# Supplementary material for: iTRAQ-Based Quantitative Proteomics Analysis on Rice Anther Responding to High Temperature
Source: Int J Mol Sci. 2017 Aug 23;18(9):1811. doi: 10.3390/ijms18091811 (PMC5618475; doi:10.3390/ijms18091811)
Supplement: Supplementary file 1 [file ijms-18-01811-s001.zip]

Archive with 3 entries (3 files):
- Table S2 MS_identified_information.xlsx
- Table S3 Differentially expressed statistics.xlsx
- Table S1 Temperature setting of the growth chamber for different heat treatment.pdf
