# Supplementary material for: iTRAQ-Based Quantitative Proteomics Analysis on Rice Anther Responding to High Temperature
Source: Int J Mol Sci. 2017 Aug 23;18(9):1811. doi: 10.3390/ijms18091811 (PMC5618475; doi:10.3390/ijms18091811)
Supplement: Supplementary file 1 [file ijms-18-01811-s001.zip › Table S2 MS_identified_information.xlsx]

## Sheet: combine
Protein accession	Protein description	Gene name	MW [kDa]	N22-27C_01	N22-27C_02	N22-27C_03	N22-33C_01	N22-33C_02	N22-33C_03	N22-35C_01	N22-35C_02	N22-35C_03	N22-37C_01	N22-37C_02	N22-37C_03	101-27C_01	101-27C_02	101-27C_03	101-33C_01	101-33C_02	101-33C_03	101-35C_01	101-35C_02	101-35C_03	101-37C_01	101-37C_02	101-37C_03	101-37C/101-27C Ratio	101-37C/101-27C P value	101-35C/101-27C Ratio	101-35C/101-27C P value	101-33C/101-27C Ratio	101-33C/101-27C P value	N22-37C/N22-27C Ratio	N22-37C/N22-27C P value	N22-35C/N22-27C Ratio	N22-35C/N22-27C P value	N22-33C/N22-27C Ratio	N22-33C/N22-27C P value	N22-37C/101-37C Ratio	N22-37C/101-37C P value	N22-35C/101-35C Ratio	N22-35C/101-35C P value	N22-33C/101-33C Ratio	N22-33C/101-33C P value	N22-27C/101-27C Ratio	N22-27C/101-27C P value
A0JJZ6	Inositol-tetrakisphosphate 1-kinase 5	ITPK5	38.072	1.00096	1.01679	0.999059	0.989915	1.03514	1.01311	1.00572	1.0495	0.985816	0.905888	1.14501	1.03913	1.00588	0.970507	0.955012	1.00483	0.855125	0.997481	0.905607	0.928549	1.06988	0.996043	0.987466	1.01591	1.02321	0.276396	0.990668	0.878343	0.974771	0.669715	1.02427	0.758292	1.00803	0.715195	1.00708	0.654119	1.03021	0.705922	1.04718	0.475321	1.06325	0.34153	1.02914	0.1906
A0MLU6	Eukaryotic translation initiation factor 3 subunit E	OsI_25391	51.322	1.05107	1.06225	1.04889	1.09477	0.979806	1.1053	1.02564	1.06366	1.03885	0.908645	0.944207	1.00099	1.02375	0.957415	0.932689	0.903962	0.917417	0.958198	0.957911	1.036	0.937894	0.943991	0.962777	0.947522	0.979559	0.543718	1.00616	0.889543	0.953918	0.245589	0.902483	0.0590203	0.989226	0.421177	1.00558	0.897271	0.999843	0.996119	1.06697	0.149041	1.14401	0.0641506	1.08523	0.0898137
A2WJL4	Similar to 40S ribosomal protein S5-1.	OsI_00008	22.226	1.17286	1.1362	1.11119	1.1311	1.0559	1.07864	0.914621	1.18061	1.03456	0.956187	0.827006	0.996287	0.928282	0.985183	0.970718	0.932831	0.933138	0.88332	0.88828	0.93741	0.89636	0.925996	0.830589	0.894372	0.919136	0.0908172	0.943785	0.0782303	0.95323	0.131717	0.812655	0.040642	0.915077	0.334422	0.954797	0.14892	1.04848	0.513809	1.14979	0.215961	1.18781	0.00445309	1.18586	0.00196745
A2WJP2	Ricin B-related lectin domain containing protein.	OsI_00040	30.739	0.941073	0.973686	0.909836	0.942679	1.02829	0.932849	0.900331	0.97304	0.905383	0.817469	0.657005	0.654866	0.994648	1.01771	1.03732	1.13847	1.00533	1.13662	1.06368	1.2287	1.13193	1.10532	1.08472	1.04601	1.06111	0.0493335	1.12285	0.112927	1.07566	0.217843	0.753856	0.0385282	0.983771	0.636766	1.02805	0.50607	0.658007	0.0138514	0.811478	0.029004	0.8852	0.0871609	0.926195	0.034157
A2WJR7	Pentatricopeptide repeat domain containing protein.	OsI_00065	45.796	1.20844	1.14257	1.18771	1.26779	1.0406	1.29626	1.11345	1.21567	1.13966	0.996966	0.989001	1.01348	0.903238	0.861993	0.890999	0.858653	0.860255	0.894808	0.776029	0.876195	0.805162	0.764512	0.83778	0.820818	0.912236	0.0518238	0.925141	0.143047	0.983995	0.451208	0.847607	0.00596249	0.980233	0.561561	1.01863	0.81414	1.23785	0.00792644	1.41157	0.00139906	1.37913	0.052348	1.33224	0.000565675
A2WJU5	Similar to Phosphoenolpyruvate carboxylase (EC 4.1.1.31).	OsI_00094	112.7	0.761572	0.826699	0.792355	0.733805	0.934172	0.858545	0.917961	0.857102	0.868597	0.894344	0.898179	0.856151	1.1877	1.10187	1.1442	1.2367	1.16028	1.18212	1.19379	1.08057	1.11788	1.14744	1.18979	1.18234	1.02499	0.381624	0.987905	0.756846	1.04232	0.223572	1.1126	0.0217666	1.11049	0.0296984	1.06128	0.498623	0.752556	0.000101432	0.779327	0.00629756	0.70591	0.016459	0.693299	0.000510747
A2WK21	Protein-lysine N-methyltransferase OsI_00171	OsI_00171	36.452	0.89118			0.879585			0.839466			0.652154			1.15897			1.15544			1.27232			1.23957			1.06955		1.09781		0.996955		0.731788		0.941971		0.986989		0.526112		0.659792		0.761257		0.768944
A2WK40	Protein of unknown function DUF1618 domain containing protein.	OsI_00189	47.938	1.21025	1.28092		1.30476	1.36642		1.19506	1.41356		1.02321	1.09907		0.827177	0.699341		0.749208	0.744836		0.784628	0.659681		0.795592	0.639086		0.939837	0.695606	0.946146	0.690768	0.978727	0.841645	0.85192	0.0712415	1.04715	0.68682	1.07226	0.197277	1.47927	0.0963998	1.80614	0.0661461	1.78789	0.032486	1.63193	0.0400896
A2WK48	Similar to Bowman Birk trypsin inhibitor.	OsI_00197	27.2	0.36887	0.510531		0.61211	0.535437		0.68695	0.395763		0.799849	1.30829		1.04582	0.952779		1.28621	0.987172		1.73326	1.95339		1.77142	1.48162		1.62766	0.118538	1.84462	0.0501554	1.13749	0.521594	2.39725	0.230724	1.23119	0.614479	1.30492	0.273212	0.648054	0.221521	0.293685	0.0230579	0.504775	0.147259	0.440009	0.0317227
A2WK64	Ubiquitin-conjugating enzyme/RWD-like domain containing protein.	OsI_00213	116.35		1.04647	1.00562		1.03695	1.0515		0.97048	1.00101		0.977803	0.926543		0.989715	1.0841		0.968904	0.95461		0.968503	0.90394		1.02928	1.06117	1.00803	0.8906	0.902899	0.236473	0.927525	0.352322	0.928003	0.159197	0.960724	0.264445	1.01772	0.531794	0.910972	0.113214	1.0529	0.342987	1.08575	0.0149672	0.989525	0.859912
A2WKC9	Similar to (1,4)-beta-xylan endohydrolase, isoenzyme X-II (EC 3.2.1.8) (Fragment).	OsI_00279	62.221	1.08999	1.07336	1.02106	1.07126	1.12274	1.18243	1.22882	1.06612	1.25467	1.03059	1.52193	1.31882	1.0103	0.709505	0.834223	0.873516	0.823235	0.898594	0.86993	1.10621	0.903482	0.68856	0.547058	0.676381	0.748621	0.117542	1.12748	0.397429	1.01618	0.89101	1.21571	0.247908	1.11468	0.165501	1.0603	0.181468	2.02476	0.0346596	1.23267	0.080523	1.30096	0.00396073	1.24682	0.13101
A2WKG3	Octicosapeptide/Phox/Bem1p domain containing protein.	OsI_00313	70.281	0.91867		0.927113	1.03908		1.01063	1.07698		1.13351	0.993196		1.08087	0.810523		0.823327	0.898508		0.888883	1.14741		1.17951	1.1515		1.0661	1.35728	0.0865461	1.4242	0.0136709	1.09397	0.0135634	1.12368	0.230757	1.19759	0.0918971	1.11048	0.0684281	0.935278	0.361765	0.94996	0.246972	1.14676	0.0471135	1.12971	0.00895548
A2WKH0	Similar to 60S ribosomal protein L26-1.	OsI_00322	17.471	1.08948	1.03689		1.13306	1.11553		0.908595	1.08244		0.643077	0.841492		1.12077	1.06634		1.01225	1.01187		1.33882	0.955031		0.758104	0.883637		0.750642	0.103719	1.0488	0.827571	0.925471	0.205155	0.698168	0.171916	0.936352	0.576116	1.05748	0.233758	0.904265	0.582909	0.867988	0.57345	1.1109	0.0495269	0.97223	0.506566
A2WKH8	SKD1 protein (Vacuolar sorting protein 4b).	OsI_00329	48.076	0.922869	0.839516	0.966829	0.982788	0.848325	1.02055	1.01857	0.923064	1.09798	0.888148	0.90041	0.944167	1.01209	0.798386	0.951199	0.9984	1.03519	0.942513	1.05882	1.84027	1.10104	1.02331	0.848874	0.991523	1.03695	0.704111	1.44844	0.241536	1.07764	0.384325	1.00129	0.979156	1.11373	0.181218	1.04487	0.563047	0.954261	0.507012	0.759878	0.33355	0.958187	0.531491	0.988245	0.89198
A2WKJ2	Similar to Peptide transporter.	OsI_00345	63.097	0.844691	0.892391	0.907789	0.989198	0.906963	0.963281	1.00084	0.925953	0.880803	0.834742	1.00236	0.89453	1.05217	0.965662	0.991795	0.947658	0.966989	1.03314	1.12674	1.16229	1.19243	1.18894	1.19954	1.12399	1.16708	0.00872158	1.15677	0.00966201	0.979455	0.601642	1.0328	0.626277	1.06152	0.264163	1.08113	0.0848914	0.777695	0.0190687	0.806443	0.0102418	0.970028	0.453405	0.878804	0.0219206
A2WKJ8	Similar to Glycine-rich protein (Fragment).	OsI_00351	29.464	1.27192	1.11484	1.12898	1.24103	1.08517	1.07696	1.19259	1.25867	1.09325	1.16043	1.10783	1.28863	0.765024	0.908996	0.837679	0.734006	0.885203	0.731213	0.678597	0.691487	0.646533	0.62076	0.753118	0.697483	0.824685	0.0607559	0.80289	0.0470281	0.93579	0.460801	1.0117	0.861047	1.00818	0.89691	0.967978	0.63553	1.71717	0.00248506	1.75765	0.00571802	1.44789	0.0089614	1.39974	0.00745556
A2WKT1	Histone H2B.6	H2B.6	16.474	1.02344	1.08603	1.02215	1.32704	0.936923	1.10442	0.706317	0.924707	0.895427	1.21681	1.34486	1.16085	0.791121	0.885072	0.851263	1.039	0.812842	0.991728	1.03686	1.08618	1.11013	0.824076	0.824377	0.86368	0.993937	0.877943	1.27922	0.00307672	1.12507	0.262666	1.18869	0.0539629	0.806755	0.0875135	1.0756	0.559195	1.48182	0.0137981	0.781416	0.0638398	1.18456	0.2702	1.23904	0.00530781
A2WKV5	Similar to Splicing factor RSZ33.	OsI_00466	36.893	0.982975			0.972796			1.0224			0.827112			0.999743			0.960639			1.08423			1.17702			1.17732		1.08451		0.960886		0.841437		1.04011		0.989645		0.702717		0.942975		1.01266		0.983228
A2WKY4	Similar to Acyl-coenzyme A oxidase 4, peroxisomal (EC 1.3.3.6) (AOX 4) (Short- chain acyl-CoA oxidase) (SAOX) (AtCX4) (G6p) (AtG6).	OsI_00496	46.822		1.06692	0.963798		1.19997	1.09869		1.14008	1.12805		0.967923	1.25455		0.940426	0.812604		0.796554	0.791604		0.939737	0.931338		0.918259	1.01067	1.10034	0.390348	1.06734	0.524928	0.90595	0.419596	1.09443	0.624087	1.11691	0.257131	1.13194	0.204994	1.15218	0.484886	1.21221	0.00240932	1.44737	0.08949	1.1584	0.238457
A2WKY8	Similar to Pyruvate decarboxylase isozyme 2 (EC 4.1.1.1) (PDC) (Fragment).	OsI_00500	64.176	0.86115			1.03552			1.1058			0.773385			0.976885			0.936906			1.03889			1.32842			1.35985		1.06347		0.959075		0.898085		1.28409		1.20249		0.582184		1.0644		1.10525		0.881526
A2WL40	Pentatricopeptide repeat domain containing protein.	OsI_00553	68.15
A2WL57	Protein of unknown function DUF1421 family protein.	OsI_00570	61.289
A2WL83	Alba, DNA/RNA-binding protein family protein.	OsI_00594	13.196
A2WLB8	Pyridoxal phosphate-dependent transferase, major region, subdomain 1 domain containing protein.	OsI_00629	43.747	1.08584	0.975448	0.998651	1.04839	1.20419	1.07666	1.028	1.0986	1.09195	1.38566	1.01204	1.06612	0.793722	0.788806	0.885501	0.833127	0.887335	0.918175	0.921246	1.16004	0.962183	0.877036	0.863519	0.961743	1.09492	0.150437	1.23316	0.105906	1.06913	0.232563	1.13199	0.368454	1.05183	0.270527	1.08801	0.207932	1.28181	0.154182	1.05753	0.517104	1.26173	0.0236016	1.23983	0.0128967
A2WLD1	Syntaxin, N-terminal domain containing protein.	OsI_00640	37.591	0.825964	0.816987	0.894069	0.989895	0.948442	0.949284	0.90404	1.00457	0.851024	0.995889	0.95914	0.903963	1.029	1.00143	1.00903	1.08647	1.0349	1.04878	0.999652	1.11284	1.0093	1.13968	1.12304	1.09294	1.10403	0.00533138	1.02709	0.530651	1.043	0.0866567	1.12691	0.0415942	1.08775	0.240814	1.13819	0.0225766	0.851989	0.011928	0.883988	0.108139	0.91088	0.0105953	0.834695	0.0132541
A2WLD5	Glycosyltransferase	OsI_00644	51.105	0.937455	0.936465		0.770681	1.13858		1.39343	0.936271		1.10829	1.08047		0.891827	1.08239		0.661678	0.8464		1.0239	0.927024		1.24226	1.06598		1.1692	0.327671	0.988203	0.926114	0.763888	0.221229	1.16801	0.055823	1.24323	0.50096	1.01886	0.939029	0.948238	0.620058	1.19415	0.557143	1.26602	0.462272	0.949197	0.691572
A2WLD6	Similar to GTP-binding protein YPTM2.	OsI_00645	22.52	0.880555	0.938148	0.984024	0.899699	1.04702	0.995761	0.891239	1.00428	1.05801	0.790481	0.691717	0.723142	1.13558	0.982938	0.939274	1.19329	1.08603	1.02391	1.07638	1.09849	1.12343	1.04366	1.00603	1.05179	1.01429	0.831973	1.07865	0.308898	1.08026	0.351894	0.786855	0.00887309	1.05381	0.441224	1.04986	0.431053	0.711061	0.00313251	0.895472	0.136042	0.890791	0.142333	0.916585	0.293009
A2WLE4	Heat shock protein Hsp70 family protein.	OsI_00654	89.801	0.907238	0.851056	0.896809	0.907952	0.881308	0.92308	1.06155	1.05899	1.06891	1.1147	1.20786	1.1693	0.976468	0.969164	0.977261	0.905383	0.931704	0.921886	0.978387	0.997602	0.943154	1.09294	1.10764	1.09896	1.12886	7.10134e-05	0.998717	0.94503	0.943918	0.0123235	1.31515	0.00194324	1.20125	0.00781723	1.02156	0.422993	1.05829	0.137854	1.0926	0.0265524	0.983098	0.352257	0.908382	0.0329787
A2WLG6	Similar to 17.5 kDa class II heat shock protein.	OsI_00679	18.031	0.487327	0.434198	0.675758	0.551458	0.576344	0.658087	0.728797	0.906757	0.893585	1.68704	1.30278	1.37911	1.37687	1.21574	1.19148	0.610884	0.653608	0.839919	0.84413	0.865848	0.81277	1.87253	2.07559	1.54452	1.45151	0.0524344	0.666673	0.0138972	0.556121	0.00400231	2.73523	0.00480086	1.5834	0.0314292	1.11808	0.494392	0.795417	0.131183	1.00253	0.974232	0.848641	0.269294	0.422105	0.00179501
A2WLH0	Thioredoxin fold domain containing protein.	OsI_00683	28.408	1.03208	0.963132	0.96682	0.980712	1.02386	1.01021	1.14281	1.03954	0.99979	1.10237	1.02824	1.0288	0.927976	1.0157	0.958932	0.993298	0.962924	0.962228	1.00769	0.92573	0.92984	0.890833	0.945841	1.10837	1.01462	0.854953	0.986442	0.741014	1.00546	0.862386	1.06664	0.119833	1.07431	0.224169	1.01781	0.541444	1.07279	0.392814	1.11137	0.115174	1.03301	0.124111	1.02047	0.592807
A2WLJ5	Malic enzyme	OsI_00711	70.008			0.890665			0.865787			0.841219			0.90985			0.932651			1.12972			0.78996			1.6125	1.72895		0.847004		1.2113		1.02154		0.944484		0.972068		0.564247		1.06489		0.766372		0.954982
A2WLK9	Similar to Acidic ribosomal protein P2a-4 (Fragment).	OsI_00724	11.607	0.968075	1.34238	1.13789	1.41017	1.05626	1.3006	0.804413	0.923323	0.86654	1.0747	1.11909	1.01354	0.951859	0.959132	0.913128	1.0676	0.912796	0.875421	0.898947	0.865475	0.896188	0.781618	0.719654	0.948601	0.867482	0.205813	0.942103	0.0418663	1.01122	0.87601	0.930103	0.540051	0.752324	0.108201	1.09241	0.51929	1.30918	0.0488447	0.975068	0.592323	1.31907	0.0813751	1.22104	0.192566
A2WLL2	Similar to Mitochondrial processing peptidase.	OsI_00727	53.93	0.984271	0.9775	0.995286	0.946394	0.98195	0.956539	1.01916	0.97997	0.98466	1.05762	1.07446	1.05647	0.966063	0.978055	0.976431	0.953242	0.979403	0.969193	0.964974	0.948442	0.98273	0.998926	1.00021	0.991375	1.02395	0.00932642	0.991644	0.506841	0.993593	0.517058	1.07828	0.000622014	1.00904	0.558687	0.975593	0.136541	1.06622	0.00244088	1.03026	0.142162	0.994157	0.688955	1.0125	0.136925
A2WLL3	ATP-dependent 6-phosphofructokinase	PFK	57.84	1.02616	1.07629	1.028	0.996608	1.10929	1.05305	1.24101	1.12517	1.0039	1.01179	0.92598	1.00617	0.827956	0.935071	0.925021	0.877672	0.894605	0.841215	0.944233	0.941259	1.02193	1.05952	0.96341	1.10972	1.1654	0.05692	1.08161	0.170068	0.972264	0.558824	0.940422	0.142058	1.07655	0.363705	1.0091	0.811415	0.93976	0.29614	1.15913	0.140867	1.2087	0.0165587	1.16458	0.0324324
A2WLN6	Translation machinery-associated protein 22	OsI_00756	21.276	0.931418	0.92369	0.887113	1.0183	0.957812	0.907859	0.933646	1.00174	0.984479	0.927264	0.893487	0.989402	1.07789	1.03637	1.0507	0.954781	1.02677	0.977095	1.09099	0.898976	0.763452	1.1301	1.06699	1.32029	1.11135	0.261163	0.869971	0.284781	0.934815	0.0631021	1.02477	0.522628	1.06478	0.083052	1.05169	0.27581	0.798932	0.0762674	1.06045	0.62138	0.974758	0.556717	0.866432	0.0016143
A2WLS6	Rapid ALkalinization Factor family protein.	OsI_00794	15.181	0.878933	1.14281	1.12525	1.0637	1.0748	0.978959	0.763655	1.05082	0.947139	1.55797	1.00967	1.63463	0.81488	0.886338	0.892449	1.07536	0.937328	0.803616	0.766425	0.88622	0.675294	0.919487	0.902362	0.734885	0.98576	0.860898	0.897548	0.282829	1.08584	0.448443	1.33533	0.208554	0.87754	0.343286	0.990615	0.92142	1.64361	0.097914	1.18629	0.242555	1.10693	0.330602	1.21334	0.154463
A2WLW7	Similar to Peptide-N4-(N-acetyl-beta-glucosaminyl)asparagine amidase A (EC 3.5.1.52) (PNGase A) (Glycopeptide N-glycosidase) (N-glycanase) [Contains: Peptide-N4-(N-acetyl-beta-glucosaminyl)asparagine amidase A light chain (PNGase A small chain) (PNGase A subunit B); Peptide-N4- (N-acetyl-beta-glucosaminyl)asparagine amidase A heavy chain (PNGase A large chain) (PNGase A subunit A)].	OsI_00835	67.646		0.975584	1.0337		0.864629	0.973532		0.974553	0.880117		1.01176	0.88688		0.908664	0.976491		1.00108	1.01482		1.16511	1.22374		1.09957	1.02319	1.12604	0.147293	1.26719	0.0316856	1.06936	0.295158	0.944933	0.534526	0.923051	0.320462	0.914835	0.333699	0.894422	0.289514	0.776389	0.0571396	0.911829	0.346584	1.06584	0.301783
A2WLZ0	Similar to SOUL-like protein.	OsI_00859	23.596	1.07678	1.02346	1.01737	1.12714	0.959078	1.01477	1.17906	1.16593	1.19219	0.94751	0.916433	0.884649	0.848176	0.93175	0.935033	0.814313	0.897187	0.922303	0.958375	0.986566	0.932292	1.03883	1.06561	1.11023	1.18406	0.0112541	1.05977	0.190855	0.970108	0.566334	0.881636	0.00935502	1.13458	0.00949819	0.994668	0.924213	0.855017	0.00519267	1.22937	0.00128797	1.17738	0.0674712	1.14831	0.0222594
A2WLZ1	Protein of unknown function DUF538 family protein.	OsI_00860	18.225	1.0323	1.08269	1.00928	1.08382	0.941913	0.973896	1.06236	1.001	1.0628	0.934934	1.0138	0.941876	0.911984	0.94603	0.997015	0.930088	1.01605	1.02592	1.0383	1.18283	1.09928	1.0029	0.903363	0.95899	1.00358	0.932823	1.16301	0.0446502	1.04099	0.378184	0.925212	0.0806274	1.0006	0.984226	0.960105	0.452371	1.00885	0.836255	0.941493	0.261909	1.00927	0.870855	1.0943	0.053387
A2WM15	Esterase, SGNH hydrolase-type, subgroup domain containing protein.	OsI_00883	26.417	1.04332	1.06072	1.02229	1.10544	1.04137	1.12516	1.11513	1.13789	1.01042	1.03195	0.928353	1.08286	0.895169	0.904035	0.887472	0.824099	0.891932	0.830053	0.872204	1.0117	0.950307	1.08083	0.996215	1.07174	1.172	0.0259489	1.05491	0.347045	0.947671	0.157913	0.973401	0.608007	1.04386	0.36506	1.04659	0.18557	0.966458	0.549181	1.15145	0.0639404	1.2851	0.00208541	1.16364	0.0019201
A2WM48		OsI_00919	15.984		1.05693	1.0061		1.15583	1.04666		1.01922	0.991199		0.884437	1.00123		0.858746	0.958588		0.92537	0.912586		1.01058	0.943533		1.06397	1.12542	1.20473	0.109274	1.07526	0.387345	1.01135	0.870528	0.914026	0.347826	0.974493	0.482728	1.0676	0.405844	0.861274	0.187199	1.02881	0.551727	1.19834	0.181088	1.1352	0.201879
A2WM53	Plant lipid transfer protein/Par allergen family protein.	OsI_00923	12.406
A2WM93	Flavin-containing monooxygenase	OsI_00965	48.202	1.62143	1.44818	1.35746	1.54938	1.09201	1.38182	0.922856	1.59432	1.09638	0.808643	0.765294	0.778694	0.762903	0.856175	0.865013	0.679584	0.772843	0.853691	0.763762	0.725092	0.847788	0.674708	0.694419	0.778322	0.864481	0.0695294	0.940643	0.37114	0.928355	0.387116	0.53142	0.0106945	0.816244	0.310348	0.908777	0.443676	1.09555	0.152376	1.54648	0.165026	1.74458	0.0373049	1.78217	0.00659971
A2WM94	Mitochondrial carrier protein domain containing protein.	OsI_00966	26.343	0.844178		0.966547	0.98883		0.93979	1.04174		1.03089	0.80319		0.787026	0.949648		1.07617	1.08211		0.927323	1.16105		1.17031	1.15228		1.12505	1.12415	0.28589	1.15083	0.248406	0.991912	0.942407	0.87822	0.318494	1.14464	0.276163	1.06511	0.504745	0.698283	0.00536258	0.88902	0.00337402	0.959782	0.694535	0.893824	0.346303
A2WM98	3-methyl-2-oxobutanoate hydroxymethyltransferase	OsI_00970	38.018	0.920054			0.991198			0.871208			0.788178			1.16131			1.11289			1.20327			1.00358			0.864178		1.03613		0.958306		0.856665		0.94691		1.07733		0.78537		0.724035		0.890655		0.792258
A2WMA1	Reticulon-like protein	OsI_00974	30.572		0.960414	1.07698		1.05373	0.946911		1.12121	1.11081		1.05967	0.989918		0.84963	0.725533		0.941092	0.825746		0.974633	0.922114		1.03465	1.36539	1.52368	0.21201	1.20416	0.197683	1.12169	0.375852	1.00598	0.93823	1.09553	0.341762	0.98196	0.837939	0.853979	0.477106	1.17676	0.0887036	1.13233	0.27603	1.29345	0.113584
A2WMF3	Similar to 60S acidic ribosomal protein P2-B (CaRP2B).	OsI_01022	11.876	1.11975	1.17262	1.12084	1.12644	0.974164	1.03195	1.12082	1.06007	1.02675	0.991061	1.03329	1.07545	1.04401	1.03961	0.956198	0.91675	0.972471	0.899915	0.773129	0.881339	0.848578	0.807602	0.798462	0.915896	0.829642	0.0246266	0.823419	0.0144324	0.917533	0.0854903	0.908177	0.029538	0.939774	0.115998	0.917772	0.158413	1.22912	0.0177706	1.2815	0.00547222	1.12312	0.106157	1.12283	0.0285946
A2WMF5	Major intrinsic protein family protein.	OsI_01024	26.44
A2WMG4	Histidinol dehydrogenase, chloroplastic	OsI_01033	50.566	0.971921	0.923293	0.968587	1.02857	0.986143	1.04227	1.12142	1.10246	1.00604	1.03117	0.962407	0.965167	0.973244	0.785182	0.940257	0.910674	1.12225	0.927682	0.9279	1.14551	1.09448	0.981514	0.981686	0.996262	1.09663	0.272096	1.17387	0.149945	1.09706	0.384652	1.03315	0.319499	1.12784	0.0587902	1.06746	0.0494479	0.999757	0.992566	1.01958	0.799662	1.03255	0.686678	1.06118	0.445434
A2WMG6	Salt stress root protein RS1	OsI_001009	21.801	0.643668	1.07578	0.954218	1.26812	0.944167	1.04725	1.94518	0.878059	1.2327	0.846086	1.21751	1.22125	0.62804	0.779439	0.574286	0.761619	0.948328	0.823979	0.920877	1.22898	1.11067	1.04411	0.905259	1.0422	1.50955	0.013976	1.64527	0.0217888	1.27862	0.0899967	1.22859	0.318641	1.517	0.27818	1.21913	0.295089	1.09803	0.523365	1.24395	0.491345	1.28636	0.110373	1.34913	0.208326
A2WMI9	SOUL haem-binding protein domain containing protein.	OsI_01058	23.878		0.958927	0.994329		0.922293	0.96897		0.974623	1.00802		1.43309	1.16019		0.789207	0.887459		0.824743	0.895025		1.1647	1.04579		0.92927	1.04102	1.17513	0.189275	1.31839	0.0780675	1.02571	0.758469	1.32767	0.251976	1.01505	0.607511	0.968262	0.407685	1.31618	0.229853	0.896924	0.289543	1.09972	0.197953	1.16496	0.18696
A2WMJ1		OsI_01060	16.445	0.830595	0.991755	0.915636	0.893647	1.07409	1.00202	0.968441	0.88514	0.908811	1.07715	1.02792	1.08642	1.02415	0.939479	0.960884	1.06014	0.978469	1.02815	1.06352	0.997894	1.00066	1.06192	1.02154	1.0111	1.05815	0.144423	1.04704	0.241827	1.04864	0.244942	1.16564	0.068027	1.00891	0.887045	1.08465	0.333185	1.03132	0.248858	0.902131	0.0391097	0.968371	0.616346	0.93622	0.323328
A2WML6	Nucleic acid-binding, OB-fold domain containing protein.	OsI_01083	15.167	1.05129	1.01287	0.988327	1.18705	1.03904	1.05331	1.02187	1.02987	1.05179	0.886268	0.961289	0.936786	0.984781	1.02726	1.01038	0.930454	0.97882	1.0064	0.972645	1.05514	0.942885	0.877787	0.921602	0.953729	0.910897	0.0351081	0.982878	0.668237	0.96468	0.252191	0.912156	0.0373764	1.01672	0.467158	1.07434	0.245302	1.01134	0.755288	1.04472	0.316841	1.12475	0.107178	1.00995	0.676829
A2WMM2	Heat shock protein DnaJ family protein.	OsI_01090	38.55		0.976947	0.778646		0.825295	0.86743		1.00375	1.17687		1.19713	1.39149		0.915171	0.944666		0.820034	0.997152		0.945678	0.857692		1.3061	1.01325	1.24707	0.359124	0.969639	0.636344	0.977068	0.849938	1.4745	0.0955064	1.2421	0.249978	0.964189	0.805205	1.1161	0.533925	1.20919	0.233738	0.931508	0.608599	0.94395	0.691777
A2WMQ2	Similar to 60S ribosomal protein L18A.	OsI_01125	23.244
A2WMV6	Similar to Nectarin 1 precursor (EC 1.15.1.1) (Superoxide dismutase [Mn]).	OsI_01177	23.18	1.05469	1.13398	1.15551	1.25978	1.16918	1.16149	1.21666	1.14036	1.14814	1.16476	1.06008	1.02666	0.80089	0.83769	0.829742	0.788985	0.795894	0.824214	0.807534	0.886272	0.905319	0.838709	0.926609	0.846213	1.05802	0.225872	1.05299	0.280372	0.976004	0.27259	0.972284	0.584749	1.04814	0.2452	1.07364	0.135547	1.24505	0.017326	1.34859	0.00169765	1.49037	0.003157	1.35484	0.00564427
A2WMY1	Importin alpha-1a subunit.	OsI_01204	20.183	0.690036	0.889814	0.796895	0.66545	0.933805	0.8255	0.912607	0.776492	0.889925	0.930548	1.00597	0.94385	1.15098	1.12226	1.146	1.42711	1.17039	1.29469	1.15784	1.11275	1.1589	1.02887	1.01932	1.08177	0.915396	0.0235068	1.003	0.857562	1.13832	0.165547	1.2119	0.0851678	1.08511	0.403329	1.0202	0.877589	0.92026	0.0533547	0.752012	0.0132454	0.62298	0.0104988	0.69511	0.0242885
A2WMY4	Similar to pectinesterase inhibitor domain containing protein.	OsI_01207	12.114	0.779605	0.878452	0.854609	0.852703	1.03437	0.906261	0.935352	0.80628	0.916081	1.08414	1.05478	1.00409	1.18077	1.05402	1.09682	1.05053	1.16955	1.16192	1.12702	1.01554	1.02977	1.04132	0.988491	1.01996	0.915408	0.112983	0.952194	0.357841	1.01513	0.769333	1.25087	0.00605315	1.05773	0.392852	1.1117	0.222646	1.03057	0.337738	0.83778	0.0332362	0.825942	0.0469664	0.754192	0.00530836
A2WMY5	Importin subunit alpha	OsI_01208	57.54	0.989614	0.936068	1.01282	1.06039	0.870235	0.974455	0.97807	1.03831	0.993401	0.9723	1.00834	0.908867	1.01185	1.00161	1.04276	0.975746	1.05935	1.02739	0.998778	0.989391	1.04418	0.989516	1.03671	0.932925	0.96824	0.4006	0.992188	0.725111	1.00205	0.943877	0.983326	0.682217	1.02425	0.461369	0.988625	0.864772	0.976463	0.608068	0.992557	0.776412	0.9486	0.452225	0.961483	0.2241
A2WMZ2	Similar to CTV.2.	OsI_01216	124.01	0.949127	0.967839	1.05113	0.99354	1.03176	0.97583	1.01887	0.992149	0.999175	0.839906	0.877038	0.846966	1.04268	0.937665	0.839013	1.08385	0.939049	1.02835	1.09692	1.13785	1.20071	0.967611	1.05026	1.0642	1.09318	0.277439	1.21853	0.0533419	1.08225	0.351314	0.863824	0.0376659	1.01418	0.702421	1.01113	0.776096	0.83188	0.0188501	0.87621	0.0352307	0.983574	0.74019	1.05276	0.509997
A2WMZ8	Similar to Syntaxin 22 (AtSYP22) (AtVAM3).	OsI_01221	30.418
A2WMZ9	Similar to Soluble epoxide hydrolase.	OsI_01222	20.726	1.26458			1.35652			1.07112			0.907487			0.669961			0.735553			0.964045			0.930776			1.3893		1.43896		1.0979		0.717617		0.847012		1.0727		0.974979		1.11107		1.84422		1.88755
A2WN46	Glycosyltransferase, Pollen wall formation	OsI_01273	52.749	1.48859	1.39049	1.54929	1.53576	1.53966	1.49728	1.16076	1.51034	1.4808	1.14098	1.1105	0.887562	0.547563	0.484723	0.520958	0.65921	0.622459	0.598579	0.638662	0.677333	0.746441	0.603843	0.525909	0.605103	1.11692	0.139177	1.32783	0.0161058	1.21053	0.0126744	0.708847	0.0161119	0.937567	0.508356	1.03259	0.410032	1.8094	0.0196432	2.0131	0.0187048	2.43197	4.36371e-06	2.85105	0.000698299
A2WN51	Peroxidase	OsI_01277	36.757	0.932875	0.959634	0.937449	0.993181	0.887488	0.976993	0.966076	1.00915	0.978659	0.963461	0.988405	0.941141	0.948674	0.995135	0.988962	0.957263	1.02967	0.988855	1.18247	1.08674	1.11478	1.11247	0.964763	1.05495	1.06799	0.258247	1.15385	0.0183439	1.01467	0.607681	1.02228	0.271989	1.04379	0.0631763	1.00979	0.808227	0.923639	0.197743	0.8729	0.0227865	0.960305	0.378908	0.964943	0.128439
A2WN71	RNA-binding region RNP-1 (RNA recognition motif) domain containing protein.	OsI_01299	49.279	1.04587	0.993333	1.00643	1.01905	0.863515	0.987112	1.05074	1.06173	1.03349	0.938526	0.986614	0.992962	0.945688	0.947401	0.967477	0.902989	0.999048	0.94887	0.939306	1.008	1.01342	1.13139	1.00787	1.01847	1.10388	0.125023	1.03502	0.294564	0.996624	0.919634	0.958125	0.14313	1.03294	0.156606	0.942225	0.342473	0.924113	0.169922	1.06256	0.110249	1.00658	0.916063	1.0647	0.0429632
A2WN87	Similar to 26S proteasome non-ATPase regulatory subunit 14 (26S proteasome regulatory subunit rpn11).	OsI_01313	34.338	0.960157			0.979809			1.04476			1.04157			0.943973			0.814202			0.970908			1.12634			1.19319		1.02853		0.862526		1.08479		1.08812		1.02047		0.924738		1.07607		1.2034		1.01714
A2WN90	Sad1/UNC-like, C-terminal domain containing protein.	OsI_01316	48.737		1.05902			1.08694			1.0227			1.02898			0.984737			0.91071			0.96587			0.9238		0.938118		0.980841		0.924825		0.971629		0.965702		1.02636		1.11385		1.05884		1.19351		1.07544
A2WN98	DNA topoisomerase 2	OsI_01322	72.459	1.05818		1.0188	1.1785		1.19025	1.05743		1.11511	0.955478		1.00124	0.913262		0.943895	0.873283		0.86229	0.977505		0.887236	0.954603		0.962868	1.03248	0.283235	1.00408	0.947547	0.934532	0.125938	0.942096	0.187432	1.04601	0.319386	1.14048	0.0656709	1.02047	0.54665	1.16506	0.123432	1.36483	0.000662642	1.11837	0.0531703
A2WNA2	Ubiquitin-associated/translation elongation factor EF1B, N-terminal, eukaryote domain containing protein.	OsI_01326	34.886	1.03162			0.980384			0.95555			0.891244			0.965485			1.02038			1.12521			1.0413			1.07852		1.16544		1.05686		0.863929		0.926264		0.950337		0.855897		0.849218		0.960802		1.0685
A2WNB5	Peroxidase	OsI_01340	33.928	0.998424	1.16841	1.04607	1.23476	1.01705	1.1291	1.01239	0.989851	1.04611	0.770539	0.892133	0.671276	1.05995	1.06094	1.00955	0.923717	1.02853	0.975403	1.00091	1.00647	1.07029	0.854275	0.833925	0.932028	0.837013	0.0139161	0.983139	0.56596	0.935217	0.142234	0.72643	0.0249043	0.948783	0.394633	1.05229	0.527582	0.890743	0.273714	0.990474	0.74283	1.15482	0.122673	1.02634	0.649574
A2WNC4	Hypothetical conserved gene.	OsI_01350	22.038	0.825687	1.07488	0.884402	1.10576	1.11925	1.11469	0.809116	0.985995	0.820216	1.00583	0.871408	1.11059	1.11154	1.0822	0.898385	1.17907	0.974412	1.08475	0.946486	0.953633	1.15071	0.990939	0.907518	0.95652	0.923308	0.360227	0.986649	0.891242	1.04725	0.614261	1.07284	0.544678	0.939087	0.583953	1.19919	0.132795	1.04653	0.596578	0.85725	0.176207	1.03134	0.625341	0.900667	0.366819
A2WND0	BSD domain containing protein.	OsI_01355	57.551
A2WND1	Heat shock protein DnaJ, N-terminal domain containing protein.	OsI_01356	106.53	1.25986	1.63134		1.18567	1.2626		1.37693	1.49931		1.16674	1.34372		0.504749	0.495911		0.73303	0.528812		0.839574	0.634675		0.815286	0.410588		1.22507	0.676705	1.47328	0.259431	1.26101	0.42216	0.86831	0.483803	0.994828	0.974799	0.846798	0.438815	2.04789	0.153594	1.95099	0.0434925	1.94023	0.0775436	2.88929	0.123347
A2WNE7	Isocitrate dehydrogenase [NAD] subunit, mitochondrial	OsI_01376	39.62	0.98768	0.975114	0.958147	0.910669	0.9604	0.967619	0.995293	0.965392	0.970683	1.0348	0.943198	1.00835	1.06482	1.05615	1.05974	0.963995	1.03904	1.05573	0.988695	0.99457	0.989496	0.984409	1.05467	0.996986	0.954523	0.153883	0.934621	4.84055e-05	0.96166	0.285878	1.02239	0.512996	1.00357	0.795976	0.971841	0.264819	0.983626	0.659703	0.986076	0.270874	0.92805	0.105401	0.918329	0.00605753
A2WNF2	Similar to Histidine biosynthesis bifunctional protein hisIE, chloroplast precursor [Includes: Phosphoribosyl-AMP cyclohydrolase (EC 3.5.4.19) (PRA-CH); Phosphoribosyl-ATP pyrophosphatase (EC 3.6.1.31) (PRA-PH)].	OsI_01380	32.88	1.10901	1.01424	1.07303	1.05897	1.1036	0.929682	1.24424	1.21952	1.24047	1.12251	1.31362	1.27788	0.824871	0.831284	0.891837	0.722498	0.851311	0.900008	0.881862	0.76957	0.834706	0.813749	0.875296	0.836997	0.991385	0.806285	0.975724	0.62852	0.970889	0.697937	1.16198	0.0806408	1.15892	0.0194456	0.967454	0.597611	1.47029	0.0148595	1.48995	0.00448113	1.24999	0.0501557	1.25443	0.00423346
A2WNF5	Glucosidase 2 subunit beta	OsI_01383	69.347	1.04816	1.04423	1.04292	1.0464	0.973562	0.948436	0.987491	0.943392	0.973849	0.99615	0.951926	1.02186	0.828978	0.908692	1.06639	0.975677	0.943384	1.04385	1.0007	0.979673	0.977565	1.07225	1.05526	0.982831	1.10923	0.279021	1.05488	0.539264	1.05665	0.540146	0.947254	0.113364	0.926457	0.0261454	0.946764	0.198439	0.954858	0.248277	0.982011	0.317738	1.00185	0.967103	1.11813	0.254246
A2WNI1	DNA-binding protein.	OsI_01409	69.191	1.28169		1.24951	1.27123		1.23615	0.890318		1.00157	0.84091		0.779958	0.691958		0.707691	0.792358		0.740272	0.91303		0.963782	1.23337		1.25164	1.77545	0.000564875	1.34092	0.0486894	1.09501	0.215373	0.640354	0.0150788	0.747426	0.0891058	0.99059	0.666783	0.652258	0.0307114	1.00803	0.917198	1.636	0.00700026	1.80846	0.00489699
A2WNI6	Coatomer subunit beta	OsI_01415	105.18	0.956832	0.978596	0.971682	0.98296	1.06754	0.964501	1.04983	0.99456	0.991382	0.899447	0.893496	0.862461	1.09476	1.08034	0.984529	0.955239	0.863887	1.02178	0.907741	0.940561	1.04658	1.05304	1.06621	0.974012	0.978996	0.649588	0.916212	0.182187	0.899128	0.142999	0.913417	0.00675872	1.04426	0.141672	1.03711	0.374622	0.858449	0.0243978	1.04867	0.387533	1.06128	0.362861	0.920081	0.131045
A2WNV6	Similar to ATP-citrate lyase subunit B.	OsI_01541	66.069	0.998212	0.952278	0.978086	0.967317	0.99196	0.956457	0.997864	1.04311	1.05719	1.1229	1.18058	1.17208	0.980033	0.939087	0.934478	0.942164	0.947051	0.96062	0.966641	1.00366	0.938722	1.01785	0.97562	0.944711	1.02964	0.341218	1.01942	0.482445	0.998681	0.941361	1.18678	0.00173741	1.05791	0.0694209	0.995615	0.813616	1.1829	0.00326372	1.06502	0.0722602	1.02312	0.160401	1.02628	0.272898
A2WNV9	Similar to carbohydrate binding.	OsI_01543	130.56	1.04807	1.06432	1.03674	1.10328	1.05545	1.08374	1.06007	1.06382	0.952085	0.971747	0.872844	0.956889	1.0518	0.929839	0.936348	0.935356	1.00106	0.948439	0.998914	1.04525	0.987247	0.878508	0.972124	0.934554	0.95449	0.415279	1.03887	0.45253	0.988648	0.819875	0.889604	0.0559027	0.976768	0.577071	1.02964	0.141843	1.00585	0.901296	1.0147	0.740186	1.12396	0.0109259	1.07921	0.187167
A2WP18	Pectinesterase inhibitor domain containing protein.	OsI_01592	20.665	0.744871	0.859513	0.865448	0.695507	0.981278	0.938869	0.949887	0.955719	1.0577	0.830903	0.901808	0.975753	1.12671	1.04872	1.01044	1.39747	1.02183	1.00869	1.26705	1.24648	1.14628	1.11543	1.02617	1.03473	0.997004	0.946524	1.14876	0.0358458	1.076	0.596147	1.09662	0.237973	1.1998	0.0358757	1.05904	0.654598	0.852702	0.0435752	0.809689	0.0106087	0.763029	0.164974	0.775245	0.0105952
A2WP39	UDP-glucuronic acid decarboxylase (EC 4.1.1.35).	OsI_01610	22.56	0.996009	1.05721	0.994211	1.08064	1.10395	1.09187	1.00934	0.981788	1.05446	0.730471	0.807981	0.755411	1.02102	1.01045	1.12969	1.1398	1.03319	0.987385	1.04423	1.03989	1.01076	0.989457	0.999751	0.98187	0.93987	0.236784	0.979037	0.625905	0.999752	0.996686	0.75272	0.00128641	0.999395	0.984454	1.07515	0.0548546	0.772064	0.00763291	0.98407	0.538145	1.03673	0.48264	0.964023	0.444753
A2WP46	Alpha/beta hydrolase family protein.	OsI_01616	35.404	0.928049	0.949141	1.00674	1.01605	0.970092	0.967921	1.04037	0.889808	0.992124	0.92796	0.978424	0.877766	1.02964	0.913919	1.01059	0.950035	1.10473	0.997019	1.05673	1.18353	1.14685	1.07883	1.02564	1.01525	1.05605	0.26692	1.14656	0.0501624	1.03305	0.607124	0.965402	0.425913	1.01331	0.815261	1.02432	0.461093	0.892436	0.0399268	0.862772	0.0578722	0.96798	0.558645	0.976229	0.618244
A2WP55	Protein of unknown function DUF247, plant domain containing protein.	OsI_01627	52.491	1.39942			1.29069			0.817145			0.730706			1.03932			0.893091			0.84215			0.855484			0.823121		0.810291		0.859305		0.52215		0.583918		0.922307		0.854143		0.970308		1.4452		1.34648
A2WP76	Similar to Pto kinase interactor 1.	OsI_01646	40.305
A2WPA3	Peroxidase	OsI_01678	33.879
A2WPB5	Ubiquitin.	OsI_01687	17.668	1.04179	1.07814	0.978958	1.14903	1.03632	1.09749	0.985155	1.01693	0.977456	0.899152	0.93544	0.850906	1.06075	1.03022	1.12042	0.988198	0.943718	1.00575	0.878847	0.963521	0.916676	0.929135	0.953465	0.892836	0.864249	0.0141677	0.859145	0.0141013	0.914767	0.0542082	0.866602	0.0231669	0.961488	0.304084	1.05936	0.233219	0.967595	0.381754	1.07992	0.0765493	1.1175	0.0507476	0.964968	0.393907
A2WPC2	Dihydrolipoyl dehydrogenase	OsI_01694	48.314	0.94071	0.910679	0.908094	0.873636	0.955088	0.930957	0.97572	0.970681	0.987044	1.09719	1.13987	1.13996	0.987816	0.940583	0.974101	0.92322	1.01256	0.989115	0.971702	1.00358	1.0425	1.05425	1.10555	1.05563	1.10781	0.0096966	1.03972	0.205481	1.00772	0.820594	1.22379	0.0004946	1.06304	0.0175926	1.00007	0.998182	1.05025	0.0730479	0.972051	0.301735	0.943514	0.201906	0.950726	0.0574618
A2WPE3	Similar to Neutral invertase-like protein (Fragment).	OsI_01715	69.311	0.719649	0.807618	0.742306	0.801879	0.956626	0.917759	0.977458	0.816631	0.923657	1.10509	1.27615	1.09597	1.3633	1.06649	1.03563	0.961421	0.977756	1.00568	1.12499	1.10246	1.09467	1.10494	1.2541	1.22157	1.03324	0.760207	0.958647	0.692798	0.849782	0.237337	1.5321	0.0102713	1.19747	0.0667614	1.17919	0.080522	0.971121	0.667291	0.818077	0.0464472	0.908793	0.187441	0.654919	0.0547471
A2WPH0	Dihydrolipoyl dehydrogenase	OsI_01744	58.891	1.01147	0.94314	0.99416	1.02977	0.989627	1.01619	1.02634	1.10454	1.07747	0.964489	0.980029	0.988916	0.940302	0.9001	0.924619	0.961148	0.991466	0.84954	0.980172	1.11355	1.06907	1.02551	1.0075	1.02992	1.10774	0.00408029	1.14386	0.0670911	1.01343	0.804904	0.994798	0.831931	1.08803	0.0488764	1.02944	0.303808	0.957723	0.0120982	1.0144	0.758753	1.08331	0.207611	1.06646	0.0762171
A2WPH1	Similar to GTP-binding protein SAR1A.	OsI_01745	22.014	0.923563	0.996287	0.995768	0.949637	1.03386	0.897374	1.02452	0.99926	0.992115	0.95315	1.0043	1.14622	0.961558	0.947296	0.928979	1.02948	1.00148	1.01844	1.07065	0.956028	0.98448	1.08143	1.01197	1.04419	1.10563	0.0228888	1.06108	0.231039	1.07455	0.00511172	1.0645	0.398334	1.03439	0.300756	0.988082	0.81809	0.98919	0.867372	1.00157	0.968362	0.944731	0.291557	1.02741	0.401259
A2WPH9	Thioredoxin domain 2 containing protein.	OsI_01755	40.74	1.02904	1.05491	1.11658	1.01825	0.970814	1.03308	1.04748	1.03041	1.03546	1.13249	1.11544	1.22534	0.952894	0.958982	0.96069	0.998063	0.935799	0.87835	0.890243	0.916319	0.851635	0.895703	0.905213	0.896127	0.938897	0.000177644	0.925374	0.0605766	0.97899	0.619717	1.08521	0.106378	0.972757	0.379557	0.94426	0.144058	1.28781	0.0163475	1.17122	0.0107631	1.07465	0.170766	1.11417	0.0509691
A2WPN6	Similar to 60S ribosomal protein L23a (L25).	OsI_01816	17.05	1.18695	1.28095	1.25703	1.26537	1.00101	1.17224	0.817841	0.925136	0.847131	1.30801	1.56933	1.56039	0.791998	0.869425	0.749669	1.32789	0.800061	0.866509	0.778221	0.952706	0.990461	0.536828	0.6651	0.512937	0.71124	0.0197222	1.1287	0.255777	1.24195	0.361971	1.19136	0.0972651	0.695345	0.000960939	0.923136	0.344612	2.5878	0.00227527	0.95176	0.59135	1.14833	0.481239	1.54491	0.000776087
A2WPS6	Galactose-binding like domain containing protein.	OsI_01856	28.647		0.994439	0.993824		0.981656	0.969366		0.977492	0.958911		0.992407	0.826643		1.02356	1.0524		1.02661	1.03458		0.995683	1.12374		1.02171	1.05363	0.9997	0.989768	1.02094	0.792434	0.992884	0.699084	0.914894	0.493443	0.973917	0.218697	0.981269	0.202175	0.876508	0.358478	0.913646	0.384895	0.946552	0.0259543	0.957756	0.202119
A2WPT2	Similar to multidrug resistance protein ABC transporter family.	OsI_01862	88.971	0.888639	0.807082	0.794579	1.11378	0.843678	0.812175	0.999847	0.773571	0.887842	0.949346	0.706716	0.954062	0.853174	1.09588	1.02072	1.00404	1.17813	1.12908	1.29152	1.36318	1.13594	0.947341	1.2896	1.30366	1.19221	0.250084	1.27641	0.0497571	1.11498	0.274073	1.04812	0.682353	1.06865	0.488747	1.11217	0.437029	0.737198	0.102663	0.70206	0.0158742	0.83643	0.193402	0.838549	0.143075
A2WPT3	Similar to multidrug resistance protein ABC transporter family.	OsI_01863	104.95
A2WPT5	Thiamin pyrophosphokinase, eukaryotic domain containing protein.	OsI_01865	18.208	1.08173			1.1049			1.03203			0.832779			0.914949			0.980753			1.13771			0.900901			0.984646		1.24347		1.07192		0.769862		0.954063		1.02143		0.924385		0.907117		1.12659		1.18228
A2WPV4	40S ribosomal protein S4	OsI_01884	29.807	1.38346	1.16015	1.19686	1.16402	1.05267	1.11924	0.969864	1.0988	1.08788	0.897769	0.966779	0.969485	0.96888	0.954697	0.974184	0.867833	0.948621	0.965517	0.805025	0.931071	0.840993	0.809451	0.897683	0.805045	0.866938	0.0464773	0.889338	0.100808	0.960042	0.328035	0.757667	0.0373776	0.843887	0.0874195	0.891844	0.18074	1.12812	0.051852	1.22485	0.0261062	1.19912	0.0141072	1.29082	0.0546308
A2WPW7	Esterase/lipase/thioesterase domain containing protein.	OsI_01899	75.576	0.986739	1.00153	1.02871	1.16147	0.990871	1.05637	0.993137	1.08423	1.08187	0.991727	1.00769	0.929433	0.850491	0.842474	0.789775	0.790967	0.831049	0.878907	1.00867	1.0104	0.990648	1.22124	1.11777	1.09495	1.38314	0.00582812	1.21225	0.00674128	1.00732	0.858644	0.970788	0.354132	1.04715	0.250734	1.06355	0.326279	0.852906	0.0289884	1.04968	0.235182	1.28301	0.0245418	1.21518	0.00264523
A2WPY1	Similar to hydroxyethylthiazole kinase family protein.	OsI_01916	29.097	0.735328	0.725167	0.779864	0.808204	0.757069	0.983865	0.778019	0.793597	0.852265	0.570628	0.601353	0.733261	1.4646	1.20322	1.1812	1.12575	1.06626	1.16807	1.28072	1.60047	1.13821	1.38151	1.32835	1.20563	1.01727	0.845486	1.04426	0.749328	0.872967	0.208638	0.850418	0.144087	1.08192	0.101251	1.13783	0.270037	0.486591	0.000752873	0.603046	0.0566111	0.758655	0.0427606	0.582059	0.0244592
A2WPZ6	Similar to binding / catalytic.	OsI_01933	7.4162
A2WQ18	Similar to Cullin-1.	OsI_01952	83.113	1.08109	1.08633		1.12071	1.01643		1.02419	1.18776		0.844365	1.07542		1.17005	0.881432		0.967365	0.992867		0.903282	0.759456		0.85023	0.968839		0.88671	0.56567	0.810506	0.387081	0.955519	0.80514	0.885747	0.477903	1.02054	0.830805	0.98603	0.82012	1.05537	0.746271	1.33031	0.12983	1.09025	0.327238	1.05652	0.756828
A2WQ21	Similar to Glutathione S-transferase GST 8 (EC 2.5.1.18).	OsI_01955	25.398
A2WQ28	Similar to Glutathione-S-transferase 19E50.	OsI_01962	24.923	0.863814	0.824974	0.867234	0.978406	0.790928	0.966314	0.957051	0.872156	0.865728	0.686302	0.85798	0.796962	0.958655	0.98011	0.966377	0.937194	1.0466	1.04874	1.42128	1.57286	1.41878	1.29656	1.09808	1.12266	1.21072	0.0808749	1.51901	0.00930144	1.04385	0.36802	0.915972	0.28802	1.05435	0.254015	1.07028	0.428511	0.665636	0.00907895	0.610691	0.0017482	0.902101	0.24928	0.879827	0.00546479
A2WQ40	Similar to Asparaginyl-tRNA synthetase, cytoplasmic 1 (EC 6.1.1.22) (Asparagine-- tRNA ligase 1) (AsnRS 1).	OsI_01974	62.574	1.01382	0.968542	0.919952	1.03327	0.979616	1.03652	1.0152	1.08065	1.07325	0.966969	1.02643	1.01098	0.926431	0.932728	0.895269	0.956322	0.984447	0.963292	1.01694	0.959625	0.983849	1.01512	1.03099	1.00565	1.10795	0.00357447	1.07478	0.0327589	1.05432	0.0292731	1.03517	0.361922	1.09193	0.0637114	1.05068	0.218348	0.984474	0.479513	1.0705	0.0614956	1.05005	0.103007	1.05369	0.202773
A2WQ74	NPL4 domain containing protein.	OsI_02003	44.891	0.997221	1.01271	1.05003	1.08282	1.01146	1.0526	0.939548	1.02604	0.963241	0.861713	0.898761	0.779294	1.09033	1.07191	1.05339	0.955851	1.00268	0.996098	0.999155	0.989501	1.04876	0.99531	0.971537	0.993769	0.920697	0.00406923	0.944578	0.0628243	0.918835	0.0107589	0.830001	0.0245974	0.957147	0.235575	1.02841	0.330918	0.857851	0.0521455	0.964252	0.323129	1.06507	0.0715414	0.95159	0.0598064
A2WQF7	Tyrosine--tRNA ligase	OsI_02083	54.558	1.56103		1.16426	1.58715		0.971561	1.55677		1.01609	1.49975		1.10907	0.283202		0.869274	0.268441		0.978033	0.384133		0.995234	0.563184		0.872676	1.24589	0.721788	1.19687	0.813871	1.08156	0.92826	0.957264	0.853696	0.944068	0.842979	0.938875	0.844326	1.81691	0.149408	1.86525	0.282818	2.05276	0.299545	2.36473	0.173592
A2WQL5		OsI_02151	29.064		0.384781	1.11906		0.438394	1.31568		0.364901	0.970362		0.261324	0.766327		2.34607	1.01334		1.81107	0.929716		1.41237	0.868802		1.23228	0.974682	0.656948	0.543757	0.679038	0.564062	0.815852	0.740892	0.683351	0.652459	0.887901	0.876241	1.1664	0.847706	0.465641	0.215116	0.585341	0.366156	0.63999	0.510693	0.44765	0.375731
A2WQL6	Proteasome component region PCI domain containing protein.	OsI_02152	43.638			1.04064			0.888414			1.01086			0.90102			0.858484			1.0927			1.15351			1.06129	1.23624		1.34366		1.27282		0.865832		0.971385		0.853718		0.848984		0.876338		0.813047		1.21218
A2WQP6	Similar to glycosyltransferase family 28 C-terminal domain containing protein.	OsI_02179	46.667	1.13865	1.12059	0.9105	1.1271	1.15198	1.03986	1.01703	1.05212	1.10189	0.873156	0.883534	0.827719	0.958523	0.855821	0.936802	0.875589	0.997864	1.0379	1.09966	1.05502	1.09744	0.872677	0.848759	1.06857	1.01412	0.876844	1.18209	0.0192301	1.05823	0.417434	0.81534	0.10986	1.00041	0.995935	1.04707	0.58392	0.926311	0.430595	0.975069	0.409399	1.14	0.0924282	1.15215	0.187862
A2WQP9	Similar to Polygalacturonase (Fragment).	OsI_02183	43.021	0.828259	0.89753	0.86731	0.818614	1.00935	0.918724	1.04424	0.895921	0.984353	1.07153	1.02227	1.11852	1.06846	1.01266	0.993078	1.09989	1.04083	1.03392	1.05803	1.01288	1.03303	1.0479	1.08535	1.05613	1.03747	0.227555	1.00968	0.727657	1.03268	0.338326	1.2388	0.00516051	1.12781	0.107955	1.05923	0.457649	1.00719	0.817364	0.942193	0.297636	0.865195	0.108592	0.843506	0.00628542
A2WQX7	Similar to Cinnamyl alcohol dehydrogenase.	OsI_02260	36.878	1.14819	0.84725	0.950955	0.957868	0.84111	0.870897	1.4543	0.978726	1.00639	1.42482	1.36897	1.28265	0.766313	0.954899	0.885303	0.666711	0.958076	0.929806	0.695264	1.02632	1.06177	0.78704	1.0674	1.18423	1.1658	0.353187	1.06785	0.680388	0.98008	0.88199	1.38354	0.0338102	1.16733	0.41944	0.906151	0.412716	1.34152	0.086013	1.23571	0.325486	1.04513	0.728306	1.1304	0.348155
A2WQX8	Similar to Cinnamyl alcohol dehydrogenase.	OsI_02261	19.198	0.76128		0.492611	0.849823		0.776265	0.809449		0.826637	0.679591		0.610038	1.04448		1.2497	1.17699		1.1565	1.21013		1.42772	1.60129		1.57084	1.38268	0.139665	1.1498	0.369757	1.01713	0.879633	1.0285	0.916528	1.30481	0.389301	1.29683	0.386984	0.40655	0.00875847	0.620233	0.134277	0.696849	0.0503349	0.546553	0.0992307
A2WQY7	Dienelactone hydrolase domain containing protein.	OsI_02273	30.497	0.954702	0.976648	0.965075	1.0043	1.00477	0.960744	1.09044	1.08265	1.0379	1.0834	1.07133	1.11226	0.876306	0.869035	0.816033	0.892506	0.904007	0.884249	0.987367	0.982544	1.03563	0.945763	0.966012	0.993553	1.13429	0.0102341	1.17341	0.00452702	1.04661	0.16287	1.12794	0.00282358	1.1086	0.0141153	1.02534	0.230615	1.12448	0.00298771	1.06836	0.0439044	1.10783	0.0129632	1.13081	0.0192808
A2WQY9	Tetratricopeptide TPR2 domain containing protein.	OsI_02276	52.932	0.502229	0.786975		0.532415	0.74494		0.590243	0.749939		0.222545	0.430911		1.2389	1.12726		1.4509	1.29793		1.82229	1.63786		1.95672	1.29263		1.37326	0.405953	1.46235	0.0539176	1.16173	0.192425	0.506868	0.224749	1.03954	0.893582	0.990809	0.976641	0.201104	0.134148	0.38732	0.0138104	0.464691	0.0373276	0.544851	0.128983
A2WR13	Similar to PRLI-interacting factor K (Fragment).	OsI_02297	55.994
A2WR67	Pectate lyase	OsI_02351	39.539		0.913337			0.966393			1.04428			0.794315			1.08551			1.00079			1.09689			1.1179		1.02984		1.01048		0.921959		0.869684		1.14337		1.05809		0.710543		0.952038		0.965627		0.841392
A2WR82	Similar to RNA helicase-like protein DB10.	OsI_02369	87.885			0.953327			0.896434			0.994886			0.944449			0.95011			0.968403			1.15124			1.15925	1.22013		1.21169		1.01925		0.990687		1.04359		0.940322		0.814705		0.864189		0.925684		1.00339
A2WRD1	RWD domain containing protein.	OsI_02417	32.066			0.930142			1.00746			0.972471			0.935611			0.959191			0.984261			1.07862			1.14285	1.19148		1.12451		1.02614		1.00588		1.04551		1.08312		0.818663		0.901589		1.02357		0.969715
A2WRD4	Ras-related protein RIC1.	OsI_02420	22.476	0.843428	0.927229	0.874936	0.905478	0.881345	0.945415	0.958135	1.00809	0.933521	0.391899	0.960164	0.789553	0.856149	0.933428	0.800666	1.17024	1.00608	0.9304	1.52791	1.24024	1.11687	1.48737	1.10498	1.60647	1.62101	0.0633021	1.49987	0.0600512	1.19939	0.119684	0.809503	0.423863	1.09607	0.0620424	1.03275	0.404323	0.510053	0.0393617	0.746391	0.11004	0.879463	0.214884	1.02137	0.709981
A2WRE6	Similar to Vesicle transport v-SNARE 13 (AtVTI13) (Vesicle transport v-SNARE protein VTI13) (Vesicle soluble NSF attachment protein receptor 13).	OsI_02435	24.934	0.940383	1.08349	0.997282	1.06522	1.22611	1.08483	1.06543	1.1591	1.0784	1.04092	1.07812	1.01395	0.941502	0.809411	0.91844	0.904514	0.903409	0.966679	0.930994	0.815994	0.901169	1.04481	0.888811	0.996684	1.09776	0.231402	0.992059	0.901207	1.03943	0.499568	1.03702	0.477753	1.09327	0.146709	1.11751	0.148139	1.06917	0.27891	1.24726	0.0090469	1.21681	0.0429877	1.13179	0.114288
A2WRH6	Protein of unknown function DUF866, eukaryotic family protein.	OsI_02460	19.667	1.05772	1.15719		1.15285	1.02421		1.01672	1.22684		0.7876	0.936674		0.949162	0.880478		1.07111	1.00845		0.984184	0.90014		0.960903	0.81947		0.973073	0.793212	1.02989	0.666144	1.1366	0.116014	0.778484	0.129109	1.01293	0.917018	0.982911	0.838797	0.968491	0.810524	1.19064	0.312188	1.04688	0.588003	1.21057	0.0999482
A2WRH9	Similar to Protein transport protein Sec61 beta subunit.	OsI_02463	8.2073	1.12687	1.14907	1.22674	1.38899	1.12758	1.16224	0.828665	1.14259	0.904151	0.853906	0.83732	0.873569	1.00308	1.08969	1.07518	1.20088	0.978391	1.06304	0.807629	0.840707	0.904232	0.712101	0.801189	0.750039	0.714446	0.00126588	0.805747	0.00630922	1.02347	0.749928	0.732239	0.0049182	0.820919	0.148069	1.05029	0.557731	1.1332	0.0449185	1.12648	0.37465	1.13463	0.239827	1.10566	0.0516761
A2WRI3	Protein of unknown function DUF538 family protein.	OsI_02468	19.019
A2WRJ3	Similar to 3'-5' exonuclease domain-containing protein-like.	OsI_02478	34.744	1.00837			1.01738			0.997267			1.1854			0.915409			0.859167			1.02884			0.977837			1.0682		1.12391		0.938561		1.17556		0.988988		1.00894		1.21227		0.969315		1.18415		1.10155
A2WRN7	Similar to Cell division protein ftsH (EC 3.4.24.-).	OsI_02522	76.833
A2WRR4	Esterase/lipase/thioesterase domain containing protein.	OsI_02555	30.452	0.900397		0.958462	1.00926		0.953503	0.954173		0.971238	0.889922		0.887037	0.977141		1.08421	0.985822		1.0145	1.22112		1.10305	1.01582		1.05414	1.00418	0.949915	1.1275	0.242109	0.970394	0.670061	0.95594	0.392155	1.0358	0.447952	1.0559	0.326057	0.858453	0.0813023	0.82843	0.177045	0.981226	0.627211	0.901769	0.273442
A2WRV7	Similar to Integral membrane protein.	OsI_02596	45.44	0.910618			0.913068			0.955939			1.15092			1.13875			0.948609			0.947523			1.05572			0.927087		0.832074		0.833028		1.26389		1.04977		1.00269		1.09018		1.00888		0.962533		0.799666
A2WRX6	Similar to AKIN gamma.	OsI_02613	48.912	1.0341			1.09051			1.02847			1.03596			0.967225			0.965408			0.960247			0.892918			0.923175		0.992785		0.998121		1.0018		0.994555		1.05455		1.1602		1.07104		1.12959		1.06914
A2WRY9	Voltage-dependent anion channel.	OsI_02626	29.891	0.957359	0.93701	0.935541	0.889077	0.92361	0.941502	0.928801	0.990553	0.969055	1.00128	1.0339	0.977883	0.999703	1.02732	1.05897	0.996125	0.987272	1.03903	1.03016	1.02748	0.985009	1.05258	1.05256	1.03771	1.01843	0.385157	0.985955	0.556844	0.979402	0.417043	1.06472	0.0474617	1.02067	0.399676	0.973243	0.238728	0.958703	0.106368	0.949307	0.094652	0.911251	0.0157743	0.917019	0.0248926
A2WS09	Similar to OSIGBa0093K19.10 protein.	OsI_02647	47.711		1.03896			0.833442			0.781504			0.795111			1.31807			1.27013			0.986054			1.00033		0.758937		0.748103		0.963627		0.765294		0.752197		0.802187		0.794846		0.792557		0.656187		0.788243
A2WS12	Aldehyde/histidinol dehydrogenase domain containing protein.	OsI_02650	43.717	1.17808			1.31393			0.961748			0.876974			0.860061			0.8955			0.91877			0.920757			1.07057		1.06826		1.0412		0.744408		0.816368		1.11531		0.952449		1.04678		1.46725		1.36977
A2WS36		OsI_02677	27.693	0.945281	1.18286	1.05414	1.08676	0.986609	0.960515	0.835468	0.903551	0.794928	0.93967	0.990621	0.902733	0.908346	0.911836	0.978131	1.14577	1.08099	1.04067	1.20912	1.05271	1.06268	1.01495	1.08361	1.08032	1.136	0.016391	1.18804	0.0563716	1.16764	0.017453	0.89025	0.226104	0.796268	0.0697474	0.953369	0.572423	0.891201	0.0279705	0.762202	0.0169263	0.928525	0.192094	1.13721	0.195897
A2WS44	Cyclin-like F-box domain containing protein.	OsI_02685	50.576
A2WS51	Cyclin-like F-box domain containing protein.	OsI_02692	52.378
A2WS70	Peptidase A1 domain containing protein.	OsI_02707	51.142	1.02771	1.04479	0.981317	1.15128	1.07215	1.0984	1.14287	1.13156	0.914598	1.11204	0.996569	1.15461	0.849215	0.82217	0.887011	0.87412	0.87066	1.01471	0.929096	1.03914	0.975921	0.936222	0.951211	0.964693	1.11481	0.0214667	1.15078	0.0356508	1.0786	0.292501	1.06857	0.275439	1.04427	0.610065	1.08776	0.0430234	1.14414	0.0969055	1.08317	0.394027	1.20378	0.0400906	1.19365	0.0034762
A2WS76	Serine/threonine-protein phosphatase 2A 55 kDa regulatory subunit B	OsI_02712	56.207	0.930386	0.910233	0.940011	0.909374	1.02126	0.985541	0.887368	0.969224	0.989121	0.930943	0.648905	0.784207	1.1296	0.959602	1.03314	0.923013	1.12926	1.07986	1.22183	1.15977	1.18589	1.12051	1.22139	1.03031	1.08003	0.323801	1.14257	0.0807876	1.00314	0.969229	0.850187	0.229289	1.02341	0.563144	1.04875	0.302718	0.701041	0.0328609	0.79768	0.00553597	0.931049	0.380724	0.890559	0.142809
A2WS81	Chlorophyll a-b binding protein, chloroplastic	OsI_02717	27.552	1.22008	1.2706	1.17581	1.46128	1.12998	1.2996	1.25901	1.18837	1.20011	0.798939	1.00855	0.904023	0.796645	0.760879	0.773081	0.834357	0.935674	0.82826	0.932099	1.01202	0.98339	0.586483	0.615705	0.573936	0.762087	0.000391034	1.25612	0.00582932	1.11486	0.114503	0.739541	0.0204138	0.994821	0.865829	1.0612	0.520894	1.52665	0.0313545	1.24594	0.00172226	1.49747	0.0338088	1.57319	0.00137075
A2WSA6	Similar to MCB2 protein.	OsI_02744	18.602
A2WSA8	Similar to Nuclear RNA binding protein A.	OsI_02745	41.126	1.45769			1.15603			0.801834			0.738208			1.09953			1.27061			0.766527			0.556654			0.506264		0.697139		1.15559		0.506422		0.550071		0.793056		1.32615		1.04606		0.909826		1.32574
A2WSC3	EF-Hand type domain containing protein.	OsI_02758	26.683	0.762252	0.808255	0.714635	0.78632	0.953383	0.759304	0.990858	0.804677	0.946384	0.91305	0.767898	0.962104	1.09845	1.20073	1.23489	1.23701	1.28955	1.20404	1.00013	0.963231	1.01605	1.30695	1.27815	1.21554	1.07543	0.155557	0.843052	0.0329311	1.05561	0.257669	1.15662	0.166187	1.19989	0.0957449	1.09359	0.367938	0.695424	0.011017	0.920289	0.291797	0.669868	0.0117135	0.646602	0.00195781
A2WSD3	Bidirectional sugar transporter SWEET6b	SWEET6B	27.926	1.60229	1.18667	1.32016	0.974729	1.29661	1.22223	1.0012	1.30525	1.27326	1.05867	1.339	0.861183	0.90793	0.699923	0.791725	0.616262	0.750712	0.98296	0.806985	0.634638	0.674037	0.845951	0.715628	0.795356	0.982229	0.853087	0.88168	0.301599	0.979312	0.901008	0.793077	0.201336	0.871161	0.324203	0.850197	0.263209	1.38267	0.154796	1.69201	0.0200107	1.48667	0.0584547	1.71244	0.0265181
A2WSI1	Acyl-CoA N-acyltransferase domain containing protein.	OsI_02821	19.764	1.0766		1.04593	0.974783		1.06514	1.01801		1.01734	1.06429		0.86077	0.941554		0.848844	0.945631		0.961165	1.05536		1.12125	0.903187		1.0749	1.10483	0.462595	1.21571	0.0884846	1.06501	0.424096	0.906965	0.507556	0.958924	0.215209	0.961081	0.522939	0.973194	0.861031	0.935097	0.277784	1.06982	0.374238	1.18551	0.145718
A2WSI4	Zinc finger, RING/FYVE/PHD-type domain containing protein.	OsI_02824	34.793
A2WSI5	Thrombospondin, type 1 repeat domain containing protein.	OsI_02825	22.63
A2WSI6	Protein of unknown function DUF642 domain containing protein.	OsI_02826	38.644	0.85895	0.707149	0.808152	0.982265	0.833466	1.02199	1.16084	0.913293	1.09535	1.13798	1.29969	1.15921	0.88476	0.834655	0.977376	0.960433	0.907817	0.944715	1.16453	1.8304	1.21343	0.890479	0.738364	0.836408	0.914142	0.275191	1.56051	0.138376	1.04308	0.459482	1.51496	0.00401033	1.33494	0.0486139	1.19521	0.104893	1.45903	0.00528531	0.75314	0.242661	1.0088	0.900854	0.880398	0.153784
A2WSI7	GTP-binding nuclear protein Ran-1	RAN1	25.002	0.963176	0.77425	0.902987	0.854851	0.824637	0.909925	1.01232	1.01683	0.999304	0.992083	1.2175	1.17298	1.04441	1.11123	1.05107	1.08756	1.08784	1.04254	0.891874	0.932404	0.934221	1.07376	1.09442	1.02966	0.997232	0.922558	0.860228	0.00659625	1.0035	0.893458	1.28107	0.0517136	1.14696	0.144824	0.980685	0.800155	1.05777	0.469445	1.09786	0.0137808	0.804683	0.00407791	0.823403	0.0625355
A2WSL1	Nucleotide-binding, alpha-beta plait domain containing protein.	OsI_02853	25.328	0.94585	0.969506	0.94982	1.0055	0.98865	0.943748	0.989361	1.04394	1.08097	0.886365	0.951217	0.992491	1.05012	1.05018	0.980666	1.03371	0.868375	1.00586	0.957025	1.15753	1.11777	1.15304	0.973427	0.988864	1.01116	0.866604	1.04913	0.506032	0.943845	0.384807	0.987749	0.744581	1.08694	0.0800037	1.02538	0.320169	0.908433	0.239187	0.963479	0.601107	1.0103	0.868008	0.929962	0.078561
A2WSL7	Transferase family protein.	OsI_02860	46.425	0.926104	0.951272	0.905817	0.93313	1.02457	0.972263	0.941895	0.997727	0.98553	1.49496	1.02473	0.942283	1.19402	0.991241	0.957596	0.751061	0.997396	0.945123	0.930053	1.15685	1.24094	0.8183	0.938574	1.08418	0.90397	0.398782	1.05886	0.631974	0.857047	0.227697	1.24389	0.318993	1.05101	0.096209	1.05273	0.198809	1.21855	0.358505	0.878995	0.283582	1.08776	0.407771	0.885561	0.243722
A2WSL8	Transferase family protein.	OsI_02861	40.848	0.908101	1	1.00595	1.08105	0.939507	1.05837	1.03653	0.963056	1.01687	0.723058	0.906926	0.974321	0.960264	1.04149	1.00309	1.18324	0.929716	0.94633	1.08737	1.2289	1.08292	1.11951	0.990787	0.920478	1.00863	0.900433	1.13124	0.0933651	1.01812	0.848546	0.893705	0.30375	1.03514	0.431521	1.05658	0.372618	0.859288	0.213327	0.887403	0.10019	1.00642	0.948163	0.969784	0.488782
A2WSM1	Similar to kinase family protein.	OsI_02864	102.11	0.997105		1.00175	1.15034		0.908185	0.955942		1.10999	0.733747		0.976643	1.04529		0.840629	1.0862		1.06503	1.12022		0.998302	0.921487		1.09746	1.07054	0.671853	1.12334	0.451114	1.14068	0.416557	0.855685	0.445485	1.03356	0.738548	1.02985	0.846194	0.847167	0.420573	0.97518	0.815208	0.956906	0.767299	1.05989	0.678971
A2WSM5	Pentatricopeptide repeat domain containing protein.	OsI_02869	40.133	1.2328	1.15466	1.27736	1.2092	1.05621	1.25833	1.06778	1.18302	1.12509	1.08854	0.93265	0.989848	0.80046	0.996321	0.801641	0.681115	0.888374	0.799723	0.894474	0.831183	0.894778	0.763172	0.908603	0.795388	0.949486	0.611364	1.00847	0.92287	0.911789	0.437202	0.821604	0.0217658	0.921161	0.120703	0.961504	0.549946	1.22044	0.0459774	1.2883	0.00531942	1.48731	0.010814	1.41041	0.0159773
A2WSS4	Neutral/alkaline nonlysosomal ceramidase family protein.	OsI_02918	83.432	0.938126	1.0094	1.01239	1.01981	1.01418	1.01869	1.01116	0.956591	1.00078	0.925104	1.04283	0.969262	0.876987	0.930465	0.986357	0.944828	0.957442	0.949235	1.03674	1.04716	0.973782	1.09588	1.03384	1.04251	1.13545	0.0362463	1.09445	0.093653	1.02065	0.60525	0.992325	0.866762	1.00291	0.92772	1.03134	0.330539	0.925907	0.136537	0.970843	0.359137	1.07055	0.000677454	1.05946	0.241224
A2WST5	Similar to Mitochondrial import receptor subunit TOM7-1 (Translocase of outer membrane 7 kDa subunit 1).	OsI_02929	8.7022
A2WT17	DEAD box RNA helicase homologous to eukaryotic initiation factor 4AIII (eIF4AIII), Core components of the exon junction complex (EJC), Regulation of plant height, pollen, and seed development	OsI_03008	40.774	1.0329	1.00338	0.994053	1.06551	0.958601	0.986171	0.981819	1.08747	1.00314	0.935245	1.10897	0.903506	0.835482	0.857153	0.916651	0.787132	0.896717	0.976669	0.993828	0.986387	1.10051	0.956274	0.980206	1.11936	1.17114	0.0813269	1.18068	0.029986	1.01963	0.796178	0.972739	0.710418	1.01389	0.71483	0.993383	0.859354	0.964619	0.682748	0.997307	0.957726	1.13146	0.157843	1.16137	0.0151662
A2WT25	Carbonic anhydrase	OsI_03015	29.204	0.813372	0.844512	0.846524	0.752041	0.94793	0.856297	0.92979	0.83206	0.880393	1.13536	1.08319	1.07617	1.13635	1.09589	1.11368	1.07902	1.09746	1.10612	1.0485	1.01478	1.06657	1.07232	1.08902	1.05201	0.960381	0.0499591	0.935424	0.0221627	0.981076	0.219791	1.31557	0.000866912	1.05504	0.24003	1.02071	0.790699	1.02532	0.291968	0.844207	0.0140042	0.778733	0.0480321	0.748497	6.36923e-05
A2WT49	Nucleic acid-binding, OB-fold domain containing protein.	OsI_03039	24.385		1.07109	1.14963		1.02798	0.999297		1.06488	1.09902		0.880066	1.0576		0.977258	0.859961		1.04371	0.898342		0.949899	0.893854		0.967207	1.00714	1.07464	0.439506	1.00356	0.966002	1.05706	0.633337	0.872542	0.33162	0.974414	0.601215	0.912895	0.216117	0.981421	0.870998	1.17364	0.0569636	1.04389	0.662003	1.20874	0.13034
A2WT84	Malate dehydrogenase	OsI_03070	35.46	0.993788	1.00226	0.988633	1.02712	1.03638	0.964248	1.01468	0.974131	0.984215	1.03093	1.06835	1.06245	0.96901	0.98278	1.06761	0.953757	0.931273	1.00243	0.962177	0.934448	0.950192	0.941349	0.960635	0.990544	0.95798	0.306697	0.942841	0.197459	0.9563	0.311734	1.05932	0.0265442	0.996097	0.786078	1.01443	0.593013	1.09307	0.00913482	1.04433	0.053421	1.04859	0.205045	0.988499	0.744348
A2WT85	Lipase, GDSL domain containing protein.	OsI_03071	43.67
A2WTA3	Protein of unknown function DUF231, plant domain containing protein.	OsI_03091	43.115
A2WTA6	Similar to Ketol-acid reductoisomerase, chloroplast precursor (EC 1.1.1.86) (Acetohydroxy-acid reductoisomerase) (Alpha-keto-beta-hydroxylacil reductoisomerase).	OsI_03093	76.389	1.14935	1.08069	1.12535	1.09373	1.04013	1.06648	1.06148	1.15749	1.10804	1.03938	1.03292	1.02221	0.930373	0.906199	0.956695	0.949324	0.916947	0.889696	0.866375	0.905966	0.939943	0.886589	0.906087	0.829447	0.93873	0.116798	0.971007	0.361161	0.986646	0.611864	0.922252	0.0426662	0.991541	0.797298	0.95379	0.116016	1.18016	0.0170509	1.22664	0.00515734	1.16124	0.00319198	1.20124	0.0023752
A2WTC5	Isocitrate dehydrogenase [NADP]	OsI_03110	46.042	1.05097	0.985424	1.04367	0.895345	0.977405	0.946853	1.13034	1.08809	1.04421	1.09855	1.06234	1.14634	0.930791	1.01614	0.997935	0.860918	0.963337	0.94984	0.884829	0.895211	0.901017	0.925973	0.984937	0.935674	0.966626	0.366321	0.910417	0.0727099	0.942011	0.243137	1.07375	0.0785518	1.05928	0.135644	0.915437	0.0530265	1.16182	0.00881395	1.21692	0.0135966	1.0164	0.725718	1.04591	0.249669
A2WTF3	Similar to Vacuolar ATP synthase subunit E (EC 3.6.3.14) (V-ATPase E subunit) (Vacuolar proton pump E subunit).	OsI_03137	26.629	0.844574	0.848579	0.89776	0.941388	0.922956	0.933496	1.05622	0.854941	1.01295	0.922225	0.968913	0.89852	0.802238	0.841667	0.879634	0.910109	0.878491	0.899293	1.11507	1.1726	1.20242	1.22182	1.23877	1.12062	1.41912	0.00268973	1.38302	0.000756606	1.06513	0.119386	1.07671	0.0712459	1.1286	0.205291	1.07987	0.0459414	0.778972	0.00721691	0.837832	0.0746017	1.0409	0.0379094	1.0267	0.472311
A2WTG8	Iron-sulfur cluster assembly protein	OsI_03151	17.971	1.06823	1.02571	1.03574	1.02249	1.02421	1.01271	0.99174	1.11685	1.03708	0.997219	0.965832	0.953761	0.929851	0.879229	0.94688	0.976138	0.893733	0.953715	0.99952	0.878545	0.949358	0.984378	0.973738	1.03717	1.08684	0.0476477	1.02593	0.595727	1.02454	0.52012	0.931986	0.0176697	1.00511	0.900923	0.977551	0.203735	0.973802	0.336908	1.11256	0.104581	1.08352	0.0825854	1.1356	0.0103304
A2WTI3	Lg106-like family protein.	OsI_03166	15.763	0.79982			1.45979			0.886939			1.17379			0.659252			1.1117			0.975006			0.946641			1.43593		1.47896		1.6863		1.46756		1.10892		1.82515		1.23995		0.909675		1.31312		1.21322
A2WTK8	Similar to GTP-binding protein.	OsI_03195	24.444
A2WTQ2	Similar to peroxiredoxin.	OsI_03241	17.291	0.959302	1.01079	1.02489	1.00931	0.959521	0.973882	1.06277	1.0805	1.00904	0.890068	1.06717	0.992456	0.991462	1.03264	0.95659	0.989251	0.934314	0.989611	1.00981	1.03242	1.02116	1.05709	0.972526	1.0297	1.02638	0.474971	1.02774	0.336369	0.977348	0.4773	0.98488	0.80437	1.05253	0.148444	0.982549	0.524536	0.96417	0.569037	1.02903	0.299993	1.01014	0.698722	1.00479	0.880339
A2WTU1	Similar to Glutamate synthase [NADH], amyloplastic.	OsI_03285	235.71	0.849602	0.861483	0.863092	0.814463	1.03587	0.933911	0.912371	0.892171	0.918895	0.981518	0.918374	0.954315	1.20582	1.08642	1.14456	1.24236	1.14339	1.15767	1.04625	1.03102	1.01708	1.00755	0.992689	1.00966	0.875786	0.0509438	0.900354	0.0728553	1.03102	0.485907	1.10878	0.030862	1.05798	0.0116413	1.08161	0.387979	0.948271	0.0949735	0.880134	0.000451103	0.785753	0.0402353	0.749003	0.0130535
A2WTU3	Similar to predicted protein.	OsI_03287	79.433
A2WTW2	Glycosyltransferase	OsI_03310	48.82	1.02118		1.11748	1.09234		1.12104	1.12401		1.02503	1.04295		1.09622	0.828286		0.965951	0.864029		0.82164	0.975281		0.985189	1.03404		0.848003	1.04894	0.743608	1.09265	0.439571	0.939491	0.571926	1.00023	0.99689	1.00485	0.946954	1.03494	0.57722	1.13662	0.386952	1.09619	0.305247	1.31306	0.0141279	1.19196	0.191626
A2WTW6	Similar to Guanine nucleotide-binding protein subunit beta-like protein A.	OsI_03315	36.231	1.20239	1.0598	1.14913	1.12776	0.984681	1.05612	1.09081	1.16037	1.10825	1.10635	1.08636	1.14668	0.884409	0.907217	0.911935	0.818765	0.87517	0.861435	0.817976	0.910634	0.850064	0.874269	0.903893	0.91496	0.996139	0.827235	0.953807	0.261534	0.945187	0.0818929	0.978914	0.636396	0.984787	0.735291	0.928839	0.239615	1.23997	0.00101301	1.30277	0.00207563	1.23996	0.0253491	1.26179	0.0257722
A2WU05	Uncharacterised conserved protein UCP031088, alpha/beta hydrolase, At1g15070 domain containing protein.	OsI_03352	64.306
A2WU30	Similar to MDR-like ABC transporter.	OsI_03376	126.25		1.05126			1.21649			1.18162			0.507271			0.935069			0.92341			1.12812			1.02966		1.10116		1.20646		0.987532		0.482538		1.12401		1.15718		0.492659		1.04742		1.31739		1.12426
A2WU73	Similar to Farnesyl pyrophosphate synthetase (FPP synthetase) (FPS) (Farnesyl diphosphate synthetase) [Includes: Dimethylallyltranstransferase (EC 2.5.1.1); Geranyltranstransferase (EC 2.5.1.10)].	OsI_03423	45.112	1.34476		1.40416	1.25336		1.21705	1.06511		0.938107	0.815985		0.914662	0.923073		0.868134	0.863073		0.988267	0.858506		0.868794	0.750592		0.722496	0.8224	0.0633578	0.964322	0.447664	1.03357	0.719354	0.629575	0.0223619	0.728729	0.0663653	0.898685	0.0773357	1.17484	0.21254	1.15974	0.272853	1.33439	0.105524	1.53467	0.00721987
A2WU74	Clathrin-associated adaptor protein complex 1 medium subunit mu1 (AP1M1), Regulation of vesicular trafficking, Disease resistance	OsI_03424	48.989	1.0753	0.98791	0.990167	1.01397	0.932571	0.899811	1.03994	0.978461	1.00283	0.868171	0.943098	0.99069	0.994842	0.979386	0.958486	1.02731	1.0007	0.945756	0.943211	0.892468	0.880678	1.10035	1.29083	1.3125	1.26289	0.0591987	0.926226	0.0436449	1.014	0.640957	0.917658	0.144547	0.989473	0.770438	0.932198	0.197686	0.756532	0.0284274	1.11224	0.0180724	0.957155	0.370647	1.04114	0.295655
A2WU76	Pectinesterase inhibitor domain containing protein.	OsI_03426	21.371	0.638747	0.833657	0.886306	0.664251	0.964095	0.890491	0.899739	0.868511	0.900188	1.0873	0.9586	0.909845	1.47237	1.11728	1.18992	1.18845	1.1209	1.08152	1.06482	1.05469	0.990445	1.08284	1.08527	1.05445	0.852628	0.227862	0.822837	0.170628	0.897158	0.354609	1.25312	0.104473	1.13131	0.303108	1.06789	0.673938	0.917203	0.232269	0.858029	0.0127753	0.742831	0.0713863	0.62407	0.0278189
A2WUA4	Glycylpeptide N-tetradecanoyltransferase	OsI_03455	49.709	1.01688	0.922957	0.992131	0.999166	1.04563	0.926877	1.04285	1.10909	1.0436	1.00006	0.899662	1.05192	0.980047	0.947831	0.964143	0.966451	1.00728	1.02562	0.943948	0.942843	0.949657	0.963716	0.953075	0.94682	0.990177	0.433805	0.980784	0.179571	1.03711	0.167171	1.00671	0.908143	1.0899	0.0731276	1.01354	0.781695	1.03074	0.579579	1.1266	0.031054	0.990773	0.82724	1.01381	0.689865
A2WUA7	Cytokinin riboside 5'-monophosphate phosphoribohydrolase	OsI_03458	23.619	1.03128	1.14475	1.07097	1.0785	1.04414	1.06855	0.969049	0.982432	1.01513	0.925757	0.982962	0.959847	0.989019	0.985351	0.960667	0.975499	0.967711	0.988523	0.914602	0.992503	0.943383	0.969171	0.949395	0.968122	0.983527	0.222813	0.971193	0.343528	0.998875	0.924148	0.883451	0.0439563	0.913647	0.0909787	0.982811	0.638633	0.993722	0.760162	1.04074	0.233315	1.0885	0.00402642	1.10629	0.080027
A2WUB4	Survival protein SurE family protein.	OsI_03464	46.437	0.919674	0.912907	0.936483	0.922987	1.05517	0.950911	0.985932	0.919137	0.974342	1.01542	0.946999	0.943406	1.01394	0.999473	1.07598	0.964999	0.987654	1.04608	1.02125	0.981076	0.983484	1.08291	1.07553	1.02593	1.03074	0.34763	0.966472	0.285225	0.970652	0.420232	1.04939	0.183828	1.03985	0.209389	1.05778	0.315103	0.912526	0.0378768	0.964364	0.23178	0.976771	0.651977	0.896312	0.0360733
A2WUC2	Similar to Cytochrome C reductase-processing peptidase subunit I, MPP subunit I, P55.	OsI_03472	55.802	1.2254	1.14925	1.21228	1.22616	1.04458	1.11725	0.978236	1.07878	1.03825	0.998676	0.952279	0.836165	0.924448	0.998351	0.958838	0.994613	0.9288	0.978482	0.81383	0.896454	0.845592	0.822173	0.917671	0.849889	0.898702	0.0562502	0.886953	0.0285134	1.00703	0.828069	0.777022	0.0170908	0.86293	0.0131925	0.944539	0.340553	1.07622	0.319567	1.21104	0.00978758	1.16751	0.0772816	1.24475	0.00184018
A2WUC5	Similar to Glycine decarboxylase P subunit.	OsI_03474	111.5	0.946633	0.951637	0.952528	0.994503	1.0274	0.813566	1.10222	1.0432	0.943629	1.23071	1.00078	1.44713	0.878723	0.958077	0.932764	0.882659	0.965687	0.948685	0.979418	0.965817	0.937615	1.00185	0.990984	0.915456	1.05009	0.268115	1.0409	0.247779	1.00992	0.8038	1.29038	0.165545	1.08357	0.228135	0.994622	0.945728	1.26487	0.180052	1.07152	0.273012	1.01374	0.870324	1.02933	0.366706
A2WUD7	Cytidine deaminase	OsI_03488	32.001	0.836608	0.966751	0.937611	1.0747	0.957991	0.970609	0.884003	0.98914	1.01947	0.480148	0.77877	0.648328	1.09979	0.99878	1.14759	1.16837	1.00784	1.16865	1.20692	1.16863	1.0993	1.22867	1.20454	1.15515	1.10542	0.104371	1.07045	0.237751	1.0304	0.660318	0.695829	0.0666849	1.05533	0.424743	1.09571	0.181359	0.531509	0.0181022	0.832442	0.0223813	0.897886	0.164066	0.844373	0.0467711
A2WUG5	Violaxanthin de-epoxidase family protein.	OsI_03515	90.729	0.883638	0.90144	0.878342	0.988916	0.936803	0.938051	0.9414	1.04039	1.0327	0.880193	0.809789	0.88495	1.14805	1.07055	1.09624	1.06181	1.09832	1.18439	1.05243	1.02313	0.967	1.02682	1.1202	1.10739	0.981772	0.617307	0.917861	0.0557984	1.00896	0.830884	0.966777	0.348915	1.13181	0.0604694	1.07522	0.044948	0.791211	0.00441508	0.990774	0.829138	0.856256	0.0310258	0.803484	0.00671676
A2WUG7	Similar to GmCK1p (EC 2.7.1.32).	OsI_03517	42.208	1.2431			1.30065			1.02003			0.824206			0.953927			0.788657			0.919466			0.85724			0.898643		0.963875		0.826748		0.663025		0.820554		1.0463		0.961464		1.10937		1.6492		1.30314
A2WUI5	Similar to Sulfate transporter 3.1 (AST12) (AtST1).	OsI_03536	72.565	1.01754	0.954773	0.991085	1.00884	1.06083	0.966735	0.975522	1.00236	0.981157	0.948005	0.778958	0.815334	0.971828	0.99134	1.09851	0.958209	1.06005	0.999211	1.00901	0.993383	1.03135	1.02518	1.00431	1.07575	1.01423	0.76637	0.990875	0.838453	0.985558	0.780755	0.857899	0.0989234	0.998527	0.946765	1.02464	0.504124	0.818713	0.0515901	0.975373	0.149585	1.00628	0.882853	0.967899	0.508265
A2WUJ3	NADH-ubiquinone oxidoreductase 20 kDa subunit, mitochondrial precursor (EC 1.6.5.3) (EC 1.6.99.3) (Complex I-20KD) (CI-20KD).	OsI_03544	21.876	0.933575	0.994109	1.0197	0.891579	0.983404	0.956164	0.895377	0.958242	0.915855	1.11324	0.957274	1.31051	1.00164	1.06252	0.948255	1.08493	1.05626	1.04916	0.954107	0.982619	0.782998	0.960424	0.935279	0.935139	0.939725	0.202973	0.902839	0.259456	1.05907	0.20743	1.14713	0.290841	0.939639	0.14011	0.960564	0.358146	1.19435	0.213933	1.01829	0.819324	0.887411	0.034044	0.978411	0.632502
A2WUJ5	Chlorophyll a-b binding protein, chloroplastic	OsI_03546	27.902
A2WUJ7	Similar to Serine acetyltransferase.	OsI_03548	31.851
A2WUK8	Similar to Nuclear RNA binding protein B (Fragment).	OsI_03559	36.04
A2WUL4	4-hydroxy-4-methyl-2-oxoglutarate aldolase	OsI_03567	18.065		0.978471			1.03016			1.05909			1.05792			0.948505			0.923697			1.01574			0.984304		1.03774		1.07089		0.973846		1.0812		1.08239		1.05283		1.07479		1.04268		1.11526		1.03159
A2WUL5	Similar to Elongation factor EF-2 (Fragment).	OsI_03568	95.055	0.886931			1.11895			1.19085			0.860385			1.10294			0.93748			0.939495			0.979985			0.888522		0.851811		0.849983		0.97007		1.34267		1.2616		0.877957		1.26754		1.19357		0.804152
A2WUM2	Ribose-phosphate pyrophosphokinase 3 (EC 2.7.6.1) (Phosphoribosyl pyrophosphate synthetase 3).	OsI_03574	43.782	0.978293	0.997464	0.884828	1.01842	1.09404	1.03747	1.02873	1.04456	1.02254	0.9065	0.895508	0.845676	0.99497	1.03409	1.03235	1.02608	0.950661	1.0517	0.979446	0.916493	0.951284	1.02458	1.03078	1.14343	1.04487	0.359056	0.930038	0.0380726	0.989233	0.762739	0.925574	0.168268	1.08224	0.148707	1.10115	0.0916778	0.827716	0.0252517	1.08732	0.0332033	1.04012	0.349705	0.934403	0.185489
A2WUN3	Pollen Ole e 1 allergen and extensin domain containing protein.	OsI_03586	22.654	1.26292	1.35299	1.3473	1.19351	0.813137	0.969906	0.475064	0.651055	0.70182	0.630974	0.583921	0.709941	1.2485	1.35667	1.13989	0.966797	1.06929	1.20116	0.939168	0.78658	0.777864	1.22727	1.33041	1.07286	0.96942	0.716092	0.66851	0.00772506	0.864405	0.14101	0.485677	0.000182343	0.461227	0.00374585	0.751047	0.0880169	0.530179	0.00708718	0.730121	0.0638258	0.919469	0.546057	1.05825	0.373699
A2WUS2	Similar to Pathogen-related protein.	OsI_03629	28.599
A2WUT6	Glycosyltransferase	OsI_03644	52.584		0.820171	0.795828		0.896944	0.97181		0.78121	0.913446		0.820885	0.866954		1.07512	1.01946		1.04276	0.922529		1.30204	1.13551		1.33567	1.31551	1.26574	0.0405051	1.16374	0.264586	0.938275	0.46661	1.04446	0.336324	1.04867	0.657959	1.15641	0.15658	0.636636	0.0124677	0.695231	0.078471	0.95088	0.577448	0.771516	0.0417764
A2WUU6	Reticulon-like protein	OsI_03655	28.28	0.927646	0.85467	0.951739	0.889303	0.718148	0.842162	1.03901	0.976227	1.01174	1.17871	1.30037	1.28159	0.864548	0.823615	0.869522	0.754882	1.03221	0.896662	1.14584	1.14419	1.10258	1.23899	1.1765	1.06015	1.3589	0.0216626	1.32644	0.00016456	1.04929	0.654176	1.37549	0.00253802	1.10714	0.0576942	0.895963	0.200056	1.08201	0.222227	0.892227	0.00719822	0.912756	0.464866	1.06896	0.171162
A2WUW0	ENTH/VHS domain containing protein.	OsI_03668	66.794	0.807904			0.840428			0.726182			1.3685			1.00758			1.01606			1.01634			1.28104			1.2714		1.00869		1.00841		1.69389		0.898846		1.04026		1.06827		0.714504		0.827143		0.801824
A2WUX7	3-hydroxyacid dehydrogenase/reductase domain containing protein.	OsI_03689	32.02		0.922562	0.859037		0.997972	0.986242		0.992871	1.06718		0.813871	0.944586		0.950207	0.810701		1.02018	0.892459		1.12733	1.47795		1.09969	1.02483	1.20649	0.185901	1.47951	0.21779	1.08617	0.50717	0.987011	0.892816	1.15629	0.107181	1.11373	0.183558	0.827696	0.166963	0.790723	0.355438	1.03742	0.674708	1.01175	0.909442
A2WUX9	Phosphotransferase	OsI_03691	55.12	0.831796	0.928169	0.850628	0.940929	0.948935	0.86443	0.974153	0.963325	0.955892	0.895842	0.869207	0.894708	0.932715	0.94536	0.949965	0.982895	0.966663	0.969764	1.21874	1.28341	1.29776	1.31693	1.18232	1.21063	1.31182	0.0176233	1.34366	0.0041463	1.03228	0.0132305	1.01883	0.640291	1.10832	0.0811434	1.05505	0.297083	0.716937	0.0107721	0.761431	0.00474265	0.94347	0.174161	0.92311	0.1293
A2WUY5	Similar to predicted protein.	OsI_03697	43.98
A2WV09	Similar to Dihydroorotase (EC 3.5.2.3).	OsI_03720	39.734
A2WV48	Similar to GTP-binding protein.	OsI_03761	71.58	1.09852	1.10011	1.10449	1.16228	1.04434	1.12612	0.971356	1.10279	1.07145	0.906009	0.97754	0.903775	0.899439	0.940204	1.03041	0.944824	0.98262	0.990963	1.00227	0.950798	0.938282	0.826	0.87934	0.910081	0.91128	0.150528	1.00742	0.880478	1.01685	0.726318	0.843845	0.0188279	0.952308	0.316225	1.00897	0.803905	1.06573	0.172071	1.08793	0.153544	1.14197	0.0431793	1.15089	0.0646334
A2WV80	CS domain domain containing protein.	OsI_03795	24.885	0.960264	0.834715	0.77535	0.887439	0.865571	0.809875	1.22831	1.04631	1.12713	1.45263	1.03246	1.1999	0.769304	0.941699	0.82844	0.668278	1.02019	0.89464	0.768424	0.991582	1.04731	1.24736	1.29702	1.34813	1.53282	0.00359963	1.10549	0.429185	1.0172	0.907287	1.43366	0.0757303	1.32347	0.0216827	0.997104	0.969474	0.94669	0.631963	1.21174	0.133092	0.992171	0.9544	1.01216	0.896603
A2WV84	Haloacid dehalogenase/epoxide hydrolase domain containing protein.	OsI_03799	36.859	0.930405			1.09124			0.986497			0.73461			1.19082			1.00963			1.07535			1.01152			0.849431		0.903033		0.847839		0.789559		1.06029		1.17286		0.726242		0.917371		1.08083		0.781313
A2WV88	Similar to Phosphoenolpyruvate carboxylase, housekeeping isozyme (EC 4.1.1.31) (PEPCase).	OsI_03803	85.026	1.02546	1.00554	0.9941	1.01483	0.960387	0.971854	0.840516	0.78629	0.759677	0.699294	0.782408	0.741641	1.16059	1.19951	1.17713	1.14823	1.14924	1.12652	1.0865	0.973819	1.13385	1.0293	1.10463	1.04157	0.897736	0.0203968	0.903013	0.130928	0.967986	0.0578063	0.734965	0.00360577	0.788894	0.00618539	0.974205	0.259941	0.700155	0.000692637	0.747138	0.0154826	0.860712	0.0042475	0.855217	0.000376894
A2WVA4	Similar to Pollen-specific kinase partner protein.	OsI_03818	70.163	0.849286	0.841543	0.868297	0.944103	0.953725	0.826099	1.07053	0.866028	0.882786	0.795988	0.924164	0.81412	1.02158	1.09825	1.11048	1.00372	1.03401	1.12423	1.20946	1.14543	1.24184	1.05158	1.18049	1.10845	1.03412	0.477322	1.11343	0.0370815	0.978842	0.645567	0.990288	0.856746	1.10168	0.316264	1.0644	0.311407	0.758646	0.0080849	0.783866	0.0422338	0.861467	0.0567969	0.792223	0.0104557
A2WVA6	Aspartate aminotransferase	OsI_03821	44.507	1.01429	1.00889	0.987089	1.00317	1.01547	1.02582	1.03799	1.05786	1.03312	1.00231	0.952891	0.977775	1.00717	1.00146	0.969767	0.940779	0.9928	1.00062	0.987482	0.967691	0.976469	0.939626	0.939644	0.982264	0.960765	0.103902	0.984304	0.31786	0.985163	0.548134	0.974325	0.210517	1.03943	0.024814	1.01136	0.34516	1.02497	0.302432	1.06731	0.00294647	1.03758	0.180759	1.0107	0.502719
A2WVD3	Similar to Glutathione S-transferase I (EC 2.5.1.18) (GST-I) (GST-29) (GST class- phi).	OsI_03848	23.977	0.954326	0.907658	0.919965	0.905876	0.979903	0.959259	1.01513	0.998813	0.980604	1.08904	1.01835	1.02981	1.08776	1.07716	1.08174	0.957657	1.05564	1.0717	0.961251	0.965113	0.982619	0.965774	1.03207	0.989673	0.920181	0.0438407	0.895991	0.000794738	0.950205	0.269178	1.1277	0.0150625	1.07642	0.0177773	1.02268	0.47327	1.0501	0.164291	1.02941	0.0853752	0.922217	0.143038	0.856864	0.00604489
A2WVD6	Similar to Chorismate mutase, chloroplast precursor (EC 5.4.99.5) (CM-1).	OsI_03851	35.432	1.00867	1.00316	1.02217	0.997438	1.14674	1.08174	1.30662	1.21252	1.28774	1.28862	1.21478	1.23921	0.667204	0.795563	0.758778	0.760633	0.846611	0.772885	0.786572	0.868071	0.841385	0.925916	0.918298	0.921709	1.24504	0.0410915	1.12355	0.125357	1.07138	0.327214	1.23356	0.0056746	1.25474	0.0100374	1.06326	0.275984	1.35312	0.00410459	1.52518	0.000366949	1.35536	0.00864477	1.36572	0.0175548
A2WVE3	Similar to Nt-gh3 deduced protein.	OsI_03857	67.975	1.13489	1.09112	1.15968	1.2061	1.07089	1.15799	1.17348	1.20774	1.23441	1.01705	1.0426	1.01813	0.833616	0.916947	0.871885	0.767522	0.890532	0.78781	0.836262	0.855147	0.759871	0.821309	0.786267	0.807569	0.920951	0.086752	0.93473	0.20808	0.932665	0.273186	0.909056	0.0231378	1.06792	0.0462992	1.01456	0.735943	1.27436	9.65933e-05	1.475	0.000929553	1.4044	0.00389071	1.29104	0.00143431
A2WVG1	Similar to Nuclear matrix constituent-like protein (Fragment).	OsI_03874	113.62	0.9887	1.04499		1.08025	0.895596		1.06007	1.03473		0.931334	0.93041		0.967688	0.87938		0.830491	0.975701		1.00366	1.21835		1.1084	1.00267		1.14293	0.199398	1.20299	0.30486	0.97787	0.836422	0.915451	0.201331	1.03005	0.463187	0.971558	0.808461	0.881898	0.255326	0.942751	0.659245	1.09393	0.54879	1.10104	0.23852
A2WVG5		OsI_03880	48.806	0.965072	1.17693	1.19033	0.945694	1.02286	1.04501	1.07388	1.06394	1.00649	1.2998	1.04724	1.08103	0.964461	1.03749	1.05857	1.05384	0.84277	0.85578	0.861082	0.856158	0.894641	0.816834	0.907118	0.886069	0.852803	0.0190759	0.85341	0.0215427	0.899322	0.269429	1.02873	0.781738	0.943576	0.48503	0.904341	0.281352	1.31343	0.0621795	1.20385	0.00423759	1.09489	0.334586	1.08881	0.342645
A2WVI5	Mitochondrial glycoprotein family protein.	OsI_03904	26.099	1.00663	1.0734	1.15917	1.14099	1.09279	1.23306	0.932891	1.09289	1.21832	0.889118	0.972313	0.955248	1.1935	0.940654	0.903283	0.954223	0.931481	0.941847	0.999114	0.91357	0.715148	0.872116	0.957803	0.823395	0.873537	0.295842	0.865148	0.333118	0.930901	0.523236	0.869561	0.0651215	1.00151	0.987152	1.07028	0.277363	1.06157	0.318982	1.23452	0.15638	1.22609	0.0325911	1.06643	0.555806
A2WVI6	Similar to Mal d 1-associated protein.	OsI_03905	21.568	1.08294	1.00375	1.03776	1.08657	1.02244	1.11911	1.08789	1.23351	0.972244	1.23236	1.25235	1.00228	0.878809	0.896579	0.911673	0.798937	0.849298	0.964877	0.834377	0.814297	0.777531	0.940541	0.910312	1.1725	1.12515	0.308033	0.902921	0.0176871	0.97248	0.667996	1.11603	0.267841	1.05415	0.539125	1.03318	0.399585	1.15335	0.251299	1.35753	0.0560614	1.23535	0.0327048	1.16277	0.0135805
A2WVJ2	Streptomyces cyclase/dehydrase family protein.	OsI_03911	28.349	0.958855			0.851483			0.896113			0.943286			0.970689			1.06403			1.14941			1.21353			1.25017		1.18412		1.09616		0.983762		0.934565		0.888021		0.777309		0.779625		0.800246		0.987809
A2WVL1	Similar to H1flk (Fragment).	OsI_03932	56.187	0.956378	1.00878	0.942256	0.885757	1.08986	0.984793	0.963543	0.93823	0.978482	1.11061	0.86651	0.894694	1.14368	1.06417	1.13687	1.10236	1.08296	1.05807	0.908183	0.989077	1.05482	0.935208	0.923887	0.931256	0.834256	0.0171117	0.882608	0.0704214	0.969707	0.322416	0.987754	0.893812	0.990659	0.723065	1.01823	0.798872	1.02919	0.758447	0.975671	0.63448	0.91275	0.247644	0.869256	0.0122666
A2WVM5	Purple acid phosphatase	OsI_03945	53.014	1.069	0.953338	0.962703	0.994236	1.00049	1.01796	0.978799	1.08488	1.03034	0.99155	1.00046	1.05942	0.989087	1.02344	0.986475	1.00061	0.988535	0.972243	0.993066	0.8547	0.978078	1.00102	1.03454	0.998971	1.01185	0.514369	0.942263	0.317495	0.987458	0.440816	1.02224	0.638659	1.03651	0.493607	1.00926	0.828602	1.00557	0.83071	1.0949	0.178311	1.01732	0.191922	0.995347	0.914197
A2WVQ8	Vacuolar protein sorting-associated, VPS28 family protein.	OsI_03982	22.983	0.993152		1.01081	1.07207		1.03598	0.995794		0.930762	0.819776		0.849985	1.06557		1.05717	0.981877		1.02868	1.06077		1.06304	1.02116		1.02587	0.964327	0.0301011	1.0005	0.920525	0.947146	0.242927	0.833229	0.0207478	0.961372	0.436382	1.05194	0.167191	0.815702	0.0460201	0.907121	0.202364	1.04849	0.248657	0.944042	0.054293
A2WVT8	Flavodoxin/nitric oxide synthase domain containing protein.	OsI_04011	21.763	0.963742	1.04421	1.02488	1.03855	1.07625	1.09546	0.988074	1.01218	0.997539	1.048	0.90102	0.865863	1.02905	0.9614	0.978259	0.920941	0.965654	0.933969	1.03474	1.07673	1.02477	1.05321	0.920301	1.06699	1.02418	0.673812	1.05643	0.100574	0.950097	0.123042	0.928137	0.325722	0.988447	0.683247	1.0585	0.123948	0.925795	0.36156	0.955858	0.0842838	1.13816	0.00432878	1.0216	0.537551
A2WVU5	Protein phosphatase 2C domain containing protein.	OsI_04016	47.316	0.85981	0.86421	0.933672	0.83027	1.00954	0.926636	0.926674	0.87669	0.920509	0.962974	0.894494	0.970338	1.10054	1.07073	1.0658	1.1794	1.08043	1.10509	1.18117	1.08772	1.10996	1.06005	1.13031	1.04858	1.00058	0.98364	1.0438	0.229887	1.0395	0.286429	1.06401	0.170592	1.0249	0.490253	1.04092	0.573047	0.873066	0.0176708	0.806154	0.00572718	0.822142	0.0405359	0.821019	0.00662542
A2WVW0	Similar to Isoform 2 of Homeobox-leucine zipper protein TF1.	OsI_04032	81.049	0.977993			0.943608			1.0127			0.900674			1.21135			1.05689			0.979276			0.926679			0.764998		0.808418		0.87249		0.920942		1.03549		0.964842		0.971938		1.03413		0.892817		0.807359
A2WVX0	Pentatricopeptide repeat domain containing protein.	OsI_04043	42.282	1.1788	1.364	1.38496	1.09878	0.792485	1.19806	1.02362	1.38506	1.20563	1.0772	0.824388	0.908284	1.01424	1.27113	0.849793	0.887242	0.968319	0.873286	0.716064	0.576768	0.674901	0.890452	0.736009	0.815761	0.778977	0.191966	0.627633	0.0740898	0.870399	0.385122	0.71539	0.0203337	0.920198	0.452491	0.786535	0.135071	1.15054	0.245125	1.83679	0.0224089	1.1321	0.430457	1.25281	0.151853
A2WVZ2	NAD(P)-binding domain containing protein.	OsI_04066	32.432	0.924222			1.0356			1.09685			1.02532			0.811471			0.924052			1.08563			1.12351			1.38453		1.33785		1.13874		1.10938		1.18678		1.1205		0.912605		1.01033		1.12071		1.13895
A2WW06	Similar to Latex-abundant protein.	OsI_04084	45.794	0.85633	0.89803	0.753195	0.976354	0.890799	0.777417	0.914017	0.833974	0.887	0.716631	1.03699	1.12685	1.02566	0.892469	0.993045	1.14165	1.07998	1.09167	1.16523	1.10401	1.08797	1.28348	1.24346	1.32172	1.32203	0.00555323	1.15322	0.0444887	1.13813	0.0604514	1.14872	0.428173	1.05082	0.448364	1.05464	0.562518	0.748434	0.117806	0.784874	0.00193548	0.798166	0.0493573	0.861355	0.0844352
A2WW10	Immunoglobulin/major histocompatibility complex, conserved site domain containing protein.	OsI_04089	35.208	0.906929	0.91234	0.900858	0.969744	1.03456	0.991901	0.956035	0.947477	0.719287	0.705224	0.806749	0.9057	1.32284	1.10549	1.34557	0.933238	1.06038	0.990355	1.10788	1.14407	1.02826	1.152	1.01696	1.13397	0.875204	0.166965	0.869185	0.152006	0.790685	0.0562841	0.888809	0.223317	0.96422	0.716375	1.10149	0.036764	0.731977	0.0175302	0.79958	0.0888628	1.0041	0.927743	0.720772	0.0440895
A2WW21	Glycerol-3-phosphate dehydrogenase [NAD(+)]	OsI_04100	51.583			0.89538			1.00217			0.952489			0.983796			1.17248			0.95067			1.02044			1.04287	0.889454		0.870329		0.810821		1.09875		1.06378		1.11927		0.943358		0.933409		1.05417		0.763665
A2WW32	Cysteine proteinase inhibitor	OCI	15.355	0.822583	0.939422	0.888888	0.974279	0.948177	0.987639	1.06588	0.852262	0.975076	1.15116	0.996176	1.06925	0.952831	0.922292	0.968072	0.895119	1.1336	0.914343	1.05299	1.19736	1.12525	1.18114	1.03111	1.0952	1.16329	0.0598305	1.18726	0.0403877	1.03512	0.707788	1.2134	0.0315702	1.09141	0.332882	1.09778	0.113182	0.972528	0.652792	0.857096	0.107121	0.988799	0.899555	0.932364	0.189768
A2WW59	Similar to Dihydropyrimidinase (Dihydropyrimidine amidohydrolase) (EC 3.5.2.2).	OsI_04141	57.989	1.12732	1.02458	1.03114	1.13627	1.13451	1.11094	1.0732	1.25915	1.13357	0.707771	1.01658	1.00624	0.907485	0.886184	0.839199	0.853253	0.907435	0.875352	1.0362	0.859672	0.961781	1.03541	0.96013	1.05897	1.16014	0.0222945	1.08538	0.278836	1.0012	0.969119	0.85786	0.271779	1.08888	0.229442	1.06242	0.178531	0.893956	0.400138	1.21286	0.0540713	1.28288	0.000778273	1.20896	0.014505
A2WW61	Similar to Calcium-dependent protein kinase (Fragment).	OsI_04143	55.359	0.870316	0.822424		1.08049	0.821002		0.992398	0.838987		0.782291	0.946957		0.888544	1.22686		0.888729	1.23649		1.35106	1.10003		1.22268	1.0722		1.08484	0.693577	1.15869	0.515117	1.00464	0.985697	1.02157	0.862464	1.08191	0.527124	1.12332	0.566961	0.753526	0.127642	0.747172	0.195627	0.894727	0.66108	0.800197	0.426751
A2WWA3	Ribosomal protein L30e domain containing protein.	OsI_04184	8.7118	1.03829	1.11105	1.07375	1.11114	0.967428	1.0994	1.03211	0.982493	1.00625	0.842485	0.919447	0.775771	1.00922	1.11791	0.992207	1.06224	1.10883	0.976781	0.955704	0.878639	1.01948	0.930758	0.900525	1.04214	0.921166	0.233305	0.914881	0.193265	1.00914	0.8716	0.787351	0.0166687	0.937254	0.0648275	0.986002	0.787135	0.883163	0.134768	1.05853	0.303914	1.00957	0.875768	1.03326	0.493931
A2WWB5	NADH-cytochrome b5 reductase	OsI_04196	31.024	0.934952	0.893516	0.932077	0.977142	0.992897	0.97219	0.941884	0.99241	0.989341	0.845645	1.13232	0.957206	1.04811	0.983881	1.01419	1.00427	1.06022	1.03136	1.08009	1.05918	1.08719	0.986338	1.03468	1.01486	0.996616	0.890194	1.05918	0.0656879	1.0163	0.538472	1.06326	0.559018	1.05908	0.0641071	1.06581	0.0291276	0.966829	0.728048	0.906144	0.0120212	0.950379	0.0718055	0.906231	0.0171611
A2WWC7	Protein of unknown function DUF607 family protein.	OsI_04208	34.483	0.886786	0.921335	0.867004	0.857165	1.01339	0.831175	0.852544	0.873895	0.843453	0.882983	0.910155	0.964932	1.1597	1.04548	1.14798	1.16186	1.1683	1.25469	1.10723	0.981513	1.06321	1.04415	1.07481	1.07525	0.9526	0.278995	0.939996	0.264307	1.0691	0.178481	1.03101	0.400072	0.960662	0.14555	1.00995	0.892774	0.863458	0.0150872	0.815333	0.0284164	0.753654	0.0191693	0.797794	0.013608
A2WWC9	Similar to proton antiporter/ sodium:hydrogen antiporter.	OsI_04210	94.921	0.857662	0.888056	0.899032	0.847074	1.07833	1.03283	0.99999	0.971262	1.0262	1.04214	0.876943	1.0076	0.926114	1.03227	0.93701	1.14707	0.998163	0.988533	1.06652	0.945931	1.00194	1.06843	1.15544	1.07703	1.14005	0.0381363	1.0411	0.459266	1.08233	0.275353	1.1066	0.197567	1.13336	0.00510813	1.11853	0.276039	0.886632	0.115026	0.994381	0.892745	0.943986	0.543099	0.913433	0.118722
A2WWE3	Serine/threonine protein kinase domain containing protein.	OsI_04221	69.22
A2WWG0	Nucleic acid-binding, OB-fold-like domain containing protein.	OsI_04241	43.926	1.04185	1.01471	0.989141	1.03066	0.999866	1.0365	0.974779	1.07542	1.10933	1.12091	1.21369	1.03475	0.940828	0.922923	0.953286	0.90363	0.874607	0.924511	1.0102	0.977961	1.00875	0.94501	0.908688	0.948324	0.99467	0.764134	1.06385	0.01278	0.959429	0.101886	1.10626	0.164037	1.03737	0.454238	1.007	0.72865	1.20247	0.0598413	1.05427	0.310354	1.13478	0.00330342	1.08117	0.0197613
A2WWL6	Malate dehydrogenase	OsI_04294	41.754	0.972388	0.940577	0.950337	0.901395	0.888558	0.854117	1.16039	1.08881	0.993081	1.52055	1.06962	1.43325	0.741759	0.745126	0.848173	0.726643	0.921676	0.855443	0.839901	1.09553	0.928732	1.11511	0.986019	1.13152	1.3844	0.00797632	1.22659	0.128027	1.07225	0.458064	1.40517	0.106679	1.13236	0.116143	0.923434	0.0168917	1.24462	0.188562	1.13202	0.241929	1.05604	0.502978	1.22622	0.0301287
A2WWL8	Similar to Plastid sufB (Fragment).	OsI_04296	59.844	0.927518	0.886687	0.870859	0.980928	1.00303	0.954306	1.05782	1.00918	1.05951	0.957312	0.945231	0.881251	0.995402	1.00549	0.997701	0.971961	0.983196	1.00981	1.02276	0.935534	0.986175	0.996004	1.04493	1.05265	1.03168	0.213503	0.98195	0.550361	0.988786	0.425487	1.03677	0.326127	1.16441	0.00337872	1.0943	0.019586	0.89986	0.0281417	1.06183	0.126202	0.990995	0.648321	0.895442	0.0222037
A2WWN3	Esterase, SGNH hydrolase-type domain containing protein.	OsI_04309	40.072			1.13082			0.983146			0.962471			0.996113			1.28124			0.7879			0.908533			0.931675	0.727168		0.709106		0.614952		0.880879		0.851129		0.869412		1.06916		1.05937		1.24781		0.882597
A2WWN4	Similar to selT-like protein.	OsI_04310	26.241	1.11408	1.04502		1.06122	0.832925		1.00226	1.01146		0.877799	1.01783		0.977759	0.974116		0.982161	1.05858		1.02794	0.971775		0.926909	1.07771		1.02702	0.785803	1.02451	0.550554	1.04553	0.45183	0.877974	0.277077	0.932664	0.277701	0.877286	0.443433	0.945631	0.649558	1.007	0.84481	0.928165	0.63617	1.10617	0.203925
A2WWQ4	Similar to 40S ribosomal protein S23 (S12).	OsI_04329	15.66	1.33347	1.1221	1.21393	1.11214	1.01769	1.06339	0.913354	1.12147	0.961401	1.0253	0.952904	0.91483	1.02125	1.01939	1.0968	0.917474	0.961412	0.996468	0.72693	0.822612	0.850491	0.636035	0.752853	0.806229	0.699652	0.0117514	0.764965	0.00795146	0.916465	0.0639352	0.788401	0.0326502	0.816522	0.062878	0.870203	0.105918	1.31794	0.0237388	1.24841	0.0665807	1.11055	0.0424028	1.16958	0.0852164
A2WWR3	Hypothetical conserved gene.	OsI_04339	95.638	0.878883	0.90199	0.894846	0.797256	1.05148	0.961606	0.987231	0.976854	0.986133	0.96194	0.938958	0.866227	1.05877	1.02043	1.03379	1.12768	0.977518	1.12779	1.1087	1.09398	1.07587	1.07282	1.0335	1.07877	1.02316	0.258652	1.05318	0.0209241	1.03855	0.510764	1.03416	0.402677	1.10259	0.00148231	1.05031	0.60834	0.868776	0.024027	0.899853	0.00375683	0.86927	0.201296	0.859533	0.0010053
A2WWR4	Histone H4	OsI_04340	11.409	1.1002	0.888632	0.979577	0.680739	1.01752	0.912357	1.16519	0.820832	1.02544	1.1621	1.21949	1.21141	1.18018	0.94231	0.97562	0.902288	0.998226	1.0342	0.991342	1.46103	1.12784	0.798528	0.860482	0.786144	0.78924	0.0886473	1.15561	0.383049	0.94726	0.563003	1.21041	0.0667556	1.0145	0.909665	0.879465	0.375752	1.46944	0.000274348	0.84114	0.337181	0.889562	0.396818	0.958135	0.67769
A2WWR8	Transmembrane receptor, eukaryota domain containing protein.	OsI_04345	50.45	1.07556	0.94907	1.03735	1.06394	0.953367	1.08925	1.07386	1.00864	1.07091	0.893875	0.98106	0.898326	1.02436	1.15384	1.13187	0.924722	1.00922	0.84218	0.965698	0.9656	0.889091	0.950963	0.99799	0.975277	0.883434	0.0720465	0.852063	0.0340176	0.83869	0.0487034	0.905711	0.114995	1.02986	0.52766	1.01456	0.80418	0.948373	0.211704	1.11808	0.0302182	1.11903	0.160652	0.925046	0.206074
A2WWU4	Thaumatin, pathogenesis-related family protein.	OsI_04374	26.189	0.808955	0.624514	0.667805	0.881178	0.869483	0.805721	0.948071	0.710993	0.777703	0.917037	0.859457	0.848627	1.4678	1.09089	1.28665	1.06565	0.834093	1.00684	1.14327	2.51593	2.16114	0.739772	0.595197	0.587927	0.500058	0.0152317	1.51361	0.246888	0.755872	0.0838347	1.2493	0.0737095	1.15966	0.284861	1.21659	0.0966612	1.36519	0.0274985	0.418664	0.107288	0.879513	0.229441	0.546447	0.0179196
A2WWV4	Similar to Triosephosphate isomerase, cytosolic (EC 5.3.1.1) (TIM) (Triose- phosphate isomerase).	OsI_04384	27.204	1.03479	0.991967	1.00189	1.04293	1.10814	1.0271	1.07792	1.11743	1.0689	1.09971	0.991678	1.05694	0.94932	0.915215	1.00527	0.880223	0.870672	0.901459	0.86443	0.947581	0.944555	0.913725	1.00132	1.04805	1.03251	0.551912	0.96054	0.374804	0.924226	0.097283	1.03952	0.33463	1.07779	0.0170512	1.04937	0.172406	1.06251	0.290544	1.18417	0.0111259	1.19824	0.0116352	1.05535	0.170744
A2WWV9	60S ribosomal protein L36	OsI_04390	12.456	1.30717		1.1606	1.05376		1.14675	1.09096		1.03389	1.00153		1.03101	0.914952		0.974779	0.964322		0.955786	0.768733		0.810817	0.78297		0.843809	0.860852	0.0911654	0.83586	0.061836	1.01607	0.700842	0.823632	0.195378	0.861043	0.225821	0.891697	0.284727	1.24942	0.0541012	1.34523	0.0207798	1.14603	0.201318	1.30588	0.120536
A2WWW5	Similar to AAA-metalloprotease FtsH.	OsI_04395	88.141	1.21176	1.25014	1.08508	1.18321	1.06562	1.06508	1.05146	1.06517	1.0936	1.39811	1.16908	0.99765	0.773781	0.886906	0.903951	0.743453	0.879103	0.770612	0.69888	0.812628	0.840187	0.81785	0.805745	1.2046	1.10277	0.578068	0.91697	0.298924	0.933141	0.381574	1.00503	0.965653	0.90506	0.14647	0.934288	0.291581	1.26047	0.234138	1.36507	0.016153	1.38474	0.00583513	1.38304	0.00783436
A2WX00	Similar to Ras-related protein Rab11C.	OsI_04436	23.922	0.786201	0.790641	0.818108	0.887111	1.04634	0.787545	1.02875	0.819608	0.882393	0.949805	0.873911	1.06678	1.14069	1.10819	1.14217	1.11727	1.09372	1.14774	1.12067	1.18379	1.13723	1.04424	1.12984	1.07552	0.958289	0.191247	1.01494	0.493379	0.99047	0.60724	1.20691	0.0942699	1.14021	0.21019	1.13614	0.285128	0.88949	0.154175	0.793433	0.0517922	0.810127	0.100431	0.706257	2.6356e-05
A2WX71	Similar to Ribosomal protein L1.	OsI_04513	27.101	1.08213		1.11598	1.10089		1.08583	0.974778		0.97151	0.957795		1.04722	0.917091		0.950904	0.985124		0.907259	0.978479		0.977728	0.97425		0.920517	1.01433	0.720859	1.04722	0.232881	1.01306	0.811407	0.912158	0.247461	0.885439	0.0826085	0.994818	0.7984	1.05819	0.421518	0.994929	0.187976	1.15553	0.153816	1.17672	0.0203659
A2WX81	Alpha/beta hydrolase fold-1 domain containing protein.	OsI_04523	40.535	0.90879	0.941487	1.01099	0.974716	1.07477	1.02319	1.01414	1.03332	1.10309	0.93023	1.04098	1.07433	0.944207	0.926649	0.918364	0.979136	0.881558	0.929958	1.12564	0.965811	0.894086	1.13595	1.08807	1.01051	1.15966	0.0503385	1.07038	0.440168	1.00051	0.988258	1.0644	0.317986	1.1011	0.0765613	1.07389	0.166763	0.941569	0.331708	1.05527	0.516338	1.10106	0.0802975	1.02583	0.512492
A2WX83	Similar to Sorting nexin 1.	OsI_04526	45.39	1.04117	1.13268	1.06217	1.06383	1.00431	1.15263	1.07326	1.04272	1.03179	0.932121	1.04069	1.00971	0.972659	0.97899	1.05317	0.901392	0.919322	0.899132	0.961864	0.973807	0.883701	1.00393	0.934972	0.929839	0.954714	0.267358	0.938284	0.182335	0.905161	0.0592869	0.921661	0.119509	0.972725	0.408864	0.995286	0.926471	1.03966	0.402757	1.11648	0.0439847	1.18417	0.0577336	1.07695	0.111882
A2WX85	Protein of unknown function DUF584 family protein.	OsI_04528	23.492	0.84335			1.10034			0.912664			0.743718			0.945986			1.08889			1.17338			1.26438			1.33658		1.24038		1.15106		0.881862		1.08219		1.30472		0.588207		0.777806		1.01051		0.891504
A2WXA2	Uricase	OsI_04547	34.503	1.08262	0.962339	0.992419	1.052	1.03093	1.04101	1.06791	1.07036	1.01048	1.05625	1.08452	1.09067	0.955501	0.919733	1.0405	0.968035	0.916624	0.954009	0.906977	0.997617	0.982533	0.909691	0.914123	0.913416	0.938778	0.238404	0.990187	0.844728	0.973568	0.561368	1.06389	0.209416	1.03667	0.431313	1.0285	0.509705	1.18055	0.0036379	1.09062	0.0705737	1.10049	0.015009	1.04172	0.470143
A2WXB0	Similar to Actin 7 (Actin 2).	OsI_04555	40.302	0.975024	0.908067	0.921875	1.05038	0.93047	1.0051	1.00408	0.916364	0.955576	0.793006	1.10783	0.94435	0.984086	0.8431	0.980837	1.08963	0.97466	1.01734	1.11166	1.16897	1.15683	1.01487	1.01553	1.04157	1.094	0.195345	1.22416	0.0331251	1.09744	0.193692	1.01434	0.897686	1.02533	0.509001	1.06452	0.226844	0.926177	0.493494	0.836668	0.0054244	0.96895	0.546416	0.998911	0.985351
A2WXB2	Fructose-1,6-bisphosphatase, cytosolic	OsI_04558	37.035	1.12821	1.12709		1.18195	1.01212		0.995408	0.958679		0.875984	0.928749		0.900249	0.924056		0.852219	0.958964		0.975455	1.07302		1.04759	0.984629		1.11397	0.153592	1.12288	0.246527	0.992807	0.922609	0.800219	0.0741013	0.866443	0.0770087	0.972852	0.779721	0.888062	0.113055	0.953924	0.50341	1.2114	0.219782	1.23625	0.0347518
A2WXB3	Similar to Soluble inorganic pyrophosphatase (EC 3.6.1.1) (Pyrophosphate phospho- hydrolase) (PPase).	OsI_04559	24.038			0.862479			0.843635			0.871813			1.72941			0.683841			0.85247			1.13777			1.04053	1.52159		1.66379		1.24659		2.00516		1.01082		0.978151		1.66205		0.76625		0.989635		1.26123
A2WXB4	Similar to bolA-like protein.	OsI_04560	9.8831	0.944859	0.884708	0.956496	1.02591	0.865205	0.978297	0.913207	0.956178	0.945995	0.824857	0.989322	0.790871	0.964632	1.03496	1.05607	1.05254	1.01546	1.10143	1.21265	1.19417	1.10782	1.13504	1.10499	1.0241	1.06822	0.184821	1.1502	0.0237232	1.03723	0.366212	0.935029	0.434564	1.01052	0.727946	1.02992	0.63589	0.798084	0.0493701	0.801044	0.0101714	0.90534	0.15936	0.91177	0.0672859
A2WXB5	Similar to Sm-like protein.	OsI_04561	11.676	1.09802	0.968703	1.01766	1.08621	1.04769	1.13368	1.03569	1.14126	1.04577	0.984246	1.10365	0.980755	0.81723	0.875137	0.898886	0.909644	0.860744	0.873516	0.944909	1.01812	0.980055	1.03471	0.976304	1.0557	1.18349	0.00953541	1.13578	0.0225645	1.02032	0.575863	0.994899	0.928968	1.04485	0.413647	1.05939	0.257855	1.00063	0.989774	1.09501	0.0911355	1.23589	0.00425195	1.19031	0.0281938
A2WXD7	Plant nuclear matrix 1 family protein.	OsI_04586	20.694
A2WXD9	22-kDa Photosystem II protein, Photoprotection	OsI_04589	27.903		1.39557	1.30557		1.23721	1.34175		1.19983	1.23902		1.26517	1.18073		0.641555	0.595212		0.677976	0.707155		0.790556	0.803716		0.671644	0.750406	1.14981	0.208997	1.28906	0.0641757	1.11996	0.135826	0.905506	0.175043	0.902899	0.1707	0.95477	0.470998	1.71998	0.01267	1.52976	0.016858	1.86189	0.0412998	2.18403	0.0137923
A2WXE0	Serine/threonine protein kinase, Hyperosmotic stress response	OsI_04590	41.978	0.956853	0.983805	0.940536	0.972965	0.958666	0.992489	1.04742	0.982643	1.06154	1.07955	0.837698	0.807545	1.05672	1.17185	1.2123	0.898145	1.02767	1.03003	0.932479	1.10261	0.961139	1.06038	0.948652	1.00916	0.87716	0.075597	0.870775	0.103567	0.85904	0.0646673	0.945718	0.607675	1.07303	0.0828774	1.0149	0.423964	0.902789	0.377627	1.03183	0.623589	0.989266	0.833045	0.837344	0.0487983
A2WXF0	Pyridoxal phosphate-dependent transferase, major region domain containing protein.	OsI_04601	48.908	0.923715	0.903874	0.920904	1.02802	1.05004	0.970758	1.08643	1.00783	1.07763	0.990939	1.22429	0.952546	0.962351	0.991529	0.990946	0.79831	0.909597	0.929399	1.19742	1.04079	1.14242	1.04748	0.892455	1.04282	1.01288	0.82863	1.14799	0.081137	0.895573	0.121801	1.15255	0.241065	1.15404	0.0241088	1.10927	0.0438028	1.06203	0.57405	0.938251	0.272375	1.15603	0.0572122	0.93333	0.00740512
A2WXG7	Amidophosphoribosyltransferase	OsI_04619	58.83	1.20727			1.2507			1.06468			1.00687			0.957153			0.775676			0.834865			0.80515			0.841192		0.872238		0.810399		0.834005		0.881892		1.03598		1.25053		1.27527		1.6124		1.26131
A2WXH7	GOLD domain containing protein.	OsI_04628	66.229	1.28147	1.01847	0.984358	1.14314	0.987637	1.17436	1.10633	1.3607	1.22885	1.1315	1.30693	1.00654	0.717653	0.597688	0.822422	0.805702	0.954493	0.782704	0.825783	0.851641	1.05196	0.875256	0.888054	0.95203	1.27018	0.0835226	1.27675	0.11129	1.18951	0.187026	1.04892	0.697384	1.12532	0.317245	1.00635	0.95334	1.26871	0.0990122	1.35411	0.0347618	1.29975	0.0325631	1.53632	0.0341776
A2WXL1	Pectinesterase	OsI_04662	57.903	0.940667	1.01132	1.00856	1.07854	0.99391	1.07813	1.03725	1.01077	1.04923	0.915322	0.917777	0.877271	0.966473	1.01509	0.932514	0.892849	0.908041	0.923703	1.08128	1.0782	1.11208	1.09577	0.941142	1.02741	1.05156	0.39519	1.12268	0.0235839	0.934976	0.105288	0.915497	0.0480278	1.04617	0.177615	1.06419	0.159598	0.884493	0.108921	0.946715	0.0208515	1.15635	0.0280609	1.01595	0.665956
A2WXN8	Protein of unknown function DUF248, methyltransferase putative family protein.	OsI_04689	89.514
A2WXQ3	Protein of unknown function DUF179 family protein.	OsI_04705	38.226	1.15881	0.936909	1.13996	1.20458	1.02776	1.18119	0.976408	1.24832	1.06139	0.804533	0.763488	0.902022	0.887007	1.09089	0.969468	0.845047	0.97871	0.912391	1.04431	1.02993	0.837928	1.03557	0.932923	0.954374	0.99169	0.910583	0.988059	0.901648	0.928337	0.38399	0.763376	0.0484229	1.01559	0.883102	1.05496	0.548565	0.845074	0.0468575	1.12841	0.300119	1.24757	0.0341926	1.09782	0.359147
A2WXS1	Similar to Formylglycinamide ribonucleotide amidotransferase (Fragment).	OsI_04723	154.34	1.02384	0.992413	1.05337	1.02292	1.05219	1.03381	1.08688	1.05794	1.10148	0.998917	0.989895	0.966737	0.931373	0.987617	0.962527	0.917223	0.888788	0.864688	0.924423	0.947724	0.991245	0.996774	1.03088	0.965437	1.03872	0.211624	0.99371	0.824427	0.926838	0.0344739	0.962837	0.151343	1.05756	0.0592589	1.0128	0.552669	0.987459	0.596813	1.13373	0.00835675	1.16409	0.0029516	1.06528	0.0594047
A2WXS7	Signal recognition particle subunit SRP72	OsI_04729	73.634	1.05657	1.01449	0.966638	1.02871	1.02212	1.00348	1.01204	1.09141	1.04636	1.00138	0.952607	1.01198	0.872724	0.97263	0.957898	0.748589	0.939398	0.926871	0.990837	1.00069	1.01081	1.03038	1.0038	1.013	1.08701	0.113088	1.07102	0.162869	0.932794	0.430957	0.976389	0.498023	1.0369	0.342829	1.00547	0.85436	0.973352	0.275619	1.04912	0.15934	1.16806	0.138595	1.08363	0.128518
A2WXT4	S1, RNA binding domain containing protein.	OsI_04736	21.666		1.13701			1.04084			1.13563			0.981717			0.949771			0.942761			0.932171			0.841848		0.886369		0.981469		0.992619		0.863417		0.998785		0.915419		1.16615		1.21827		1.10404		1.19715
A2WXV7	Metallophosphoesterase domain containing protein.	OsI_04761	84.484
A2WXV8	Fructokinase-1	FRK1	34.729	1.02037	0.992923	1.00411	0.970511	0.983629	0.996956	1.05003	1.06413	1.04881	1.04875	1.09914	1.0491	0.972712	0.992806	0.974727	1.00887	0.9699	1.00712	0.918759	0.90276	0.917683	0.90933	0.982974	0.9758	0.975464	0.414943	0.931624	0.00147387	1.01553	0.364347	1.05952	0.0515401	1.04824	0.0107129	0.978027	0.11587	1.11467	0.0228265	1.1547	3.90017e-05	0.988346	0.486618	1.02624	0.068404
A2WXV9	Sep15/SelM redox domain containing protein.	OsI_04763	18.267		1.00617			0.859204			0.96753			1.04509			1.03802			1.05408			1.07792			0.956756		0.921712		1.03844		1.01548		1.03868		0.961597		0.853936		1.09232		0.89759		0.815119		0.969315
A2WXY0	Pentatricopeptide repeat domain containing protein.	OsI_04786	61.022	1.3398	1.18844	1.23002	1.30632	1.08304	1.1639	1.12874	1.21053	1.01204	1.05819	1.05763	1.17177	0.928377	0.915528	0.841281	0.64732	0.831135	0.980623	0.584278	0.787714	0.665321	0.845372	0.867139	0.861188	0.958481	0.302885	0.758723	0.0496673	0.915795	0.520712	0.874761	0.05812	0.89172	0.141475	0.945453	0.443351	1.27738	0.0219164	1.64497	0.00607291	1.44496	0.0418564	1.39963	0.00489309
A2WY10	Acid phosphatase/vanadium-dependent haloperoxidase related family protein.	OsI_04815	17.739		0.993603	1.02347		1.08666	1.02424		1.07151	1.03668		0.843886	0.886441		0.976933	1.0047		0.987961	1.048		1.03571	0.969394		1.0003	1.00132	1.01009	0.602736	1.01185	0.787696	1.02742	0.527169	0.85784	0.0396588	1.04517	0.188381	1.04652	0.349665	0.864464	0.09889	1.05141	0.337434	1.03681	0.478201	1.01789	0.476844
A2WY27		OsI_04830	78.532			1.25493			0.971634			0.983382			1.12959			0.903389			0.963166			0.852904			0.889054	0.984132		0.944116		1.06617		0.900128		0.783618		0.774255		1.27056		1.15298		1.00879		1.38913
A2WY49		OsI_04854	7.3534	1.02576	0.93785	0.92977	1.01037	1.05776	1.02398	1.04337	1.01646	0.918716	0.728785	0.881246	0.795094	1.08604	0.989901	0.978111	1.00079	1.0557	0.996741	1.07871	1.00016	0.963274	0.943035	0.991994	1.08198	0.987874	0.828024	0.9961	0.938351	0.999731	0.994838	0.83125	0.0451052	1.02944	0.593023	1.06868	0.151353	0.797187	0.0276161	0.979099	0.698839	1.01274	0.615336	0.947393	0.309424
A2WY84	Similar to Thioredoxin F-type 2, chloroplast precursor (TRX-F2).	OsI_04888	19.747	1.05822			1.29455			1.24324			0.719829			0.719281			0.756127			0.928584			1.2528			1.74173		1.29099		1.05123		0.680227		1.17484		1.22333		0.574578		1.33886		1.71208		1.47122
A2WY88	Nucleotide-binding, alpha-beta plait domain containing protein.	OsI_04892	55.108	1.17467			1.28484			1.0578			1.00592			0.814094			0.86596			0.838599			0.870657			1.06948		1.0301		1.06371		0.856342		0.900511		1.09379		1.15535		1.26139		1.48372		1.44291
A2WYA7	Similar to FK506-binding protein 2-2 precursor (EC 5.2.1.8) (Peptidyl-prolyl cis- trans isomerase) (PPIase) (Rotamase) (15 kDa FKBP) (FKBP-15-2).	OsI_04911	16.791	1.03414	1.2318	1.14627	1.12401	0.958719	1.15422	1.02517	1.12298	1.09847	0.857023	0.930085	1.16983	1.00396	0.86888	0.887078	1.17015	0.949198	0.870826	0.931988	0.926112	0.771508	0.830251	0.830057	0.785966	0.886357	0.120199	0.952785	0.556238	1.08343	0.497811	0.866574	0.255522	0.95147	0.454242	0.948635	0.522671	1.20875	0.21113	1.23464	0.0391376	1.08253	0.495111	1.23635	0.0421868
A2WYB1	Clathrin/coatomer adaptor, adaptin-like, N-terminal domain containing protein.	OsI_04915	103.77	0.974808	0.949192	1.03584	1.00197	0.945096	0.972716	1.04196	1.03097	1.05222	1.15645	1.02746	1.08041	0.898263	1.00297	0.913541	0.956559	0.905659	0.955884	0.973512	1.17658	0.989464	1.03182	1.02563	0.938918	1.06451	0.244413	1.11538	0.235937	1.00118	0.977839	1.10287	0.0977721	1.05585	0.159201	0.986466	0.687867	1.08943	0.139442	0.995414	0.948137	1.03608	0.223247	1.05154	0.31257
A2WYB3	Similar to Selenium binding protein.	OsI_04917	53.135	1.02847	1.03556	1.06188	1.12364	1.02111	1.04858	1.12443	1.06706	1.09425	0.978712	1.13884	0.989588	0.857095	0.899345	0.851428	0.780348	0.880116	0.880914	0.924115	1.01607	1.07044	0.965467	0.916587	0.924295	1.07611	0.0366089	1.15444	0.0746642	0.974504	0.591044	0.993998	0.915613	1.05113	0.0637087	1.02157	0.546855	1.10718	0.184729	1.09138	0.153433	1.25654	0.00883757	1.19864	0.00128199
A2WYB5	RNA recognition motif, glycine rich protein domain containing protein.	OsI_04919	15.547	1.80848	1.83993	1.62468	1.58175	1.11818	1.39886	0.803401	1.06366	1.01049	0.859668	0.626526	0.776934	0.894222	0.888637	0.859626	0.813211	0.970102	0.825125	0.45636	0.76402	0.72223	0.430405	0.60386	0.598907	0.618044	0.0242638	0.735145	0.13482	0.987116	0.844687	0.429184	0.000468967	0.545705	0.00172447	0.777302	0.0822744	1.38573	0.079595	1.48128	0.0693056	1.57136	0.0524069	1.99551	0.00490785
A2WYE0	Small ubiquitin-related modifier	OsI_04942	11.008	1.05399	1.05806	0.882753	1.37346	0.966721	0.924487	0.820007	0.899647	0.654377	1.11209	0.774001	0.979058	0.755158	0.735496	0.610333	0.805509	0.604799	0.565753	0.700067	0.574177	0.620984	1.03333	2.32653	2.66048	2.86549	0.117849	0.902066	0.307727	0.940539	0.662143	0.956705	0.728242	0.792717	0.0921601	1.09011	0.606126	0.47591	0.163791	1.25264	0.144481	1.65211	0.0759915	1.42543	0.0171736
A2WYE1	Small ubiquitin-related modifier	OsI_04943	10.928	0.88637	0.963897	0.886127	1.13732	0.97961	0.979946	0.845827	0.926592	0.905124	1.19068	1.24789	1.4494	0.88899	0.822858	0.736317	0.858257	0.836205	0.84457	1.04866	1.09565	1.15403	1.28484	1.07795	1.28709	1.49086	0.0123293	1.34727	0.00855333	1.03712	0.565169	1.42084	0.0294596	0.978493	0.609135	1.13174	0.135028	1.06523	0.491306	0.811786	0.00691569	1.21971	0.069255	1.11773	0.150867
A2WYE9	Probable sucrose-phosphate synthase 1	SPS1	119.35	0.934056	1.17549	1.02679	0.868397	0.954906	0.960629	0.987758	1.07685	0.882994	0.991914	0.774925	0.979411	1.21555	1.1198	1.14725	1.11817	1.08754	1.08559	0.98631	0.766387	0.924607	0.921544	1.00914	0.940308	0.82438	0.00646165	0.768765	0.0386672	0.945068	0.142811	0.875625	0.261173	0.939823	0.524441	0.887639	0.231548	0.956553	0.624894	1.10096	0.356154	0.845846	0.0202239	0.900572	0.237446
A2WYF4	Stearoyl-[acyl-carrier-protein] 9-desaturase 2, chloroplastic	SSI2	44.875	1.32686	1.20455		1.28615	1.04929		1.08193	1.26245		1.03471	1.00764		0.860926	0.931729		0.783334	0.83577		0.808999	0.825324		0.676951	0.820427		0.835285	0.250681	0.911678	0.2545	0.903189	0.198387	0.806804	0.142177	0.926115	0.491907	0.922584	0.559996	1.36395	0.153538	1.43446	0.155993	1.44243	0.189649	1.4121	0.0541677
A2WYF5	Cystathionine beta-synthase, core domain containing protein.	OsI_04957	42.908	0.882827	0.895116	0.928006	1.03496	1.18611	1.04425	1.07728	0.952031	1.05508	0.929422	1.42901	1.08657	0.99411	0.84045	0.853991	0.967614	0.959995	0.93478	1.07807	0.8836	0.965032	1.02482	0.976123	1.08131	1.14644	0.0988096	1.08858	0.349319	1.06466	0.359262	1.27312	0.236101	1.13985	0.0690848	1.20671	0.0536598	1.11769	0.500492	1.05388	0.48985	1.14076	0.105579	1.00647	0.918535
A2WYG5	Mannosyl-oligosaccharide glucosidase, N-glycan formation, Auxin-mediated root development	OsI_04968	97.42	1.04083	0.962657	0.966347	1.04602	1.05577	1.08558	0.98692	1.01546	0.992853	0.87996	0.873079	1.24038	0.974432	1.02439	0.994308	1.05462	1.01857	0.919358	1.00591	1.05827	0.886555	0.944997	1.00102	0.907595	0.953389	0.226404	0.985837	0.81106	0.999807	0.996758	1.00794	0.954771	1.00855	0.77775	1.07325	0.0866383	1.04899	0.740829	1.01508	0.799295	1.0651	0.245283	0.992217	0.807348
A2WYG8	Similar to SNF1-related protein kinase regulatory gamma subunit 1 (AKIN gamma1) (AKING1).	OsI_04971	47.989	0.919454	0.872031	0.876972	0.891544	0.967916	0.952402	0.980819	0.909615	0.977269	0.968605	0.960709	0.959128	1.05384	1.0567	1.04171	1.11593	1.0772	1.0776	1.07253	0.976535	1.04803	1.03052	1.13971	1.0686	1.02746	0.463008	0.982501	0.59005	1.03758	0.0779531	1.08244	0.035514	1.07467	0.0846555	1.05374	0.171984	0.891817	0.0663766	0.925933	0.110558	0.859705	0.00945188	0.846523	0.00513131
A2WYG9	Probable mitochondrial import receptor subunit TOM20	TOM20	22.475	1.12575	1.04572	1.06168	1.09277	1.083	1.08122	0.999063	1.06459	1.07717	0.999794	1.0384	0.89021	0.938691	0.930658	0.943004	0.900048	0.9837	0.931364	0.928081	0.971403	0.943649	0.868743	0.920096	0.902181	0.956857	0.107858	1.01094	0.507626	1.00098	0.973519	0.905744	0.13542	0.971443	0.421699	1.00737	0.777215	1.08821	0.209795	1.1047	0.0355935	1.15697	0.0243302	1.14963	0.0269176
A2WYI2	Cystathionine beta-synthase, core domain containing protein.	OsI_04983	53.733	1.00789			1.15113			0.991309			0.914498			0.930279			1.00254			1.0561			0.940103			1.01056		1.13525		1.07767		0.90734		0.98355		1.14212		0.972763		0.938649		1.14822		1.08343
A2WYJ1	Similar to Grb10 interacting GYF protein 2.	OsI_04992	170.56	0.892409	1.01858	0.882863	1.11268	1.08242	1.04829	0.95475	1.02314	0.994115	0.774594	0.801578	0.822877	0.925636	1.01512	0.934829	0.945725	1.0357	1.11829	1.22229	1.07951	1.12691	1.23064	0.999782	1.09505	1.15645	0.141511	1.19235	0.0274826	1.07794	0.279182	0.858688	0.0834441	1.06377	0.31013	1.1609	0.058993	0.721417	0.0390968	0.866801	0.0500411	1.04635	0.444789	0.971577	0.63329
A2WYL1	Cellular retinaldehyde-binding/triple function, N-terminal domain containing protein.	OsI_05016	28.078	1.01299			0.96785			1.06882			1.32092			1.04126			0.750492			0.878504			0.927893			0.891127		0.843696		0.720755		1.30398		1.05511		0.955439		1.42357		1.21664		1.28962		0.972853
A2WYR9	Similar to Glutathione transferase III(B) (EC 2.5.1.18).	OsI_05077	25.33	1.17126	1.18702	1.15848	1.18193	1.07949	1.21304	1.03624	1.01386	1.09942	1.19202	1.2732	1.13802	0.771012	0.787326	0.767981	0.767606	0.866485	0.743385	0.876898	0.930676	0.890321	0.881974	0.803845	0.943009	1.13004	0.126325	1.15973	0.00943503	1.02199	0.696592	1.02459	0.541943	0.895576	0.031396	0.987973	0.762441	1.37066	0.00447808	1.1674	0.0117744	1.46141	0.00273591	1.51172	6.44447e-06
A2WYW5	Calcium-transporting ATPase	OsI_05127	107.29	0.935797	0.951339	0.967756	0.935057	0.988229	0.946663	0.919798	0.889506	0.869526	0.828419	0.829383	0.849919	1.17049	1.11928	1.14602	1.17828	1.17304	1.17973	1.08026	1.00418	1.02116	0.975233	1.03902	0.992035	0.874993	0.00490128	0.903898	0.0217402	1.02773	0.162551	0.878394	0.000794274	0.93833	0.0355895	1.00527	0.80378	0.834158	0.00698638	0.86258	0.010114	0.812774	0.00477575	0.830928	0.000925918
A2WYW8	Similar to Eukaryotic peptide chain release factor subunit 1-2 (eRF1-2) (Eukaryotic release factor 1-2) (Omnipotent suppressor protein 1 homolog 2) (SUP1 homolog 2).	OsI_05132	49.069	1.09991	0.95519	1.12418	0.956505	1.08241	0.999597	0.938215	1.00591	0.895455	0.77824	0.644722	0.698556	1.19593	1.2087	1.06838	1.07112	1.05138	1.12924	1.00474	1.05007	1.16845	0.940667	1.02132	0.916739	0.828883	0.0269472	0.928087	0.277698	0.936286	0.240067	0.667296	0.00730385	0.893153	0.155629	0.955724	0.511019	0.736964	0.00806286	0.880964	0.104435	0.934426	0.192173	0.915422	0.231815
A2WYX0	Similar to esterase D.	OsI_05134	12.771		1.03562	0.809218		1.04876	0.869859		1.08747	0.968015		1.06376	1.07728		0.854881	1.08476		0.937058	1.08783		1.09995	1.13559		0.854703	1.01578	0.964344	0.8307	1.15256	0.416788	1.04395	0.789861	1.16056	0.414873	1.11419	0.519757	1.04	0.823191	1.14464	0.340294	0.919458	0.358711	0.947521	0.695345	0.951122	0.796576
A2WYX1	Similar to Esterase D (EC 3.1.1.1).	OsI_05135	23.625	1.05984	1.0034	0.947939	1.08423	0.997193	1.00473	1.09775	1.06201	1.11221	0.912903	1.06537	0.939237	0.939681	0.907542	0.941434	0.958155	0.917901	0.87677	0.959324	1.01426	0.960384	0.938926	1.001	1.00114	1.05465	0.117573	1.05211	0.0986907	0.987151	0.678267	0.968896	0.616981	1.08661	0.0978101	1.0249	0.589937	0.991991	0.889127	1.1152	0.00948862	1.12108	0.0394416	1.07979	0.137652
A2WZ68	NADPH-dependent FMN reductase family protein.	OsI_05238	21.324	1.05555	1.0526	0.969452	1.09195	0.988709	0.989374	0.976143	0.961482	0.881643	0.849132	0.989982	0.90626	0.96844	1.00592	1.04064	1.03134	0.984163	1.01357	0.997799	1.02681	1.07072	0.988802	1.02243	1.0216	1.00592	0.817106	1.02665	0.418651	1.00467	0.86141	0.892049	0.0982353	0.916059	0.102088	0.99754	0.957521	0.905217	0.135854	0.910813	0.0700132	1.01352	0.739548	1.02077	0.586557
A2WZ76	Similar to Nucleoid DNA-binding-like protein.	OsI_05246	43.927	1.23913			1.30696			1.338			1.19041			0.744983			0.653557			0.665506			0.719967			0.96642		0.893317		0.877279		0.960679		1.07979		1.05473		1.65342		2.0105		1.99976		1.66331
A2WZD3	Ubiquitin-fold modifier 1	OsI_05311	10.362	0.990519	0.9928	0.982931	1.03259	0.93364	0.9566	0.879713	0.984929	0.966846	0.987592	1.05674	1.08786	1.01351	1.00532	0.938958	1.01133	1.05084	1.01026	0.936153	0.954366	1.00074	1.08253	1.02569	1.02212	1.05834	0.136345	0.97751	0.508299	1.03876	0.249147	1.05594	0.20185	0.954568	0.300431	0.985363	0.676811	1.00059	0.987118	0.979326	0.631534	0.951309	0.232583	1.00286	0.916108
A2WZD5	Similar to 40S ribosomal protein S10-1.	OsI_05313	19.91	1.22318	1.39265	1.15797	1.1392	1.07877	0.990921	0.854363	1.0965	0.816007	1.03042	0.945677	1.38491	0.987513	1.12101	1.01286	0.998782	0.76986	0.933657	0.852127	0.75343	0.885726	0.827606	0.747355	0.784561	0.755923	0.0108514	0.798135	0.0211803	0.865738	0.169122	0.890618	0.430911	0.733181	0.0429203	0.850311	0.0970545	1.42444	0.127332	1.11062	0.415657	1.18747	0.116835	1.20901	0.0691993
A2WZD6	Peroxidase	OsI_05314	38.481	0.82127	0.890839	0.867204	0.899078	0.920752	0.853487	0.963599	0.93411	0.959499	0.916159	1.09281	0.922448	0.917856	0.872899	0.876242	0.868864	0.824304	0.937294	1.30453	1.24338	1.2431	1.38972	1.18726	1.25327	1.43617	0.018224	1.42145	0.000225398	0.986301	0.758695	1.13651	0.170236	1.10774	0.0296646	1.03644	0.332777	0.765332	0.0226639	0.753679	0.00118445	1.01629	0.732445	0.967123	0.314266
A2WZE8	Similar to Actin.	OsI_05327	41.727	0.945793	1.0183		0.922376	0.902517		1.12822	1.02663		1.08761	1.11777		1.007	0.849726		0.917875	0.935983		0.941095	1.24114		1.06021	0.895799		1.05347	0.705232	1.17531	0.464736	0.998457	0.98842	1.12285	0.147423	1.09712	0.278461	0.92913	0.289682	1.1275	0.364776	0.987452	0.943036	0.984376	0.394686	1.05782	0.620491
A2WZG0	Similar to Plasma membrane H+-ATPase (EC 3.6.1.3).	OsI_05339	152.03	0.945518	0.923332	0.903699	0.991942	0.991959	0.882242	1.08117	1.02584	1.00552	0.879161	0.888561	1.07487	0.992586	0.967572	0.985202	1.05211	0.992329	0.985786	1.14384	1.15071	1.08631	1.01711	1.02934	1.04183	1.04852	0.00986277	1.14786	0.0115634	1.02881	0.311537	1.02526	0.751275	1.12262	0.0206664	1.03376	0.489571	0.920447	0.327125	0.920634	0.0430945	0.94585	0.280728	0.941328	0.0221124
A2WZG3	Similar to Mitochondrial processing peptidase.	OsI_05342	47.51	1.02122	1.08025		1.10746	1.15351		1.13018	1.07353		0.812582	0.878836		1.10158	0.983341		1.01168	0.95337		0.973736	1.03456		0.824742	0.821306		0.789502	0.167273	0.963247	0.639096	0.942505	0.488059	0.804875	0.0448786	1.04865	0.338011	1.0759	0.174312	1.02756	0.617645	1.0973	0.143715	1.1506	0.0627746	1.00794	0.915302
A2WZI1	Lipase, class 3 family protein.	OsI_05363	15.681	1.00497			1.19619			0.99935			0.808026			0.983879			0.710477			1.12292			1.18241			1.20178		1.14132		0.722118		0.804027		0.994404		1.19027		0.683373		0.88996		1.68364		1.02144
A2WZI6	NAD(P)-binding domain containing protein.	OsI_05369	45.203	0.987847	0.955916	0.980957	0.961208	1.02282	1.03867	1.00495	1.0213	0.978597	1.08501	1.00537	0.854338	1.01648	0.95121	0.975534	0.924457	1.01275	0.98801	0.972154	1.00493	1.06799	1.02202	1.04244	1.00256	1.04206	0.152588	1.03461	0.381251	0.99388	0.863112	1.00684	0.930866	1.0274	0.16992	1.0335	0.301302	0.960124	0.609773	0.986789	0.694683	1.03332	0.410557	0.993713	0.791845
A2WZK1	Cytochrome b5	OsI_05385	15.019	1.02295	1.01368	1.03679	1.03238	0.992379	1.01339	1.05042	1.03452	1.05621	1.10875	1.08808	1.07433	0.963783	0.944518	0.945078	0.97394	0.9435	1.01561	0.877228	0.934435	0.916124	1.00833	0.933422	0.93313	1.00754	0.80464	0.955985	0.118018	1.02792	0.331383	1.06433	0.00793873	1.02203	0.072993	0.988519	0.439614	1.13784	0.0220685	1.15154	0.00778883	1.03583	0.235379	1.07712	0.00137662
A2WZK2	Glycerol-3-phosphate dehydrogenase [NAD(+)]	OsI_05386	36.472	0.861975	0.986153	0.874286	0.895702	0.952073	0.881273	0.822478	0.828206	0.785715	0.758173	0.735143	0.645522	1.28231	1.15599	1.26242	1.30885	1.18503	1.35323	1.05963	1.04175	1.14034	1.02391	1.12672	1.09476	0.876961	0.0408007	0.875969	0.0398407	1.03956	0.489396	0.78564	0.0212592	0.894941	0.125949	1.00244	0.963823	0.659039	0.00138153	0.751576	0.00540698	0.709375	0.0088775	0.735644	0.00423669
A2WZM3	Mammalian cell entry related domain containing protein.	OsI_05413	40.259	1.00366	0.995724	0.924142	1.0267	1.10137	1.07015	1.04531	1.04811	1.02658	1.15521	0.816836	1.05623	1.01335	0.950115	0.991184	0.877297	0.940796	0.970275	0.894706	1.03615	0.915988	0.923031	0.964083	0.924749	0.951673	0.112635	0.963511	0.512279	0.943721	0.179225	1.03583	0.764912	1.06721	0.113909	1.09396	0.0526979	1.07696	0.548166	1.09595	0.171875	1.14698	0.0192363	0.989465	0.758694
A2WZN8	11-S plant seed storage protein family protein.	OsI_05427	40.253	1.47867	1.28077	1.33783	1.25643	1.05759	1.16008	1.08825	1.4351	1.26074	1.07216	1.05061	1.09931	0.718494	0.875863	0.805103	0.681425	0.734339	0.733621	0.682243	0.745267	0.714503	0.704119	0.738888	0.725856	0.903896	0.229712	0.892707	0.191224	0.895779	0.200532	0.786396	0.0324612	0.923563	0.430532	0.847906	0.064871	1.48561	7.23142e-05	1.76661	0.0285677	1.61632	0.0110465	1.70758	0.00203791
A2WZP1	2-methoxy-6-polyprenyl-1,4-benzoquinol methylase, mitochondrial	COQ5	32.766	1.03927	1.02093	1.00528	1.08585	1.08929	0.957258	0.985398	1.05653	1.09271	0.996761	1.14906	0.972485	0.997714	0.914284	0.948184	0.847956	0.846402	0.945957	1.11395	0.93194	1.06086	0.923033	0.97566	1.02423	1.02194	0.611913	1.08621	0.26621	0.923128	0.15379	1.01723	0.781849	1.02256	0.54688	1.02183	0.662131	1.06684	0.373188	1.00898	0.890681	1.18637	0.0433522	1.07178	0.090333
A2WZQ1	Uncoupling protein.	OsI_05443	31.878			0.986922			0.93349			0.980585			1.11697			1.03902			0.937214			0.924089			1.07629	1.03587		0.889386		0.902018		1.13177		0.993579		0.94586		1.0378		1.06114		0.996027		0.94986
A2WZR6	Similar to KAK (KAKTUS); ubiquitin-protein ligase.	OsI_05457	182.99	1.03472	0.988705	1.02989	1.04019	0.98359	0.977782	1.05755	1.05283	1.07085	0.935257	0.930798	0.934044	1.00497	0.975236	0.935816	0.968462	1.01006	0.917449	0.997297	0.958376	1.01842	0.966618	1.05144	1.0118	1.03904	0.299146	1.01991	0.508541	0.993121	0.852023	0.917067	0.0277973	1.04189	0.0859901	0.98305	0.526416	0.92417	0.0884924	1.06964	0.0489377	1.03646	0.355533	1.04708	0.145239
A2WZR9		OsI_05460	38.035	1.00833	1.02615	1.02531	0.960717	0.950462	0.97361	1.13357	1.0386	1.12477	0.95423	1.03702	1.0032	0.898095	0.923266	0.908796	0.886259	0.998693	0.974189	1.00971	1.04278	1.02725	1.06334	0.962168	0.997342	1.10721	0.0736956	1.12804	0.000875321	1.04724	0.334217	0.978645	0.462781	1.0775	0.116059	0.942807	0.00295749	0.990602	0.816774	1.07052	0.129208	1.00897	0.827326	1.12074	0.000389409
A2WZS3	Ribosomal protein S5 family protein.	OsI_05464	57.409
A2WZS8		OsI_05470	17.23	1.26316	0.779726	0.802057	1.06847	1.08891	1.06773	0.741739	0.970008	1.01167	0.702808	0.844881	0.92874	0.981374	0.866899	0.953555	1.07088	1.24805	1.08658	1.18123	1.10202	1.10514	0.947568	1.15452	1.062	1.12929	0.173107	1.20935	0.012514	1.21546	0.0494775	0.870468	0.529605	0.957284	0.834838	1.13363	0.505705	0.782669	0.062283	0.803748	0.107785	0.947026	0.399606	1.01539	0.936484
A2WZS9	Hypothetical conserved gene.	OsI_05471	18.903	0.717266	1.12617	0.877089	1.21179	1.12718	1.21095	0.760814	0.866471	0.948052	1.10335	1.13193	0.944276	0.905549	0.849554	0.958257	1.30953	0.943731	0.950445	1.01062	0.946138	1.03635	0.970861	0.801146	0.951284	1.00366	0.960632	1.1031	0.0884509	1.18072	0.30729	1.16873	0.334192	0.946632	0.737497	1.30487	0.139358	1.16754	0.127934	0.86042	0.106993	1.10807	0.442104	1.00264	0.986085
A2WZU6	L-lactate dehydrogenase	OsI_05489	38.17	0.795725	0.908083	0.856838	0.809645	0.849853	0.925915	0.772475	0.779047	0.830964	0.823463	0.744856	0.800637	1.11749	1.24763	1.23143	1.33308	1.16981	1.17812	1.33965	1.15346	1.21062	1.12467	1.19028	1.01326	0.92539	0.249836	1.0298	0.632247	1.02349	0.697427	0.92514	0.192525	0.930424	0.205336	1.00967	0.869359	0.711781	0.0134487	0.643266	0.00934516	0.702364	0.00714104	0.711973	0.00324442
A2WZU7	IQ calmodulin-binding region domain containing protein.	OsI_05490	44.976	1.11676	0.93598	1.19912	0.953826	0.895258	0.860861	1.01857	1.16456	1.13509	1.03603	0.856995	1.03784	1.03239	0.928086	1.03933	0.929206	1.00117	0.84524	0.987637	1.11533	1.00406	0.890222	1.10585	0.863944	0.953401	0.62235	1.03574	0.543792	0.925266	0.267851	0.901289	0.340632	1.02041	0.820041	0.833352	0.134346	1.02477	0.820843	1.06797	0.306188	0.976339	0.703006	1.08402	0.403055
A2WZV1	40S ribosomal protein S4	OsI_05494	29.865
A2WZV2	Similar to Fructosyltransferase.	OsI_05495	72.548	0.82315	0.885307	0.866881	0.823198	0.967473	0.892771	0.88798	0.828386	0.863473	0.87453	0.860326	0.871105	1.24839	1.18554	1.20756	1.21183	1.20488	1.23522	1.09762	1.04312	1.07556	0.988471	1.015	1.01748	0.829589	0.00224755	0.883235	0.00459807	1.00287	0.876662	1.01189	0.638941	1.00175	0.955527	1.04198	0.491356	0.862632	0.00120469	0.802115	0.000856463	0.734801	0.0130517	0.70722	0.000167222
A2WZV9	Similar to predicted protein.	OsI_05501	246.62	1.02391	1.00831	0.990181	1.06399	0.941105	1.05434	1.07403	1.02682	0.998794	0.794135	0.996051	1.03312	0.9472	0.921797	0.948282	0.922613	0.921558	0.921449	0.979007	1.11733	1.02448	1.07804	1.08786	0.934417	1.10047	0.194438	1.10774	0.125198	0.981663	0.184672	0.934129	0.466371	1.02556	0.368435	1.01226	0.787152	0.910651	0.36741	0.993216	0.888186	1.10624	0.13109	1.07281	0.00656064
A2WZW3	Protein of unknown function DUF1677, Oryza sativa family protein.	OsI_05506	41.657	1.15255	1.1283	1.01979	1.28684	1.02679	1.04905	0.923984	0.96637	0.988317	0.671286	0.927675	0.727803	1.07522	1.0896	1.06705	1.00935	1.09795	1.03088	1.00695	1.08132	1.06738	0.822153	0.877824	0.960914	0.82333	0.0389896	0.976418	0.383	0.971013	0.362583	0.704944	0.0339165	0.872156	0.0567244	1.0188	0.838188	0.87443	0.293149	0.912228	0.0373475	1.07154	0.468575	1.02128	0.632531
A2WZZ8	Fatty acid 13-hydroperoxide lyase (CYP74B), Plant defense	OsI_05538	53.868	1.09805	0.993431		1.03256	1.00117		1.04304	1.06786		0.895384	0.99575		1.05721	0.888187		0.874204	0.946742		1.0099	1.0652		0.963284	1.03291		1.02611	0.818091	1.06668	0.580687	0.936028	0.595396	0.904206	0.301305	1.00928	0.883932	0.972386	0.679228	0.947371	0.489792	1.01725	0.636473	1.11685	0.169674	1.07509	0.551726
A2X022	Domain of unknown function DUF1618 domain containing protein.	OsI_05560	54.543	1.02931	0.961375		0.970408	1.21167		1.03347	1.02274		1.13301	0.830812		1.01914	1.09173		0.932414	0.836523		0.937267	1.06648		0.924203	0.983748		0.903869	0.168042	0.949252	0.561893	0.838013	0.113332	0.986504	0.943914	1.03291	0.509308	1.09614	0.570191	1.02928	0.884104	1.02618	0.754519	1.23355	0.311872	0.943064	0.350682
A2X026	Carboxypeptidase	OsI_05564	55.446	1.09558	1.08529	1.17818	1.14746	1.05699	1.09382	1.08617	0.988837	0.970834	0.881562	0.961122	1.00334	0.983793	1.04528	1.02494	0.954208	1.01641	0.975565	0.880146	0.975469	0.934488	0.837556	0.85641	0.890478	0.846245	0.00300703	0.913585	0.0655137	0.964691	0.234349	0.84727	0.0222493	0.906755	0.0899122	0.981905	0.634723	1.10121	0.11977	1.09166	0.137156	1.11951	0.0261112	1.09988	0.0530404
A2X029	Similar to Glycerol-3-phosphate acyltransferase 6 (EC 2.3.1.15) (AtGPAT6).	OsI_05566	54.495	0.903248			0.981037			1.06069			0.74004			0.963275			1.01935			1.15877			1.23316			1.28017		1.20295		1.05822		0.81931		1.17431		1.08612		0.600119		0.91536		0.962411		0.937684
A2X036	Endosperm lumenal binding protein.	OsI_05577	73.389	0.858665	0.853727	0.871375	0.863808	0.967719	0.925096	1.11556	1.11786	1.11684	1.23064	1.19448	1.21527	0.998379	0.974212	0.978159	0.867858	0.871325	0.864311	0.916669	0.914156	0.929302	1.03889	1.04987	1.03975	1.06024	0.00666667	0.935399	0.00375439	0.882316	0.00248079	1.40894	9.2572e-05	1.29665	0.000349977	1.0669	0.193204	1.16362	0.00168789	1.2138	0.00045219	1.05882	0.232215	0.875631	0.000344431
A2X068	Similar to Adenosine monophosphate binding protein 1 AMPBP1.	OsI_05608	61.489	1.0396	0.957003	1.02286	1.19222	1.21268	1.20411	0.992319	1.07913	1.11476	0.927604	0.914421	0.978123	0.795561	0.996603	0.831527	0.886148	0.931454	0.925525	0.904241	0.922637	0.894581	0.905985	0.989679	1.08796	1.13719	0.21548	1.03726	0.652206	1.04552	0.589356	0.933989	0.109595	1.05522	0.285116	1.19525	0.0125153	0.945208	0.41439	1.17077	0.0449904	1.31566	0.000647641	1.15085	0.155063
A2X070	Similar to Syntaxin 52 (AtSYP52).	OsI_05611	25.925	0.895115	0.880354	0.837127	0.998554	0.933342	0.928041	1.01537	0.892835	1.07168	0.808444	0.943951	0.979456	1.04127	0.963106	0.923328	1.04655	1.08209	1.01909	1.17751	1.1549	1.18466	1.07136	1.17902	1.09824	1.14377	0.0417998	1.20131	0.0238014	1.07515	0.156842	1.04565	0.532366	1.14058	0.1357	1.09467	0.0484081	0.815816	0.0374272	0.847262	0.0731173	0.908571	0.0320878	0.892369	0.0745945
A2X091	Tetrahydrofolate dehydrogenase/cyclohydrolase family protein.	OsI_05631	39.388	1.13173	1.0503	1.0703	1.18433	1.21755	1.10277	1.08358	0.983775	1.07249	1.14712	0.79272	0.959329	0.846999	1.00968	0.941437	0.899201	1.03693	0.901392	0.794144	0.966059	0.930971	0.832393	0.933895	1.0002	0.988696	0.884069	0.961781	0.64014	1.01408	0.851012	0.891411	0.369383	0.965411	0.404335	1.07758	0.122862	1.04796	0.723714	1.16672	0.0849224	1.23511	0.0201313	1.16233	0.0650186
A2X0A2	Similar to P18.	OsI_05642	17.144		1.07024	1.03286		0.901774	1.00755		1.1055	1.00941		0.973723	1.17887		0.945049	1.06459		0.972511	0.878638		1.06856	0.977229		0.940239	0.85045	0.89105	0.289672	1.01799	0.833823	0.921136	0.411755	1.02353	0.849757	1.00561	0.924048	0.907861	0.295363	1.20211	0.299972	1.03378	0.654255	1.03143	0.721193	1.04651	0.574679
A2X0A5	Eukaryotic translation initiation factor 3 subunit J	OsI_05645	25.789	0.744698	1.03129	0.838593	1.05472	0.986801	1.16564	0.887623	0.897316	0.823183	1.30811	1.23933	1.35779	0.901048	0.935496	0.884434	1.08285	0.992218	1.0439	0.949152	0.885817	0.927427	1.04594	1.02557	0.967772	1.11698	0.0252574	1.01522	0.595759	1.14627	0.0193795	1.49364	0.023711	0.997529	0.982333	1.22664	0.131206	1.28492	0.00354525	0.944152	0.162695	1.02828	0.649606	0.960898	0.716979
A2X0D9	MAP65/ASE1 family protein.	OsI_05677	64.665		0.95734			1.09084			0.957251			0.779479			1.0602			1.06033			1.1468			0.963763		0.909037		1.08168		1.00012		0.814213		0.999907		1.13945		0.808786		0.834715		1.02877		0.902978
A2X0E4	Similar to Golgi SNARE 12 protein (AtGOS12) (Golgi SNAP receptor complex member 1-2).	OsI_05682	34.362	1.09712	0.883594	1.09456	1.08408	1.03542	1.05221	1.00835	1.12731	1.0849	0.822144	1.05778	0.977141	0.985728	0.984718	0.75332	0.926147	0.971402	0.951596	1.02961	0.953948	1.02955	1.02537	1.00608	1.03636	1.12631	0.275401	1.10623	0.338855	1.04603	0.64474	0.929043	0.502986	1.04724	0.583744	1.03136	0.696699	0.931305	0.416785	1.06885	0.189799	1.11322	0.00526378	1.12905	0.326583
A2X0H7	Similar to SWIb domain-containing protein (Fragment).	OsI_05714	13.764	0.877917	1.27153	1.08235	1.65788	1.09509	1.52173	0.812002	0.860392	0.784379	1.19617	1.09733	0.951839	0.793369	0.83379	0.819055	0.902543	0.849706	0.926036	0.90216	0.868177	0.911238	1.06069	0.851621	0.951223	1.1706	0.143121	1.09621	0.0115492	1.09487	0.0555608	1.00419	0.975032	0.760188	0.146367	1.3227	0.173954	1.13333	0.245403	0.916168	0.0566443	1.59606	0.0857636	1.32114	0.146326
A2X0J0	Similar to RNA-binding region RNP-1 (RNA recognition motif).	OsI_05725	63.479	1.05556	0.99345	0.9987	1.0526	0.928108	1.03497	1.00519	1.08739	1.07325	0.945674	0.868516	1.03448	0.935827	1.02197	0.861188	0.921841	1.00784	1.00791	1.04671	1.11573	0.977617	1.02488	0.976634	1.00603	1.06689	0.307331	1.11389	0.156984	1.04207	0.516505	0.934693	0.301075	1.03876	0.292542	0.989488	0.822737	0.947175	0.386159	1.00821	0.866052	1.02658	0.621087	1.08114	0.237857
A2X0J1	Similar to Mitochondrial ATP synthase.	OsI_05726	27.34	0.99187	0.990776	1.00604	1.02077	1.03385	0.997911	1.10582	0.962653	1.04231	1.14289	1.08408	1.10646	1.05003	0.995655	1.0502	0.775491	0.990962	0.884032	0.934237	0.921574	0.917336	0.934204	0.971024	0.958364	0.924966	0.0305561	0.895751	0.0209002	0.856131	0.130534	1.11535	0.0156844	1.04085	0.429638	1.02136	0.16906	1.16407	0.00293754	1.12175	0.110833	1.15169	0.160667	0.965372	0.181382
A2X0J2	Beta-D-glucan exohydrolase, isoenzyme ExoII (EC 3.2.1.58).	OsI_05727	69.27	0.984287	0.900874	0.875091	0.911496	1.00151	0.955221	1.06003	1.00375	1.09567	0.818029	0.89964	0.90746	1.10416	1.02429	1.00189	0.882111	1.02738	0.963752	1.12326	1.20191	1.2217	1.14874	0.965539	1.02371	1.00244	0.969823	1.13306	0.0325391	0.917869	0.182502	0.951047	0.361321	1.14462	0.0370617	1.03912	0.441894	0.836565	0.067102	0.890773	0.0332532	0.998255	0.974955	0.881773	0.0529107
A2X0M1	Mitogen-activated protein kinase 13	MPK13	58.281	0.907647	0.94231	0.907735	0.929385	0.979591	0.805357	0.982289	0.869184	0.905552	0.959016	1.10016	1.04873	1.01843	1.04426	1.00996	1.11568	1.06905	1.32758	1.00084	0.999071	1.05899	1.05158	1.15396	0.962797	1.03114	0.624171	0.995526	0.84976	1.14309	0.205107	1.127	0.0961015	0.999758	0.995447	0.984277	0.808775	0.980926	0.78574	0.901313	0.0742737	0.772805	0.0579308	0.897497	0.00257936
A2X0M4		OsI_05760	35.68	0.982324	0.9543	0.914074	0.957994	1.09241	0.988114	1.0491	0.987594	1.04736	1.06873	1.07197	0.996436	0.921412	0.937608	0.882047	0.906078	0.983705	1.05099	1.10651	1.02541	1.03113	1.05824	1.06121	1.0913	1.17135	0.0025479	1.15395	0.0153338	1.07286	0.248636	1.10048	0.0415672	1.08186	0.0514913	1.06588	0.263796	0.977072	0.434188	0.975026	0.472733	1.03324	0.606737	1.04	0.231468
A2X0M6	Similar to Sec13-like protein (Fragment).	OsI_05762	33.369	0.998799	0.98352	0.985792	0.942045	0.952631	0.932583	1.01186	0.989828	1.00673	1.05636	0.992822	1.01277	0.946389	1.04054	0.974678	1.01416	0.939004	0.959239	0.98633	1.04304	1.0263	1.04665	0.998242	1.05628	1.04712	0.244839	1.03176	0.401105	0.983386	0.67171	1.03161	0.23329	1.01358	0.183335	0.952545	0.00374462	0.987353	0.641165	0.984537	0.456591	0.970765	0.332956	1.0022	0.94554
A2X0N5	Similar to Spliceosomal-like protein.	OsI_05771	136.51	1.02982	1.03325	1.03081	1.07852	0.974594	1.0599	1.06002	1.05735	1.05614	0.89186	0.976347	0.930731	0.955883	0.983856	0.926562	0.944199	0.8904	0.964615	1.05977	0.992223	1.00951	0.99188	1.01471	0.976927	1.04089	0.13107	1.0681	0.0701359	0.976594	0.467135	0.904671	0.0562626	1.02574	7.24209e-05	1.00619	0.860353	0.938134	0.112194	1.03658	0.206335	1.11211	0.0620151	1.0794	0.0439289
A2X0P1	Leucine-rich repeat, plant specific containing protein.	OsI_05777	71.366	0.902028	0.836173		1.05608	0.905604		1.01471	0.768721		0.935971	1.0556		0.797757	1.07953		0.904095	0.895658		0.967932	0.954517		1.45979	1.54082		1.59838	0.134579	1.02406	0.898843	0.958699	0.829067	1.14576	0.239474	1.02602	0.885235	1.12857	0.355085	0.663721	0.0276531	0.927686	0.672479	1.08998	0.476288	0.925912	0.708338
A2X0Q5	Glycoside hydrolase, family 17 protein.	OsI_05789	53.587	0.918556		0.953139	0.801443		1.10935	1.03649		0.984861	1.17753		0.899701	0.817135		0.938978	0.73949		1.01449	1.22846		1.10483	1.33953		1.00534	1.33526	0.305865	1.32867	0.0797929	0.998787	0.995236	1.10981	0.593835	1.07996	0.155566	1.02089	0.919709	0.885862	0.602572	0.866305	0.204488	1.0894	0.741021	1.06582	0.511501
A2X0R6	Molybdopterin synthase catalytic subunit	OsI_05800	19.148	0.988383		0.815859	0.915168		0.83837	0.932521		1.08724	0.951805		1.13464	0.968905		1.11026	1.07582		1.01012	0.986983		1.20788	1.19971		0.86106	0.991154	0.966449	1.05565	0.708717	1.00326	0.970666	1.15641	0.378603	1.11945	0.451535	0.971897	0.822872	1.01246	0.954433	0.920222	0.589449	0.840647	0.0839452	0.867773	0.347033
A2X0U2	Protein of unknown function DUF1677, Oryza sativa family protein.	OsI_05826	40.339	1.14594	1.35698	1.07639	1.1847	1.21173	1.12966	1.18492	1.4444	1.01623	1.08621	1.44323	1.15482	0.828662	0.370972	0.794735	0.771428	0.52115	0.836514	0.827554	1.13642	0.900109	0.891082	0.381731	1.05613	1.16776	0.681578	1.43609	0.18443	1.06755	0.812932	1.02932	0.813297	1.01851	0.89131	0.985134	0.856147	1.58195	0.142792	1.27285	0.174984	1.65615	0.0335985	1.79471	0.0486594
A2X0U4	Protein of unknown function DUF1677, Oryza sativa family protein.	OsI_05829	40.251		1.07677	1.0864		1.15719	1.14821		1.04605	1.00507		0.863486	0.861354		1.10454	1.00079		0.983528	0.997589		0.88508	0.980859		0.8697	0.903161	0.842081	0.166311	0.886292	0.232878	0.941	0.440455	0.797368	0.0101057	0.948202	0.208327	1.06575	0.00860397	0.972914	0.386664	1.09924	0.273364	1.16369	0.00538175	1.02747	0.676155
A2X0V4	Similar to Eukaryotic initiation factor 4A (eIF4A) (eIF-4A).	OsI_05839	47.137	1.04456	1.00022	0.999388	1.01007	0.974095	0.970744	1.03457	1.1168	1.05823	1.03084	1.01035	1.16531	0.958374	0.910028	0.911074	0.924621	0.921988	0.947746	0.950479	0.932226	0.939355	0.971757	1.03813	1.01023	1.08658	0.0342021	1.01532	0.473064	1.00535	0.800022	1.05333	0.38329	1.05435	0.141131	0.97068	0.204136	1.06172	0.331355	1.13733	0.0292918	1.05746	0.0302464	1.09523	0.0157347
A2X0W1	Protein of unknown function DUF1677, Oryza sativa family protein.	OsI_05846	32.524	0.484928	0.673124	0.760191	0.466497	0.709935	0.741624	0.469727	0.593537	0.674508	0.342077	0.519694	0.542735	1.92005	1.50554	1.39737	1.46993	1.52619	1.36212	1.53896	1.25969	1.30712	1.45852	1.33833	1.26816	0.842845	0.24923	0.851296	0.276452	0.903643	0.436926	0.732184	0.176054	0.905918	0.585215	0.999903	0.999607	0.345511	0.000504357	0.42325	0.0026362	0.440099	0.00328751	0.397731	0.01263
A2X0W6	Mitogen-activated protein kinase	OsI_05850	44.822	1.01913			1.0903			0.831721			1.0153			1.00372			0.892772			1.01142			1.13178			1.12759		1.00768		0.889464		0.996233		0.816105		1.06983		0.897075		0.822327		1.22126		1.01536
A2X0Y1	FAD-dependent pyridine nucleotide-disulphide oxidoreductase domain containing protein.	OsI_05866	38.935		1.36504	1.20462		1.4687	1.36121		1.43802	1.30973		1.4271	1.53411		0.477204	0.6078		0.503459	0.583393		0.587375	0.543759		0.598112	0.766462	1.25767	0.326625	1.04252	0.786021	1.0017	0.991662	1.15237	0.197885	1.0693	0.481131	1.10128	0.326016	2.17006	0.024125	2.4292	0.0320796	2.60377	0.00788503	2.36835	0.0210063
A2X156	Similar to HUA enhancer 2.	OsI_05937	144.06			1.05815			1.23694			1.03802			0.827167			0.644734			0.807012			1.12165			1.24077	1.92447		1.73971		1.2517		0.781713		0.980978		1.16897		0.666655		0.925442		1.53274		1.64122
A2X175	Cytochrome c oxidase, subunit VIIa domain containing protein.	OsI_05956	9.2116	0.907942	1.0751	1.07937	1.03106	0.940003	0.928351	1.01998	1.00184	0.918479	1.85402	1.4033	1.55435	0.640386	0.856434	0.834304	0.801171	0.883143	0.754603	0.752502	0.807457	0.84274	0.834757	0.85166	0.815943	1.07346	0.494	1.0307	0.769967	1.04624	0.676345	1.57121	0.0329177	0.960125	0.571298	0.946773	0.461882	1.92286	0.0277342	1.22375	0.012573	1.18881	0.0375674	1.31371	0.0538489
A2X1A0	Zinc finger, C2H2-type domain containing protein.	OsI_05978	23.421	0.938066	0.8669	0.927592	0.940905	1.16112	0.991193	1.27814	1.03812	1.0636	1.27613	1.32804	1.18502	0.796604	0.790189	0.854967	0.883949	0.905705	0.947761	0.927978	0.91827	1.03194	0.93564	0.96168	0.994024	1.18412	0.00549721	1.17873	0.0368707	1.12108	0.0243943	1.38668	0.00477706	1.23688	0.0952317	1.13198	0.206032	1.31053	0.010303	1.1743	0.145947	1.12998	0.211454	1.11909	0.0331083
A2X1B6	Tubulin beta chain	OsI_05997	50.105
A2X1E0	Glycine cleavage H-protein family protein.	OsI_06022	16.856	0.970832			0.926187			1.05933			1.35454			0.895365			0.907214			0.878984			0.901814			1.0072		0.981704		1.01323		1.39524		1.09116		0.954013		1.50202		1.20518		1.02091		1.08429
A2X1H0	Protein kinase, catalytic domain domain containing protein.	OsI_06052	72.498			1.01171			0.957932			0.83903			0.80014			1.04114			1.15136			1.10124			1.10061	1.05712		1.05772		1.10586		0.79088		0.82932		0.946846		0.726996		0.761895		0.832002		0.971729
A2X1H8	Similar to 60S ribosomal protein L27a (Fragment).	OsI_06059	15.795	1.4792	1.16946	1.45991	1.12462	0.963538	1.07109	1.23059	1.25662	1.37255	0.909176	0.815363	0.873708	1.0315	1.16949	1.18014	0.857428	1.09729	0.914463	0.489175	0.771421	0.448885	0.718548	0.797883	0.579729	0.619958	0.00715336	0.505594	0.0177094	0.848585	0.131319	0.632397	0.030192	0.939442	0.507962	0.768941	0.0688208	1.23953	0.103918	2.25786	0.0100081	1.1011	0.335282	1.21515	0.121053
A2X1I4	Similar to fiber protein Fb15.	OsI_06064	10.945	0.946391	0.986993	0.995846	1.01923	1.01618	1.07815	1.06541	0.964726	0.973943	1.04187	1.13292	1.15769	0.986847	0.925093	0.935001	0.989613	0.997657	0.978055	0.955289	0.990795	0.889303	0.921576	0.921138	0.960107	0.984503	0.563462	0.995941	0.919372	1.04158	0.167536	1.13767	0.0458139	1.02555	0.535799	1.06293	0.0766413	1.18898	0.0263202	1.05949	0.268753	1.04999	0.125069	1.0289	0.327887
A2X1L1	Similar to STE20/SPS1-related proline-alanine-rich protein kinase.	OsI_06089	52.654
A2X1L6	Hly-III related domain containing protein.	OsI_06094	38.944	1.15055	1.24176	1.0945	1.1328	1.06211	1.02151	0.999828	0.989613	1.02809	0.853387	0.780729	0.885768	1.14798	1.25095	1.18943	1.07542	1.06293	0.998533	0.790678	0.787439	0.79155	0.779806	0.851961	0.831591	0.686485	0.000847704	0.660376	0.00531463	0.874182	0.0186991	0.722691	0.00496493	0.865412	0.0591731	0.922454	0.174646	1.02295	0.647034	1.2734	0.00256941	1.02536	0.549672	0.9717	0.55677
A2X1L7	Uncharacterized conserved protein UCP015417, vWA domain containing protein.	OsI_06095	71.247	0.965726	1.31603		0.954126	1.21356		1.03894	1.31899		1.05	1.06474		1.00642	0.653019		0.811893	0.721365		0.943865	0.892746		1.11936	0.713695		1.10462	0.778042	1.10677	0.704106	0.923963	0.782689	0.926804	0.716765	1.03339	0.881407	0.950007	0.81987	1.15367	0.613554	1.28385	0.306189	1.41377	0.219702	1.37502	0.33755
A2X1M1	Uncharacterised protein family UPF0133 domain containing protein.	OsI_06100	20.154	1.28513	1.02602	1.28215	1.62886	1.17585	1.27643	1.31365	1.04511	1.10532	1.01426	0.974967	0.884829	0.6112	0.968408	0.846575	0.743848	0.953688	0.809092	0.624177	0.977482	0.943142	0.603266	0.869459	0.798903	0.936297	0.716856	1.04889	0.809814	1.03316	0.838876	0.799837	0.091044	0.964035	0.73423	1.13576	0.382211	1.2652	0.11137	1.36123	0.098534	1.62814	0.044921	1.48105	0.0475375
A2X1M3	Similar to Chorismate mutase CM2 (EC 5.4.99.5) (Chorimate mutase).	OsI_06102	28.646	1.11934	1.09207	1.09714	1.13147	1.05768	1.10403	1.17452	0.982491	1.02945	1.03349	0.923924	1.01473	0.852343	0.871505	0.946992	0.819626	0.956669	0.928283	0.936681	1.08558	0.995116	0.875592	0.958027	0.86879	1.01182	0.808777	1.12975	0.100709	1.01263	0.836853	0.898322	0.0725702	0.963095	0.5554	0.99535	0.840665	1.09982	0.114445	1.05604	0.481975	1.21763	0.0251252	1.23877	0.0126579
A2X1N0	Similar to Ubiquitin fusion degradation 1-like.	OsI_06110	35.071	1.02454	1.04306	1.06329	1.09292	1.05384	1.09197	1.07273	1.08905	1.07987	0.961726	1.05788	1.09083	0.89019	0.876099	0.928793	0.850701	0.93024	0.911438	1.01637	0.995085	0.908034	1.0815	0.93451	0.919546	1.08923	0.257227	1.08327	0.138683	0.998997	0.976694	0.993461	0.879145	1.03537	0.0643071	1.03444	0.104124	1.05957	0.421472	1.11035	0.0806492	1.20293	0.00639206	1.16171	0.00249655
A2X1S4	Putative cyclase family protein.	OsI_06152	29.483
A2X1S5	Exostosin-like family protein.	OsI_06153	38.722
A2X1X4	Similar to Thioredoxin peroxidase.	OsI_06200	23.149	1.10919	1.04498		1.26583	1.09103		1.1303	1.03775		0.812535	0.862871		0.878517	0.840854		0.884306	0.957988		0.960097	1.24898		0.9093	0.896018		1.04999	0.236073	1.28482	0.335571	1.07149	0.314198	0.777751	0.0316059	1.00645	0.914375	1.09409	0.441389	0.92804	0.217486	0.981431	0.911466	1.27931	0.170251	1.25288	0.0448939
A2X202	Protein of unknown function DUF1680 family protein.	OsI_06226	96.987	1.09223			1.25297			1.20884			0.918145			0.802891			0.769167			0.903883			0.999126			1.24441		1.12579		0.957997		0.840617		1.10676		1.14716		0.918948		1.33738		1.62899		1.36037
A2X208	Outer envelope protein 80, chloroplastic	OEP80	71.516	0.986323	1.01507	1.02482	1.01186	0.924509	1.02281	0.971623	0.972586	0.974252	0.942499	1.03938	1.11675	0.982827	0.973742	0.968089	0.973571	1.00821	0.936935	1.03083	1.06056	1.00664	0.989093	0.976876	1.00303	1.01516	0.182625	1.05928	0.0568384	0.997968	0.932898	1.02393	0.682692	0.964394	0.0891473	0.97785	0.556803	1.04366	0.482532	0.942037	0.0613031	1.01387	0.7385	1.03472	0.085342
A2X217	Regulator of chromosome condensation, RCC1 domain containing protein.	OsI_06242	46.821	0.939493		0.951447	0.954492		1.00588	1.04052		1.12106	0.935228		0.885757	0.91999		0.959387	1.0255		0.926187	1.20559		1.08394	1.01959		1.08121	1.11782	0.114127	1.21824	0.156985	1.03848	0.598228	0.963005	0.382552	1.14313	0.177582	1.03672	0.397431	0.866805	0.0762005	0.94412	0.48487	1.00445	0.947201	1.00615	0.819941
A2X218	Chlorophyll a-b binding protein, chloroplastic	OsI_06243	29.209	1.14039	1.18845	1.1748	1.13052	1.21834	1.2436	1.20796	1.14514	1.21031	1.21342	1.46359	1.31974	0.772697	0.645062	0.651923	0.778765	0.761267	0.77109	0.820236	0.79148	0.757449	0.872124	0.672266	0.795392	1.1305	0.282927	1.1447	0.122966	1.11666	0.190061	1.14074	0.146866	1.01706	0.487167	1.02535	0.489931	1.70817	0.00464429	1.50408	0.000167232	1.55442	0.00553961	1.69284	0.00377514
A2X226	Arf GTPase activating protein family protein.	OsI_06251	35.192	1.10429	1.04582	1.10086	1.08902	0.959874	1.01003	1.0226	1.0359	1.005	1.02712	1.00186	1.08427	0.939087	1.01828	0.99782	1.07224	1.03247	1.06617	0.902389	0.913355	0.962971	0.79854	0.853173	0.874055	0.85469	0.0119898	0.940284	0.12704	1.07299	0.0743352	0.957635	0.215388	0.942333	0.0623567	0.940927	0.227029	1.2326	0.0042065	1.10249	0.0212699	0.964697	0.429798	1.10009	0.0337364
A2X229	Similar to DNA-damage inducible protein DDI1-like.	OsI_06254	45.686	1.00434	1.01092	0.971404	1.05478	1.07078	1.09482	1.0906	1.14264	1.15383	1.08306	0.990987	0.971404	0.810845	0.845913	0.915977	0.960979	0.942517	0.936365	1.05063	1.04361	1.02298	0.983422	0.902194	0.946551	1.10084	0.0946447	1.21164	0.0217266	1.10383	0.0950589	1.01969	0.635647	1.13407	0.00736948	1.07826	0.00996461	1.07531	0.172615	1.08657	0.0293601	1.13399	0.00163586	1.16089	0.0331106
A2X230	Similar to Subtilisin-like protease.	OsI_06255	82.427	0.90962	0.964392	0.920105	1.02811	1.03755	0.969478	0.922611	1.00253	0.910413	0.899264	0.887882	0.894778	1.08647	1.05825	1.05873	1.10455	1.07219	1.09072	1.03603	0.983796	1.03146	1.00674	1.02828	1.06304	0.967096	0.154492	0.9525	0.0733699	1.01998	0.182017	0.959847	0.151171	1.01483	0.705379	1.08626	0.0442676	0.865682	0.0112283	0.929296	0.114408	0.928896	0.0508919	0.87222	0.00499015
A2X232	Similar to Ribosomal protein L7/L12.	OsI_06257	20.721	0.951512	1.55863		1.45793	1.08491		1.34499	0.961662		1.02129	1.21038		0.922608	1.03766		0.857247	0.756263		0.671197	0.660132		0.591582	0.60364		0.609723	0.0920285	0.679156	0.1125	0.823106	0.153876	0.889062	0.727532	0.918934	0.807761	1.01303	0.968297	1.86716	0.113692	1.73259	0.238157	1.57597	0.224607	1.28051	0.528894
A2X235	Disease resistance protein domain containing protein.	OsI_06260	55.644	1.17675	0.941985	0.963513	1.03931	1.02788	1.03958	1.15217	1.09441	1.20809	1.37411	1.13334	1.19825	0.844704	0.962904	0.926021	0.656232	0.883302	0.845395	0.842216	0.84784	0.767113	0.823568	1.11053	0.963054	1.05982	0.59165	0.898867	0.10741	0.872441	0.236986	1.20227	0.116105	1.12083	0.234686	1.00796	0.923133	1.27908	0.0711986	1.40595	0.0016789	1.30267	0.0752181	1.12753	0.259568
A2X268	Similar to Testis expressed sequence 13A protein.	OsI_06296	17.474	0.893867	1.06531	0.988216	1.16388	1.06442	1.09007	0.87889	1.01491	0.956081	1.0613	1.05192	1.04637	0.997659	0.989217	1.00626	1.03987	1.01288	0.983394	1.10716	0.932103	0.962985	1.01597	0.860757	0.970669	0.951308	0.402415	1.00305	0.960297	1.01437	0.476645	1.07199	0.289357	0.966916	0.636052	1.12587	0.114405	1.10964	0.151313	0.949247	0.493032	1.09295	0.0671669	0.984716	0.787958
A2X279	Similar to TAT-binding protein homolog (Fragment).	OsI_06305	47.222	1.003	0.947208	1.04249	1.03905	1.01743	0.926478	1.02945	1.01544	0.9657	0.991697	1.02728	1.07983	0.989395	0.968145	0.977461	0.889441	0.969747	0.945054	0.954406	1.01027	1.03142	1.02756	1.08716	1.02776	1.07069	0.0624371	1.02082	0.472153	0.955448	0.20254	1.03545	0.401266	1.00598	0.869231	0.996743	0.945094	0.986102	0.677698	1.00484	0.880167	1.06373	0.236494	1.01966	0.561475
A2X295	Similar to plastidic ATP/ADP-transporter.	OsI_06319	68.087	0.988075	0.946924	0.844029	0.977765	1.00342	0.942218	0.893333	0.999038	1.00445	0.968593	0.904819	0.815199	0.960354	1.01737	1.09791	1.00321	0.98877	1.05336	1.06924	1.06954	1.17273	1.03229	1.02449	1.11259	1.03047	0.560808	1.07669	0.211579	0.99015	0.835273	0.967465	0.651129	1.04239	0.523325	1.05195	0.384129	0.848313	0.0476822	0.874775	0.0506049	0.959959	0.199379	0.903562	0.166878
A2X2C0	Similar to Calmodulin-binding protein MPCBP.	OsI_06345	76.76	0.83418	0.782637	0.811847	0.756193	0.97093	0.847632	1.0031	0.898123	0.977335	1.05923	0.989802	0.989326	1.05114	0.977539	1.02025	1.14895	1.11114	1.13652	1.13346	1.0106	1.06947	1.07083	1.1532	1.12251	1.09761	0.0373842	1.05399	0.269831	1.11403	0.0168863	1.25104	0.00330066	1.18524	0.0257555	1.06015	0.518885	0.907913	0.0372212	0.895764	0.0793329	0.758038	0.0440965	0.796564	0.00213928
A2X2E2	Similar to Nuclear ribonuclease Z (EC 3.1.26.11) (RNase Z) (tRNase Z) (tRNA 3 endonuclease) (Zinc phosphodiesterase ELAC) (Fragment).	OsI_06362	33.507	1.21909		1.01746	1.08967		0.958657	0.95171		0.986083	0.788705		0.858045	0.967927		1.02853	1.0019		0.883747	0.893049		1.06177	1.0248		1.20368	1.11622	0.404714	0.979147	0.848486	0.9445	0.516347	0.736291	0.181154	0.866421	0.372617	0.915842	0.527166	0.738957	0.155177	0.991288	0.936284	1.08627	0.454717	1.12026	0.434952
A2X2E3	Pectate lyase	OsI_06363	48.388	0.846	0.838018	0.857102	0.90181	1.19229	1.00069	0.93763	0.875674	0.884176	0.713992	0.757627	0.789133	1.30593	1.10853	1.13762	1.10502	1.02605	1.12263	1.24221	1.09932	1.173	1.03095	1.0882	1.09421	0.904645	0.200837	0.989428	0.875135	0.915999	0.244951	0.889667	0.0430864	1.06153	0.105551	1.21789	0.162313	0.703546	0.000446352	0.767523	0.010918	0.951162	0.606521	0.71539	0.0308917
A2X2G9	Peptidase M1, membrane alanine aminopeptidase family protein.	OsI_06386	98.399	0.92948	0.955743	0.926006	0.969186	0.951528	0.972404	1.06128	1.04138	1.03057	1.01886	0.998024	1.0128	0.915837	0.922074	0.920678	0.902949	0.920266	0.962499	1.06452	1.11904	1.08319	1.13992	1.05694	1.0948	1.19324	0.0172478	1.18421	0.00811114	1.00983	0.660714	1.07771	0.0047545	1.11454	0.00118358	1.02913	0.0830673	0.920412	0.0598468	0.959128	0.0896462	1.03855	0.170453	1.01908	0.198775
A2X2H0	Serine/threonine protein kinase-related domain containing protein.	OsI_06387	81.207	0.965383	0.90751		1.05098	0.99444		0.887547	0.99788		0.751318	0.881658		1.06823	1.0166		1.1801	1.12509		1.1484	1.0761		1.14288	1.11087		1.08102	0.132063	1.06699	0.269139	1.1057	0.100427	0.8719	0.286645	1.00669	0.93156	1.09212	0.166688	0.724559	0.115461	0.847576	0.143221	0.887308	0.0812304	0.898343	0.113439
A2X2H7	Beta-galactosidase 4	OsI_006270	80.094	1.33432	1.17006	1.63515	1.05095	1.12122	1.16194	1.05756	1.20876	1.21381	0.790673	0.719384	0.940522	0.785966	1.15347	0.792485	0.782425	0.848221	0.825065	0.76203	0.941784	0.634414	1.34192	0.83828	0.670224	1.04338	0.876619	0.855892	0.436939	0.898895	0.528771	0.591994	0.0362111	0.840707	0.243139	0.80543	0.182071	0.859724	0.584054	1.48836	0.03082	1.35769	0.00330264	1.51525	0.0626618
A2X2I9	Nucleotide-binding, alpha-beta plait domain containing protein.	OsI_06408	50.269	0.991582	1.08491	1.04785	0.930752	0.963448	1.00449	1.16173	0.987914	1.02858	0.887766	0.807548	0.888664	0.819942	1.04459	0.999561	0.939548	0.98895	0.979348	1.20626	1.06977	1.05502	1.09269	1.03422	0.99565	1.09024	0.339172	1.16304	0.14513	1.01528	0.853274	0.827047	0.00920546	1.01724	0.781047	0.927774	0.0985953	0.827519	0.0100358	0.954121	0.514276	0.99685	0.913251	1.09087	0.335764
A2X2L0		OsI_06427	21.676			1.00207			1.12256			0.984079			0.858939			1.00067			1.05482			0.976256			0.99358	0.992919		0.975606		1.05412		0.857164		0.982045		1.12024		0.864489		1.00801		1.06422		1.0014
A2X2L7	ABA receptor 10	ABAR10	22.76	0.812303	1.13635	1.10975	1.04067	1.62964	1.38608	0.947155	0.822039	0.94147	1.23008	0.818552	0.734058	0.695451	0.725333	0.819325	0.883756	0.818832	0.831578	1.22651	1.14056	1.10077	1.23067	0.864794	1.04598	1.40236	0.0914323	1.54807	0.00147473	1.13127	0.101827	0.909851	0.648936	0.8863	0.385653	1.32631	0.186428	0.8858	0.559598	0.781657	0.0104204	1.60068	0.0952279	1.36529	0.106591
A2X2N8	Similar to Hexose transporter.	OsI_06450	73.715	1.02624	0.900061	0.918484	1.04991	1.17924	1.06902	1.1766	1.19669	1.17217	0.929391	0.908579	0.906716	0.797294	0.861984	0.723909	0.878686	0.772402	0.77287	0.871534	1.09829	0.944701	1.25717	1.08123	1.47505	1.60015	0.0405873	1.22295	0.100146	1.01711	0.811469	0.964812	0.487219	1.2463	0.0238679	1.15937	0.0550879	0.719738	0.0882181	1.21648	0.0860183	1.36066	0.00583421	1.19369	0.0515875
A2X2P7		OsI_06459	48.986	0.877609	0.853223		0.719904	0.938335		0.876927	1.0392		1.12068	0.71881		0.969804	0.986875		1.32278	1.31874		1.14721	1.07226		1.05235	1.11359		1.10695	0.160487	1.1343	0.162267	1.35	0.0111103	1.06278	0.831934	1.10706	0.455041	0.95806	0.795878	0.849278	0.564373	0.863328	0.280844	0.62776	0.139057	0.884576	0.0228725
A2X2S4	Oxygen oxidoreductase covalent FAD-binding site domain containing protein.	OsI_06489	61.972
A2X2W1	Ubiquitin domain containing protein.	OsI_06527	87.819	1.04184	0.961902		1.14599	0.884061		1.02949	1.08969		0.898511	1.04643		0.969257	0.966066		0.885807	0.943525		0.99916	1.07284		1.01174	1.03695		1.05858	0.134545	1.07062	0.31429	0.945233	0.316711	0.970655	0.768455	1.05761	0.375549	1.01313	0.937084	0.949357	0.609654	1.02277	0.670817	1.10973	0.581821	1.03535	0.549216
A2X2W2	Similar to Peroxisomal targeting signal type 2 receptor.	OsI_06528	35.443	1.0304	1.05805	1.17949	0.912991	0.866361	0.913983	1.0837	1.03059	1.0363	1.00939	1.18431	1.03142	0.982929	0.979021	1.11988	0.920796	1.01538	0.883037	1.02567	0.870855	0.885989	1.03314	0.981951	0.922413	0.953169	0.446512	0.902877	0.214407	0.914786	0.225003	0.986894	0.851925	0.964088	0.491012	0.824167	0.0409868	1.09791	0.223078	1.13228	0.118728	0.95535	0.404524	1.06039	0.394752
A2X2X5	Harpin-induced 1 domain containing protein.	OsI_06544	41.06	0.665072			0.657989			0.944169			0.132482			1.46233			1.71229			1.74653			0.895832			0.612606		1.19435		1.17093		0.199199		1.41965		0.98935		0.147887		0.540597		0.384274		0.454803
A2X329		OsI_06612	11.046	0.970595	0.856379	0.852756	1.10958	1.04897	1.10489	0.967591	1.05385	0.957691	0.777955	0.896047	1.00438	1.09165	0.810884	0.893748	1.07258	1.16025	1.15313	1.0171	1.28473	1.10552	1.00495	0.918248	0.953743	1.02885	0.782465	1.21853	0.150386	1.21088	0.131165	0.999496	0.995618	1.11173	0.116663	1.21782	0.0213046	0.93098	0.4246	0.874326	0.203826	0.963815	0.305843	0.95832	0.702385
A2X330	Mitochondrial protein phosphatase 2C protein 13, Pollen germination	OsI_06613	23.728	0.798142	0.936681	0.869824	0.832652	0.924131	0.880962	0.839259	0.931528	0.899272	0.825629	0.973277	0.964144	1.07051	0.98778	1.09985	1.36642	1.08278	1.11513	1.17302	1.03371	1.08427	1.09718	1.09172	1.10361	1.04255	0.313192	1.04207	0.450109	1.12861	0.267001	1.06081	0.445835	1.02511	0.67801	1.01271	0.830916	0.839191	0.06535	0.811322	0.0178684	0.74004	0.064798	0.82474	0.0253649
A2X331	Similar to Ribosomal protein S15a homolog.	OsI_06614	14.883	1.06501			1.45271			1.0537			0.622026			0.998633			0.850929			0.995115			0.922935			0.924199		0.996477		0.852094		0.584055		0.989381		1.36403		0.673965		1.05888		1.7072		1.06647
A2X377	Vacuolar protein sorting-associated protein 29	OsI_06659	20.88	1.0187	1.00654	0.924573	0.98112	1.02952	0.981409	1.03113	1.09275	1.05839	1.07059	0.948714	0.985844	1.00145	0.94237	0.981647	0.892493	0.977999	0.965911	1.05777	1.07276	0.988029	1.01361	0.994686	1.06827	1.05165	0.151191	1.066	0.119738	0.969555	0.412203	1.01876	0.71335	1.07881	0.102734	1.01432	0.703042	0.976784	0.609219	1.02043	0.543013	1.05487	0.1869	1.00832	0.827117
A2X381	Reticulon-like protein	OsI_06662	25.252		0.935024	0.858011		0.90288	0.887038		1.01699	0.838371		0.925208	0.896429		0.930459	0.623342		0.970704	1.0827		1.12905	1.37746		1.15775	1.46502	1.68797	0.132996	1.61315	0.142797	1.32154	0.330096	1.01595	0.776631	1.03476	0.790936	0.998262	0.974395	0.694547	0.230601	0.740213	0.179872	0.871683	0.250412	1.15397	0.57631
A2X3C0	Similar to Pollen-specific kinase partner protein.	OsI_06708	52.937	0.832157	0.944651	1.01892	0.883577	0.983742	1.00573	1.02607	0.924215	0.91803	0.775104	0.818151	0.890835	1.2033	1.13497	1.11425	1.08923	1.11792	1.0398	1.0996	1.04506	0.989598	1.12981	1.13982	1.07485	0.968706	0.348955	0.907816	0.0650124	0.940459	0.125883	0.888532	0.193238	1.02597	0.730055	1.02766	0.718507	0.742743	0.00397051	0.915151	0.134748	0.884844	0.0590564	0.809763	0.0379259
A2X3G6	Similar to Glyoxalase I.	OsI_06754	41.433		0.960269	1.16458		1.04235	1.04196		1.08334	1.16163		1.14164	0.941534		0.870237	0.984667		0.98368	0.935169		0.979777	0.899248		0.939696	0.845095	0.962201	0.684711	1.013	0.880581	1.03447	0.678512	0.980389	0.897517	1.05653	0.662915	0.980923	0.875312	1.16718	0.352523	1.19475	0.0827716	1.08623	0.181538	1.14553	0.394641
A2X3I0	60S ribosomal protein L27	OsI_06769	15.578
A2X3J5	40S ribosomal protein S3a	OsI_06784	29.759	1.32951	1.2921	1.29884	1.3028	1.09408	1.23412	1.08916	1.28897	1.28959	0.973709	1.0117	1.16616	0.95006	0.92196	1.06655	0.821803	0.883504	0.817946	0.700014	0.72358	0.503611	0.613997	0.697272	0.547757	0.632629	0.00436212	0.65583	0.0210086	0.858667	0.0701352	0.803881	0.0443792	0.935537	0.333315	0.926169	0.254584	1.69528	0.00538024	1.90313	0.00387775	1.43901	0.017887	1.33413	0.013346
A2X3L7	Similar to prolyl oligopeptidase family protein.	OsI_06810	89.885	0.935409	0.90155	0.994852	0.986263	0.870518	0.897517	0.85508	0.858611	0.923532	0.82337	0.896695	0.889013	1.13006	1.13312	1.06299	1.09997	1.1466	1.14643	1.14651	1.07863	1.01445	1.06254	1.00406	0.988544	0.91852	0.0481787	0.973971	0.558979	1.0201	0.471247	0.921346	0.108815	0.931285	0.142007	0.972628	0.593092	0.853995	0.010124	0.814062	0.0170515	0.811758	0.0142504	0.851375	0.0105324
A2X3P1	Similar to transducin family protein / WD-40 repeat family protein.	OsI_06831	61.981		1.03659	0.875552		1.03006	1.09473		0.926226	1.00627		0.904831	0.993307		1.03717	0.979769		0.956343	1.09139		1.03599	1.10585		1.06557	0.882755	0.965979	0.773171	1.06192	0.305545	1.01527	0.860985	0.992679	0.947903	1.01065	0.923383	1.11121	0.395964	0.974243	0.835353	0.902262	0.189925	1.03763	0.674851	0.948039	0.63243
A2X3P2	Aldehyde dehydrogenase, conserved site domain containing protein.	OsI_06832	98.365	1.10867		1.15225	1.16573		1.05443	1.23979		1.08281	0.886346		0.955275	0.773489		0.789971	0.886815		0.934626	1.11776		1.12625	0.782975		0.891007	1.07069	0.490385	1.43529	0.00343185	1.16501	0.0889005	0.814546	0.0502467	1.02728	0.762802	0.981975	0.780043	1.10014	0.340026	1.03502	0.704483	1.21891	0.133036	1.4461	0.0214922
A2X3S3	Bidirectional sugar transporter SWEET4	SWEET4	28.046	0.811789	0.799152	0.896346	0.879234	0.891209	0.921077	0.886817	0.876799	0.948377	0.839763	0.990278	0.815022	1.01769	0.951491	0.815754	1.07708	0.970013	1.00121	1.4174	1.34388	1.39204	1.18158	1.22057	1.25048	1.31157	0.0295616	1.49135	0.0096258	1.09457	0.282193	1.05495	0.514791	1.08164	0.1521	1.07348	0.171366	0.724152	0.0164531	0.65297	0.000103077	0.882957	0.049874	0.900303	0.260407
A2X3Z4	Apoptosis inhibitory 5 family protein.	OsI_06927	59.973	1.01827	1.06358	0.983039	1.10275	1.03344	0.877718	1.02766	1.07823	0.986288	1.29577	1.10248	1.00766	0.86151	0.843929	0.875652	0.919801	0.876027	0.964675	0.827023	1.12139	1.14664	0.903079	0.908434	0.995571	1.08756	0.118369	1.19912	0.236201	1.06951	0.132694	1.11127	0.310605	1.00891	0.809826	0.983368	0.828039	1.21333	0.131072	0.999075	0.993543	1.0918	0.333702	1.18744	0.0115097
A2X450	B-cell receptor-associated 31-like family protein.	OsI_06982	25.127		0.93812	0.986155		1.07988	1.05476		0.982727	0.981006		0.95297	0.822557		0.896573	1.05099		1.22371	1.0586		0.915513	1.00095		1.02847	1.04513	1.06471	0.563517	0.984032	0.880256	1.17188	0.277361	0.922699	0.447021	1.02051	0.562125	1.10932	0.0929405	0.856256	0.258138	1.02466	0.678302	0.935297	0.53374	0.988042	0.90594
A2X475	Similar to Pattern formation protein EMB30.	OsI_07009	156.33		0.994598	0.947368		1.05425	1.08529		1.10104	1.00868		0.937357	1.0035		1.04377	0.95036		0.976036	0.947604		0.974024	0.971176		0.918611	1.00862	0.96645	0.657455	0.97546	0.692795	0.964649	0.586064	0.999429	0.99047	1.08639	0.287043	1.10174	0.0896343	1.00707	0.91494	1.08458	0.32542	1.11223	0.0365527	0.973839	0.68219
A2X498	Translocation protein Sec62 family protein.	OsI_07028	34.828	1.08611			0.870131			0.995618			0.998562			0.853761			0.995305			1.08224			1.1166			1.30785		1.26761		1.16579		0.91939		0.916679		0.801141		0.894291		0.919963		0.874235		1.27215
A2X4H6	Similar to G1 to S phase transition protein 1 homolog (GTP-binding protein GST1- HS).	OsI_07100	40.43
A2X4H7	Similar to Pollen signalling protein with adenylyl cyclase activity (Fragment).	OsI_07101	122.32	0.8718			0.94523			1.10868			0.761855			0.942125			1.08451			0.914308			1.42631			1.51393		0.970474		1.15113		0.873887		1.27172		1.08423		0.534143		1.21259		0.871574		0.925354
A2X4J9	FAS1 domain domain containing protein.	OsI_07116	21.831	0.774628	0.927446	0.836095	0.856771	1.02817	0.934263	0.916776	0.836955	0.871813	0.963911	0.962564	1.02523	1.07776	0.994918	1.04779	1.12214	1.09439	1.12297	1.14672	1.05672	1.07091	1.05827	0.993981	1.02341	0.985638	0.651799	1.04931	0.238972	1.07019	0.0796963	1.16293	0.0717531	1.03443	0.601321	1.11073	0.232701	0.959699	0.212076	0.801852	0.0044233	0.8442	0.0681072	0.813392	0.0295348
A2X4K6	Similar to OSIGBa0145C02.7 protein.	OsI_07126	47.281		0.830384	0.83143		1.05032	0.907459		1.00193	0.883757		0.971594	1.09199		0.947044	0.891952		1.0838	1.13976		1.1592	1.0872		0.995176	1.0983	1.13838	0.199401	1.22153	0.0520416	1.20912	0.039281	1.24177	0.185327	1.13472	0.309175	1.1781	0.286275	0.98572	0.868189	0.839428	0.146391	0.880469	0.287501	0.903653	0.191802
A2X4M3	Similar to 7-dehydrocholesterol reductase (EC 1.3.1.21) (7-DHC reductase) (Sterol delta-7-reductase) (Dwarf5 protein).	OsI_07143	20.837	0.909642			0.921773			0.984939			1.06963			0.97386			1.10184			0.915109			1.14899			1.17983		0.939672		1.13142		1.17589		1.08278		1.01334		0.930936		1.07631		0.836575		0.934058
A2X4M4	Similar to 7-dehydrocholesterol reductase (EC 1.3.1.21) (7-DHC reductase) (Sterol delta-7-reductase) (Dwarf5 protein).	OsI_07144	31.215	1.19134	1.0024	1.10059	1.13022	0.993524	1.1699	0.811084	1.04432	0.877544	0.829205	0.964743	0.731067	0.977398	0.855244	0.889107	0.928281	0.968232	1.16136	1.00271	1.07783	1.16303	0.947513	1.08215	0.898743	1.07593	0.362609	1.19172	0.0447851	1.1235	0.260047	0.766473	0.0444274	0.829592	0.105143	0.999793	0.997764	0.86225	0.200803	0.842576	0.121134	1.0771	0.433922	1.21037	0.0516234
A2X508	Ankyrin repeat domain containing protein.	OsI_07281	49.315
A2X511	Mitochondrial import receptor, TOM9-2 subunit, plant domain containing protein.	OsI_07284	9.6651		1.14113	1.05764		1.08283	1.20025		0.977699	1.01461		0.85725	0.903931		0.960577	1.01793		1.03498	1.01135		0.968346	0.889751		0.945494	0.88307	0.924214	0.219846	0.939141	0.35123	1.03428	0.433528	0.800986	0.0688244	0.906105	0.20672	1.03835	0.623141	0.96315	0.484655	1.07223	0.308282	1.1157	0.283406	1.11133	0.17784
A2X513	Similar to predicted protein.	OsI_07286	17.967	1.06051	0.915798	0.983326	1.15792	1.1433	1.10734	0.828296	0.940606	0.962296	0.902531	0.971173	0.902169	1.01585	1.0183	1.02206	1.18238	0.997648	1.18425	0.928015	0.830691	0.931456	0.895769	1.20087	0.902784	0.981419	0.868057	0.880228	0.0656767	1.1008	0.238872	0.937909	0.286428	0.922815	0.265875	1.15168	0.056581	0.925469	0.538819	1.01525	0.809892	1.01316	0.836225	0.968402	0.52191
A2X515		OsI_07288	18.234	0.792262	0.939964		1.0128	0.955056		1.04021	0.89215		0.686297	1.16065		1.22003	1.0152		1.10326	0.99144		1.18847	0.991971		1.04167	1.07107		0.9452	0.656564	0.975484	0.86477	0.937128	0.623261	1.06623	0.85063	1.11554	0.439576	1.13603	0.334383	0.874195	0.674802	0.886227	0.426281	0.939446	0.448461	0.774964	0.197164
A2X532	Similar to Ras-GTPase-activating protein SH3-domain binding protein-like.	OsI_07304	50.977	1.06756	1.18282	1.11236	1.16145	1.024	1.12753	1.02119	1.1686	1.16575	1.00209	1.05027	1.13218	0.919462	0.89519	0.868739	0.91765	0.891472	0.90488	0.899326	0.76082	0.804676	0.8388	0.825253	0.823902	0.927168	0.0366427	0.918547	0.209558	1.01141	0.579776	0.947004	0.307006	0.997856	0.969754	0.9852	0.771518	1.27998	0.024238	1.36137	0.0102021	1.2207	0.0365869	1.25317	0.0110838
A2X553	Cytochrome P450 family protein.	OsI_07329	50.405	1.18154	1.16544	1.10261	1.25047	1.03669	1.16958	1.09376	1.13358	1.08032	0.862017	0.862984	0.872967	0.894467	0.992471	0.955494	0.859737	0.896885	0.91653	0.90176	0.886912	0.984303	0.852268	0.844276	0.884121	0.907908	0.0759235	0.975565	0.607967	0.940446	0.180294	0.753124	0.00624163	0.958858	0.18765	1.00207	0.974124	1.0067	0.687794	1.19282	0.0134123	1.29313	0.0445478	1.2136	0.00610535
A2X556		OsI_07332	45.296	1.01197	0.990721	0.934675	1.07446	0.992836	1.0028	1.00302	1.10025	1.08908	0.921986	0.870433	0.882951	0.990922	0.948212	0.945022	0.960562	0.936185	1.0321	1.05408	1.1308	1.01549	0.981539	1.0233	1.10669	1.07883	0.164697	1.10964	0.0725324	1.01549	0.676736	0.910805	0.0417153	1.08681	0.0965862	1.04519	0.270097	0.859827	0.0426874	0.997497	0.956263	1.04823	0.290229	1.01845	0.55832
A2X559	PUG domain containing protein.	OsI_07335	46.575	0.987263	1.08477	1.01833	1.01461	0.958364	0.99683	1.06975	1.04809	1.00636	0.833426	0.836439	0.974663	1.02723	0.928705	0.992832	1.00194	0.979861	0.995484	1.10493	1.07478	1.03943	0.977189	1.06217	0.978045	1.02328	0.600993	1.09169	0.0689661	1.00967	0.776053	0.855733	0.065	1.01095	0.76112	0.960987	0.307946	0.876426	0.0988428	0.970508	0.299002	0.997489	0.899009	1.04802	0.311184
A2X5F3	Similar to Elongation factor EF-2 (Fragment).	OsI_07431	94.02	1.02903	1.02061	1.01773	1.01266	0.95729	0.978444	1.00394	1.0434	1.04218	0.976864	0.988646	0.966242	0.982932	0.998511	0.975752	0.929401	0.983446	0.983434	0.98046	0.984981	0.970323	0.970126	0.942093	0.958976	0.970918	0.0553864	0.992753	0.429941	0.979401	0.380673	0.955788	0.0083237	1.00722	0.630718	0.961213	0.127708	1.02109	0.128021	1.05237	0.0467361	1.01799	0.512701	1.03726	0.0170075
A2X5F5	NUDIX hydrolase domain containing protein.	OsI_07433	24.887	0.831186	0.874535		0.86672	1.05421		1.12946	0.935944		1.05319	0.886172		0.990717	0.970995		1.04347	1.06509		1.06478	1.02591		1.079	1.21517		1.16947	0.241679	1.06575	0.137745	1.07486	0.0381183	1.13697	0.384797	1.21087	0.303191	1.12617	0.450124	0.845346	0.246383	0.987906	0.917683	0.911014	0.498419	0.869507	0.0671794
A2X5F6		OsI_07436	13.799	0.844979	1.18857	0.97065	1.13736	1.07668	1.10216	0.787429	0.818445	0.798029	0.869892	0.922942	0.923675	1.00895	0.971761	0.947306	1.12591	0.961645	1.16775	1.09243	1.00425	0.961032	1.01789	0.938688	1.01877	1.01617	0.651505	1.0443	0.389303	1.11178	0.21969	0.904236	0.44106	0.80018	0.183434	1.10385	0.409467	0.913004	0.0625633	0.786176	0.0249884	1.0187	0.781832	1.02602	0.825307
A2X5F8	Cytochrome b-c1 complex subunit Rieske, mitochondrial	OsI_07438	29.82	1.00713	0.883928	0.997284	0.971835	0.925913	0.949244	1.03218	0.957107	0.926211	1.01583	1.18596	0.972247	1.03272	0.948797	0.999502	1.00982	1.06955	1.0738	0.941675	0.955544	0.935327	0.92575	1.09519	1.00709	1.01577	0.793407	0.950195	0.173873	1.05775	0.149046	1.09891	0.293026	1.0094	0.866952	0.985683	0.767187	1.04822	0.584976	1.02928	0.47361	0.9029	0.0196426	0.968913	0.549244
A2X5H4	Similar to 110 kDa 4SNc-Tudor domain protein (Fragment).	OsI_07454	108.17	1.09905	1.01559	1.07178	1.04984	0.976092	0.996382	1.01546	1.07857	1.02143	1.00165	1.00018	1.0567	0.980883	1.01228	0.944082	0.919828	0.976971	0.992862	0.96307	0.926299	0.916787	0.932346	0.941526	0.892418	0.941799	0.0877739	0.955371	0.153167	0.983801	0.621625	0.959865	0.243677	0.977729	0.499196	0.948497	0.17336	1.10565	0.0165775	1.11022	0.0172497	1.04591	0.229804	1.08484	0.060551
A2X5H5	Inositol polyphosphate multikinase IPK2	IPK2	31.029	0.935834	0.903692	0.922368	0.981643	0.979978	0.978433	0.975038	0.902185	0.905888	0.979611	1.05851	1.07739	1.02265	0.994618	1.04314	1.0271	1.09119	1.08961	1.10595	1.05258	1.08171	1.00136	1.04561	1.00384	0.996863	0.881213	1.05876	0.0458656	1.04819	0.135037	1.12804	0.0484467	1.00768	0.801732	1.06451	0.0228417	1.02121	0.564203	0.858923	0.00873335	0.916503	0.0513328	0.902459	0.00637231
A2X5I8	Similar to ATP-dependent Clp protease ATP-binding subunit.	OsI_07468	96.45
A2X5K0	Starch branching enzyme 3	SBE3	92.761	1.30482	1.14727	1.23351	1.17178	0.933945	1.08499	0.843631	1.03691	0.950199	0.839073	0.870697	0.813873	1.04047	1.10109	1.06397	0.921172	1.03235	0.958358	0.824129	0.847523	0.904317	0.814359	0.850854	0.834363	0.779772	0.000951569	0.803604	0.00283472	0.908396	0.0759575	0.684729	0.00753704	0.768053	0.0181346	0.865722	0.129231	1.00963	0.705767	1.0989	0.265855	1.09575	0.317065	1.14977	0.0574952
A2X5K1	Similar to Beta-glucosidase.	OsI_07481	59.846	1.05991	0.973636	1.0464	1.09451	0.930883	0.979615	1.14373	1.00655	1.03169	1.1349	1.27041	1.23156	0.937532	0.835017	0.912857	0.843712	0.873502	0.857419	1.08523	1.33803	1.08588	0.83299	0.671471	0.790053	0.854438	0.0972047	1.30674	0.0684877	0.95875	0.354793	1.18082	0.0239199	1.03313	0.539659	0.975668	0.681658	1.58503	0.00232398	0.906769	0.331916	1.16716	0.0935485	1.14692	0.033327
A2X5K4	Plant neutral invertase family protein.	OsI_07486	69.857	1.0095			0.904145			0.970295			0.842943			1.16042			0.982183			1.1604			0.994933			0.857389		0.99998		0.846401		0.835012		0.961165		0.895638		0.847236		0.836172		0.920547		0.86994
A2X5K5	Similar to SNAP25-like protein C (Fragment).	OsI_07487	28.141	0.676793	0.872699		0.665692	1.14536		0.877887	1.06894		0.997626	0.88218		0.959292	0.81697		1.07486	0.97321		1.44277	1.18899		1.47414	1.06698		1.4306	0.288486	1.48162	0.130222	1.15302	0.272876	1.21317	0.309971	1.25643	0.283702	1.1688	0.684803	0.739757	0.336933	0.739744	0.173456	0.884269	0.707948	0.872333	0.45586
A2X5K7	Similar to Acidic ribosomal protein P2a-4 (Fragment).	OsI_07489	11.541	0.976245	1.21174	1.11259	1.43399	1.08831	1.28874	0.894521	0.914459	0.886201	0.966079	0.880982	1.02441	0.897884	0.941282	0.95133	1.06183	1.00101	1.04095	1.08421	0.98072	0.939645	0.79086	0.812118	0.727001	0.83497	0.0109315	1.07672	0.233532	1.11227	0.0127449	0.869991	0.162993	0.81658	0.0957706	1.15466	0.242136	1.2324	0.0289677	0.897027	0.133918	1.22787	0.138977	1.18279	0.12347
A2X5L0	Copper chaperone homolog CCH.	OsI_07492	13.094	0.997253	0.860201	0.972031	1.19316	0.971768	1.05814	0.82572	1.21832	1.07594	0.80324	1.37977	1.02154	0.873686	0.759349	0.776909	0.89482	0.667755	0.67729	1.11188	1.05568	1.01989	1.03295	0.971061	1.00572	1.24888	0.0157785	1.32262	0.00542244	0.929426	0.542089	1.13256	0.538126	1.10267	0.495774	1.1391	0.174878	1.06473	0.737072	0.978837	0.864735	1.43896	0.0297879	1.17409	0.0658836
A2X5N6	Alpha/beta hydrolase fold-1 domain containing protein.	OsI_07519	41.423	1.04551	1.02144	1.04906	1.00231	0.982519	0.9978	0.890553	0.883978	0.905862	0.777671	0.786646	0.793632	1.10413	1.13523	1.13813	1.12442	1.16617	1.08954	1.0447	0.999808	1.03308	0.894927	0.977591	0.918521	0.826364	0.00711011	0.911207	0.00508008	1.00078	0.973907	0.75672	0.000115095	0.8602	0.000284441	0.957193	0.0173081	0.844828	0.0245174	0.870937	0.00353763	0.882399	0.020807	0.92258	0.003894
A2X5N7	Germin family protein.	OsI_07520	24.29	0.85893		0.846742	1.03231		1.32255	0.975528		1.08442	0.630266		0.572172	1.01184		0.913467	1.01681		1.05979	1.28827		1.12289	1.27269		1.09828	1.23147	0.18894	1.25235	0.155198	1.07858	0.343606	0.704964	0.063112	1.2077	0.18605	1.38061	0.267169	0.50715	0.0698401	0.854336	0.237274	1.13399	0.511498	0.88592	0.263965
A2X5P5	Similar to Carbon-nitrogen hydrolase family protein.	OsI_07530	33.531	0.973713	1.02715	1.04361	0.997315	1.00456	1.02561	1.21992	1.12973	1.05963	0.99139	1.09682	1.05858	0.863362	0.941039	0.926796	0.850828	0.887852	0.843875	0.938812	0.921026	0.959096	1.01033	0.898969	1.01434	1.07046	0.237138	1.03212	0.351866	0.945576	0.164143	1.03361	0.41901	1.11982	0.103482	0.99442	0.821495	1.07633	0.204772	1.20942	0.0448981	1.17228	0.00171208	1.1147	0.0312551
A2X5T7	Similar to Serine decarboxylase.	OsI_07573	54.016	1.12711	1.08417	1.13836	1.20453	1.06591	1.11223	1.07872	1.14671	1.13936	0.869231	0.885086	1.04351	0.979458	0.998204	0.891588	0.928403	0.945964	0.839904	0.90918	0.924863	0.941211	0.818174	0.815375	0.858391	0.868499	0.0459522	0.96724	0.44407	0.945986	0.328359	0.835265	0.0703139	1.00452	0.862001	1.00986	0.820392	1.12275	0.203276	1.21243	0.00514515	1.24626	0.0143663	1.16743	0.0231806
A2X5T8	Similar to Ubiquinol-cytochrome c reductase complex 7.8 kDa protein (EC 1.10.2.2) (Mitochondrial hinge protein) (CR7).	OsI_07574	18.709	0.782254	1.00288	0.956045	0.783176	0.673559	0.864549	1.00493	0.780333	0.863402	1.98208	1.98612	1.604	0.968298	0.937896	0.984198	0.882089	0.843465	0.961632	0.868675	0.814741	0.921361	0.800963	1.01125	0.87563	0.929923	0.387627	0.901185	0.0732379	0.929696	0.181478	2.03277	0.00684727	0.966248	0.758874	0.846819	0.185444	2.07311	0.00720995	1.01685	0.853537	0.863835	0.148755	0.948376	0.538096
A2X5Y2	Plant neutral invertase family protein.	OsI_07611	56.194	0.935374	0.951477	0.936684	1.03027	0.963114	0.99385	0.976827	1.02812	1.04979	0.779686	0.937114	0.927948	0.955634	1.00631	0.919421	1.01002	0.99998	0.943272	1.20072	1.13415	1.13994	1.13711	1.01166	1.10749	1.13011	0.0600464	1.20596	0.00424558	1.02496	0.505075	0.936679	0.36303	1.08189	0.0634846	1.05798	0.098063	0.812205	0.0365981	0.87911	0.00993731	1.0115	0.710947	0.979931	0.52646
A2X5Z3		OsI_07624	32.767	1.24535	1.09891	1.27795	1.46393	0.966395	1.37061	1.14263	1.03429	1.15386	0.839399	0.796741	0.757756	0.712824	0.88724	0.863582	0.605152	1.04872	0.650442	0.941315	1.01481	0.810787	0.945899	1.12292	1.03887	1.26142	0.0457287	1.1231	0.280016	0.935325	0.75189	0.660894	0.00879931	0.919544	0.228893	1.04934	0.742276	0.770314	0.0274808	1.20379	0.0671971	1.64949	0.0746838	1.47026	0.00760117
A2X620	NAD(P)-binding domain containing protein.	OsI_07650	12.453	1.01417	0.957063	0.933294	1.01004	1.07375	0.977115	1.04057	1.02874	0.995373	0.90645	1.14956	1.04471	0.946253	1.02856	0.937942	1.00057	0.849768	0.893513	0.94596	0.911833	0.946827	1.04363	1.03664	1.11576	1.09725	0.0709711	0.962876	0.341541	0.942014	0.359812	1.06755	0.456678	1.05514	0.143511	1.05384	0.235116	0.970179	0.704796	1.09273	0.00871255	1.11555	0.129827	0.997175	0.945437
A2X627	AIG1 domain containing protein.	OsI_07658	37.189	0.826355	0.695318		0.925318	0.813032		0.844326	0.834954		0.879068	0.814381		1.0249	1.19403		1.14578	1.24367		1.23315	1.25902		1.20985	1.23524		1.10193	0.405083	1.12314	0.348024	1.07685	0.493801	1.11289	0.396609	1.10357	0.440817	1.14239	0.338584	0.69259	0.0311717	0.673822	0.00965019	0.72751	0.050197	0.68577	0.0895097
A2X635	Molybdopterin synthase sulfur carrier subunit	OsI_07667	11.096	0.813718			1.03187			0.90906			0.918834			0.985952			1.13756			1.14058			1.13314			1.14929		1.15683		1.15376		1.12918		1.11717		1.26809		0.810874		0.797017		0.907091		0.825311
A2X640	Hypothetical conserved gene.	OsI_07672	54.594	0.716033			0.969827			0.933522			1.22457			0.949257			0.844885			1.17296			1.28295			1.35154		1.23566		0.890048		1.71021		1.30374		1.35445		0.954492		0.79587		1.14788		0.754309
A2X661		OsI_07695	7.4664	1.04734	0.916598	0.941313	1.03433	1.0491	1.10624	0.911269	0.937982	1.03257	1.18459	0.806428	1.01789	0.925124	0.904194	0.888624	0.845716	1.05803	0.988447	1.00361	1.01549	1.03478	0.991884	1.09004	0.955141	1.11741	0.11012	1.1236	0.00143207	1.06411	0.451639	1.03568	0.789489	0.991934	0.892862	1.0979	0.126829	0.990731	0.941783	0.943657	0.256244	1.10286	0.249076	1.06892	0.256376
A2X691	Alpha/beta hydrolase fold-3 domain containing protein.	OsI_07729	33.957	0.953514	0.79149	1.09021	1.09743	1.0296	1.20851	0.965317	0.848956	1.07807	0.838475	0.759018	0.807945	0.887443	1.14092	0.896138	0.896731	1.10343	0.906742	1.19857	1.36854	1.00822	1.19971	1.02035	0.983159	1.0953	0.434904	1.22254	0.182098	0.99398	0.958964	0.848414	0.234601	1.02015	0.870067	1.17647	0.188795	0.750943	0.0456095	0.808972	0.151366	1.14746	0.173022	0.969468	0.816073
A2X6D8	Aldose 1-epimerase	OsI_07776	40.276	1.12508	1.35998	1.23438	1.26479	1.1414	1.30745	1.47772	1.63992	1.46715	1.27506	1.48256	1.33291	0.659556	0.567427	0.661879	0.617025	0.583592	0.62557	0.637721	0.523603	0.726896	0.830157	0.621579	0.586793	1.07924	0.591497	0.99966	0.997633	0.966818	0.583669	1.09977	0.249666	1.23266	0.0321446	0.998441	0.982878	2.00661	0.00256955	2.4281	0.000383375	2.03355	0.00408942	1.96914	0.0048883
A2X6G8	Similar to 14-3-3 protein 6.	OsI_07806	29.692	0.984918	0.958257	1.00352	0.979133	0.954601	1.13741	1.06271	0.924056	0.949186	0.981765	0.873725	0.831578	1.00671	0.99724	0.888237	0.907784	0.920549	0.945368	1.00822	1.17594	1.08486	1.07663	1.20087	1.15169	1.18567	0.0270465	1.13029	0.115033	0.959031	0.410289	0.911894	0.185621	0.996357	0.94235	1.04223	0.547311	0.783585	0.0138551	0.898114	0.161807	1.10724	0.222663	1.01884	0.688098
A2X6H0	Similar to Prohibitin.	OsI_07809	30.237	1.05626	1.00219	1.07435	0.977588	0.957377	0.964141	1.13172	1.21811	1.14127	1.52754	1.41601	1.31553	0.7831	0.784145	0.789456	0.7019	0.778463	0.770559	0.705152	0.73127	0.89192	0.902446	0.952257	0.926525	1.18014	0.00917003	0.987967	0.886305	0.955116	0.283652	1.35951	0.0168058	1.11437	0.0289228	0.925404	0.0605901	1.53137	0.0116999	1.49939	0.0108007	1.28796	0.00923002	1.32932	0.00659587
A2X6I3		OsI_07825	16.447			1.15768			1.10669			1.07124			1.10671			1.0829			0.85085			0.760584			0.822904	0.759911		0.702361		0.785718		0.955972		0.925326		0.955952		1.34489		1.40844		1.30069		1.06906
A2X6K4	Similar to Small GTP-binding protein.	OsI_07846	23.017	0.987655	1.00424	0.970399	1.02035	1.01648	1.03365	1.03474	0.994252	1.05999	0.944327	0.922902	0.828927	0.985281	0.993516	1.01477	0.995328	0.999254	0.9573	1.07522	1.08232	0.999327	0.985057	0.998409	1.01772	1.00254	0.853946	1.05455	0.167952	0.986074	0.441409	0.910157	0.12067	1.04276	0.144974	1.03652	0.0461321	0.898364	0.0943403	0.978497	0.531065	1.04018	0.0830367	0.989554	0.472477
A2X6K5	Similar to Small nuclear ribonucleoprotein Sm D1 (snRNP core protein D1) (Sm-D1) (Sm-D autoantigen).	OsI_07847	12.628	1.08851	1.08137	1.12501	1.007	0.8858	1.00528	0.941147	1.0623	0.929929	0.913261	1.05208	1.13189	0.995209	1.01293	0.90112	0.922682	0.856344	0.983795	0.991364	1.15308	1.05337	0.987638	0.872778	0.855023	0.933379	0.300639	1.09919	0.181718	0.949666	0.389335	0.940014	0.411629	0.89028	0.0932275	0.879568	0.0685325	1.1406	0.181828	0.917303	0.237293	1.04896	0.454453	1.13255	0.0510385
A2X6L9	PLC-like phosphodiesterase, TIM beta/alpha-barrel domain domain containing protein.	OsI_07859	76.648	0.979984	0.971164	0.955332	1.08642	0.910993	0.943256	0.928823	0.963611	0.97447	0.965888	0.945864	0.98328	0.888945	0.925721	0.88939	0.969338	0.952072	0.90788	1.10275	1.19284	1.15662	1.13442	1.07444	1.16022	1.24593	0.00498406	1.27668	0.00407951	1.04631	0.140965	0.996062	0.785677	0.986384	0.457969	1.01176	0.85283	0.859296	0.0140163	0.830455	0.00688765	1.03937	0.570126	1.07486	0.0146225
A2X6N1	60S ribosomal protein L6	OsI_07870	24.258	1.34568	1.16787	1.24239	1.10117	1.05992	1.11294	0.974677	1.29142	1.05657	0.955535	1.02482	1.07319	1.10091	1.15753	1.11234	0.985349	0.945896	0.942745	0.663457	0.703747	0.643366	0.726474	0.653108	0.660721	0.60529	0.000179599	0.596469	5.2737e-05	0.852617	0.00205561	0.81299	0.0249693	0.884643	0.271247	0.871694	0.0782587	1.49661	0.00204951	1.6526	0.0400131	1.13919	0.00349897	1.11426	0.118974
A2X6N6	Hypoxia induced protein conserved region family protein.	OsI_07876	11.867	0.798191	0.939234		0.850589	0.886239		1.00338	0.760998		0.858443	1.19656		1.12857	0.994123		1.21593	1.01424		1.07835	1.02809		1.15037	1.20091		1.10769	0.315664	0.992346	0.925054	1.05064	0.706353	1.18279	0.513566	1.01551	0.934029	0.999656	0.997329	0.873995	0.540366	0.83761	0.385316	0.778786	0.238584	0.818502	0.186935
A2X6P5	Leucine-rich repeat, typical subtype containing protein.	OsI_07885	55.154	0.813144	0.830284	0.854532	0.852289	0.991406	0.917868	1.02149	0.96376	1.01656	0.892374	0.97217	0.92962	1.14349	1.04743	1.11921	1.07775	1.08544	1.12489	1.0971	1.04169	1.06171	1.06787	1.06335	1.04905	0.960767	0.2701	0.966878	0.346417	0.993337	0.834871	1.11858	0.0318334	1.20171	0.00287804	1.10553	0.151637	0.878595	0.0250961	0.937921	0.0553585	0.839872	0.0362981	0.75464	0.00496981
A2X6Q9	Similar to NAD-dependent isocitrate dehydrogenase precursor (EC 1.1.1.41).	OsI_07898	33.444	0.93307	0.899555	0.933826	0.964629	1.01596	1.00717	1.02617	1.01602	1.00059	0.938333	0.927199	0.956785	0.946241	0.95754	0.962447	1.01027	0.986215	1.02379	1.0594	0.98241	1.02759	1.00641	1.08234	1.04621	1.09376	0.0492948	1.07088	0.0876873	1.05375	0.0280997	1.02019	0.264896	1.09989	0.00405287	1.08	0.0231505	0.900274	0.0286619	0.99133	0.736634	0.989234	0.607602	0.965189	0.082178
A2X6R6	Cytochrome P450 domain containing protein.	OsI_07906	59.393		1.20117	1.34337		1.00777	1.14376		1.14116	1.18536		1.04439	0.975489		0.872715	0.787256		0.885184	0.89637		0.881683	0.746146		0.906239	0.844358	1.05459	0.488378	0.980637	0.862535	1.07324	0.386946	0.793807	0.121868	0.914318	0.352467	0.845546	0.184092	1.15382	0.102059	1.42922	0.0962116	1.20767	0.22223	1.53288	0.0502863
A2X6T4	Beta-ketoacyl-CoA reductase, Cuticular wax biosynthesis, Fatty acid elongation	OsI_07926	35.555	1.09124	1.01816	0.962668	1.27376	1.03961	1.18302	1.10246	1.05517	1.0178	0.877745	0.797386	0.751837	0.778715	0.96437	0.974992	0.977917	0.973861	0.922762	0.92596	1.06279	1.13547	0.922715	0.999907	1.14384	1.12817	0.270464	1.14942	0.200951	1.05756	0.503337	0.790011	0.0147689	1.03365	0.488884	1.13812	0.163278	0.791455	0.0604895	1.01639	0.815173	1.21633	0.0848644	1.13024	0.201918
A2X6U4	Similar to 26S proteasome subunit RPN7.	OsI_07934	42.712	0.965713	0.935383	0.911126	0.986295	0.96924	0.958823	1.04847	1.02505	1.05837	0.966763	1.08499	1.19399	1.07771	1.00319	0.954905	0.924015	1.05019	0.971702	1.03761	0.978875	0.993231	0.973076	1.02399	1.02186	0.994439	0.895994	0.991405	0.841575	0.970389	0.590338	1.15416	0.152241	1.11367	0.00774327	1.03632	0.151293	1.07513	0.368755	1.04059	0.133793	0.989289	0.804166	0.926351	0.160567
A2X6V5	Cytosolic Fe-S cluster assembly factor NBP35	NBP35	37.669		0.939939	0.967984		1.09514	0.991961		1.14187	1.00952		1.05903	1.14576		0.890096	0.954237		0.917816	0.959428		0.863534	0.928211		1.09144	1.07946	1.17706	0.113685	0.971487	0.622052	1.01784	0.714821	1.1556	0.154409	1.12761	0.307075	1.09391	0.318167	1.01561	0.763006	1.20072	0.180215	1.11179	0.261138	1.03448	0.494963
A2X6X4	Isy1-like splicing family protein.	OsI_07964	36.466	1.01527			0.977082			1.04194			0.969348			0.979293			0.970201			1.00251			1.04409			1.06616		1.02371		0.990717		0.954771		1.02627		0.962389		0.928419		1.03933		1.00709		1.03674
A2X700	Similar to H0522A01.11 protein.	OsI_07991	28.362	0.903647	0.915091		1.20842	1.0136		0.981281	0.735942		0.958882	1.17606		1.10881	1.10116		0.908234	1.11586		1.01532	1.0441		0.925962	0.938058		0.84346	0.00381559	0.931877	0.101935	0.915893	0.535048	1.17386	0.382603	0.944184	0.75025	1.22174	0.285586	1.14534	0.429701	0.833839	0.39355	1.09779	0.559111	0.82297	0.00248812
A2X704	Similar to H0425E08.6 protein.	OsI_07995	17.74	0.856947	1.12298	1.02419	0.926666	0.838065	0.78551	0.830356	0.81654	0.788747	0.859486	0.783893	0.823681	1.34499	1.23993	1.36825	0.958839	0.639125	0.836573	1.36275	1.41859	1.39254	1.07534	1.1138	0.984362	0.802777	0.00918603	1.05583	0.194871	0.615845	0.0197283	0.821226	0.139172	0.810768	0.131513	0.848915	0.18236	0.777391	0.0111648	0.583544	1.6545e-05	1.04753	0.732196	0.759927	0.0365576
A2X706	Isochorismatase hydrolase family protein.	OsI_07997	27.302	1.12128			0.975462			0.999018			1.01877			0.951988			0.949708			1.0118			0.939262			0.986632		1.06283		0.997605		0.908583		0.890965		0.869957		1.08465		0.987365		1.02712		1.17783
A2X724	Similar to Epstein-Barr virus (B95-8 isolate) U2-IR2 domain encoding nuclear protein EBNA2, complete cds.	OsI_08014	40.892
A2X733	Lupus La protein family protein.	OsI_08024	51.657	0.907241		1.11851	1.11937		1.13565	1.06141		1.09486	0.950609		0.988091	1.00853		1.05553	1.02973		0.896976	1.01391		0.899564	0.924927		0.790158	0.83093	0.206542	0.927046	0.396565	0.933455	0.480713	0.957029	0.751456	1.06443	0.647227	1.11318	0.473278	1.13038	0.330995	1.12689	0.26098	1.1704	0.24038	0.981441	0.886446
A2X746	Similar to Eukaryotic initiation factor-like protein.	OsI_08037	85.93	1.07052			1.16369			0.88103			0.688096			1.0126			1.12461			1.16048			0.895139			0.883998		1.14604		1.11061		0.642767		0.822991		1.08703		0.768703		0.759194		1.03475		1.0572
A2X747	Similar to Hydroxyanthranilate hydroxycinnamoyltransferase 3.	OsI_08038	47.948	1.08241			1.02455			1.21385			1.11246			0.756245			0.75138			1.01385			1.01321			1.33979		1.34064		0.993567		1.02776		1.12144		0.946546		1.09795		1.19727		1.36356		1.4313
A2X797		OsI_08090	16.416
A2X7C5	Succinate-CoA ligase subunit beta	OsI_08117	45.091	0.985169	0.981476	0.993081	0.967591	0.995549	0.986911	1.05475	1.04373	1.04961	1.03213	1.05083	1.01009	1.00048	0.981512	0.988027	1.0187	1.01611	1.0002	0.949082	0.954355	0.945819	0.948737	0.957738	0.989171	0.974958	0.169598	0.959338	0.00903141	1.02188	0.0542296	1.04505	0.0539658	1.06364	0.000183456	0.996731	0.745078	1.06817	0.018019	1.10488	2.57451e-05	0.972007	0.0550141	0.996534	0.632483
A2X7E9	Similar to Adenosine kinase-like protein (Fragment).	OsI_08139	34.235	1.07105	1.05953	1.08461	1.02809	1.01867	1.01116	1.00243	1.0256	1.04057	1.11092	1.01595	1.08291	0.950183	0.963167	0.94293	1.01045	0.983332	0.965829	0.889738	0.913533	0.878392	0.888398	0.898594	0.873873	0.931584	0.00249264	0.938866	0.0143308	1.03618	0.100884	0.998319	0.955667	0.95441	0.0273458	0.951087	0.00585609	1.20629	0.0178966	1.14429	0.0010733	1.03322	0.114215	1.12565	0.000271502
A2X7G8	Similar to HvPIP2;1 protein.	OsI_08158	30.468	0.902363	0.886117	0.952289	0.967363	0.89722	0.858235	1.16109	1.16038	1.09811	1.12087	1.0867	1.05608	0.870326	0.844497	0.893125	0.841697	0.944466	0.834318	1.01652	1.16844	1.0438	1.20853	1.02365	1.03678	1.25346	0.0590838	1.23804	0.0382191	1.00481	0.920826	1.19078	0.00313919	1.24767	0.00144031	0.993451	0.882763	0.998375	0.979566	1.0591	0.309108	1.03905	0.51515	1.05093	0.151386
A2X7I0	Similar to Initiation factor eIF-4 gamma, middle; Up-frameshift suppressor 2.	OsI_08170	134.7
A2X7K2	ATP-dependent Clp protease proteolytic subunit	OsI_08189	34.074	0.93516	0.831759	0.884321	0.972566	1.04912	0.989772	0.9255	1.05587	1.00778	1.06607	1.3012	0.815106	1.03104	0.956342	0.990604	0.969461	0.941155	1.04356	1.11124	1.01628	1.16132	0.963452	0.996535	1.09609	1.02622	0.605053	1.10439	0.11922	0.992005	0.843392	1.20034	0.333638	1.12745	0.08411	1.13587	0.0365609	1.04133	0.796698	0.908877	0.155867	1.01939	0.64639	0.89028	0.046864
A2X7P1	Similar to Transcription factor L2.	OsI_08235	22.591	0.95249	0.924286	0.928978	0.81261	0.896002	0.882401	0.952892	0.876494	0.879284	0.97878	0.994413	1.04458	1.14207	1.10135	1.09301	1.0457	1.10848	1.07356	1.00534	0.981859	1.01956	0.937483	1.05688	1.0074	0.899692	0.0671365	0.901191	0.00558216	0.967424	0.202574	1.07557	0.0534754	0.965398	0.325228	0.923465	0.0970359	1.00533	0.901626	0.90086	0.0414473	0.802733	0.00372973	0.840945	0.00156307
A2X7Q0	Similar to VAP27.	OsI_08245	24.917	0.871848	0.88812	1.01586	0.957563	0.936846	0.959885	0.973086	1.05995	1.04178	0.954017	1.21895	1.03207	1.03508	0.934046	0.954431	1.06613	1.00695	1.00729	1.12	0.962805	1.01978	1.06387	1.01175	0.991288	1.04903	0.28071	1.06124	0.349552	1.05364	0.238212	1.15462	0.207519	1.10771	0.148663	1.02827	0.625313	1.04504	0.622445	0.99105	0.871891	0.926606	0.0481886	0.949469	0.427646
A2X7R9	WD40 repeat-like domain containing protein.	OsI_08263	33.93	1.11056	0.980109		1.01097	1.16111		1.01294	1.11155		0.702281	0.676859		0.93311	0.975914		1.20847	0.958471		0.894185	1.05304		1.10592	1.07785		1.14392	0.0449094	1.02001	0.850939	1.13511	0.487122	0.659664	0.105035	1.01618	0.856546	1.03894	0.722649	0.631542	0.00231212	1.09104	0.459519	1.00237	0.987839	1.09515	0.381983
A2X7U3	ATPase, AAA-type, core domain containing protein.	OsI_08286	87.216	1.08685	1.0857	1.07466	1.06113	0.953932	1.04928	0.958055	0.934577	0.991191	0.912637	0.782531	0.766345	0.87656	1.17099	1.30047	1.08638	1.1101	1.11945	0.856194	0.906916	0.853396	1.13246	0.936535	0.834443	0.867214	0.393367	0.781511	0.18927	0.990418	0.939919	0.758041	0.0291309	0.888094	0.0140627	0.943687	0.213003	0.847792	0.232132	1.10217	0.0205034	0.924128	0.122755	0.96989	0.813909
A2X7X9	Similar to 3-isopropylmalate dehydratase, small subunit.	OsI_08324	21.567	1.18032	1.19418	1.12921	1.13113	1.02148	1.25433	0.871405	1.08787	0.986011	1.00522	0.979975	0.922956	0.890501	1.02145	1.00245	0.88759	0.912619	0.961724	0.868665	0.798603	0.887609	0.870614	0.854671	0.937174	0.913554	0.169445	0.87664	0.0804546	0.947686	0.351271	0.830021	0.00365292	0.840622	0.0854062	0.972381	0.684652	1.09228	0.079926	1.15281	0.161355	1.23353	0.0737265	1.20221	0.0245744
A2X7Z3	Similar to N-acetyl glutamate kinase 2.	OsI_08341	35.817	1.09129	0.989368	0.958416	1.11774	1.05871	1.00745	1.09315	1.11263	1.10846	0.878578	0.963486	1.04292	0.949859	0.953082	1.03389	0.838127	0.899834	0.968779	0.914992	0.905963	0.876257	1.00046	1.09173	1.00216	1.05363	0.268052	0.918411	0.0843975	0.921655	0.182419	0.949298	0.456199	1.09054	0.146922	1.04766	0.40208	0.932342	0.293465	1.22877	0.000604894	1.17629	0.0335705	1.03482	0.526884
A2X813	Similar to Tfm5 protein.	OsI_08367	13.146	0.948061	0.912928	0.948747	1.12771	0.970914	1.06066	1.29144	0.839355	1.12926	1.13655	0.92851	1.14105	0.799361	0.784657	0.816465	0.792354	1.22061	0.958509	0.96701	1.43269	0.997737	0.924153	0.93565	0.952119	1.1714	0.000394909	1.41531	0.157207	1.23787	0.265984	1.14107	0.197365	1.16027	0.373961	1.12441	0.116235	1.14018	0.200375	0.959562	0.830491	1.0632	0.674792	1.17049	0.00105824
A2X814	YbaK/aminoacyl-tRNA synthetase associated region domain containing protein.	OsI_08368	25.588	0.99652	1.00641	0.949273	1.02322	0.934725	0.982256	0.970788	1.05945	0.991335	0.893862	0.87898	0.959387	1.07018	1.1028	1.04632	1.05025	1.05135	1.18418	0.988696	0.966961	0.95807	1.01038	1.00203	0.937688	0.916379	0.038581	0.905082	0.0109423	1.02065	0.677238	0.925489	0.0798153	1.0235	0.516641	0.995936	0.904492	0.926149	0.0979814	1.03701	0.310983	0.894828	0.104988	0.917033	0.0210243
A2X819	Similar to Actin-depolymerizing factor (ADF).	OsI_08373	15.301	0.839631	0.846862	0.865363	0.775739	1.02836	0.970529	0.99199	0.882902	0.939558	1.1325	0.953935	1.01342	1.149	1.04121	0.93609	1.00647	1.09938	0.989738	1.14473	1.04951	1.03191	1.00842	1.10211	1.11254	1.03095	0.674853	1.03194	0.668494	0.990172	0.893051	1.21475	0.0706717	1.1029	0.101376	1.0873	0.433866	0.961771	0.550544	0.872386	0.0441632	0.896318	0.297781	0.816252	0.0872274
A2X822	Glutathione peroxidase	OsI_08376	25.785	1.03664	1.07749	1.07088	1.00434	0.997599	1.07687	0.954785	0.982013	0.993166	0.982776	1.29469	1.10298	0.973849	0.948229	0.958283	1.03522	0.977123	0.917451	0.964535	0.934536	0.934343	0.907733	0.870176	0.870039	0.919311	0.0105616	0.983701	0.283948	1.01716	0.678917	1.06136	0.548733	0.919921	0.0077552	0.966655	0.302126	1.27663	0.112352	1.03408	0.102521	1.05086	0.311482	1.10577	0.00482809
A2X831	Peptidase S8, subtilisin-related domain containing protein.	OsI_08385	84.144	0.743761	0.943378	0.904184	0.738575	1.24845	1.00262	1.1617	0.856613	1.0547	1.01996	0.972213	0.955072	1.27459	1.01249	1.10276	0.964913	0.930542	0.963887	1.12734	1.05119	1.08902	0.960692	1.00059	0.92383	0.851104	0.151847	0.963922	0.654484	0.843503	0.145378	1.13735	0.183704	1.18589	0.221164	1.15371	0.472771	1.02154	0.521478	0.940469	0.547155	1.04557	0.796064	0.764438	0.0564259
A2X835	Aquaporin.	OsI_08388	30.759	0.946383			1.03935			1.09154			0.780838			1.00286			0.864749			1.21744			1.09741			1.09428		1.21397		0.862282		0.825076		1.15338		1.09823		0.71153		0.896583		1.20191		0.943683
A2X846	Membrane protein, At2g17000, predicted domain containing protein.	OsI_08401	108.01	0.947271	0.944705	0.923432	1.21457	0.960068	0.939756	0.945887	0.948188	0.927738	0.929435	0.979991	0.802818	0.949217	1.01954	0.995038	0.950636	0.974679	1.11598	1.19819	0.895056	1.29933	0.880329	1.28731	1.06582	1.09099	0.526221	1.14467	0.360182	1.02615	0.677708	0.963357	0.582207	1.00227	0.840774	1.1062	0.37666	0.838805	0.277282	0.831762	0.257553	1.02403	0.826208	0.949932	0.126057
A2X847	Similar to Geranylgeranyl-diphosphate synthase.	OsI_08402	36.102	1.03149	0.961193	1.02796	1.11521	1.0467	0.974761	1.09339	0.978685	1.09166	1.02475	1.10755	1.22546	0.952615	0.998159	1.01427	0.984779	0.965552	1.008	0.870803	0.85816	0.832742	0.943525	1.00802	0.958758	0.981539	0.533818	0.86397	0.00629436	0.997738	0.925204	1.1116	0.184185	1.04737	0.354359	1.03841	0.464278	1.15375	0.112951	1.23501	0.0261642	1.06028	0.277525	1.01875	0.563937
A2X854	Dehydrin family protein.	OsI_08410	31.061	0.438416	1.00909	0.743565	0.948932	0.853751	0.904103	0.584138	0.971825	0.84624	1.56928	1.90251	1.61003	0.632961	0.598617	0.678964	0.725226	0.880728	0.92482	1.21726	0.980158	1.09515	2.07836	0.786654	1.22354	2.14	0.195326	1.72336	0.0139049	1.32464	0.0612983	2.31933	0.0119085	1.09636	0.745423	1.23537	0.406947	1.24294	0.478483	0.729585	0.104662	1.06955	0.4469	1.14683	0.629017
A2X8A7	SPX domain-containing membrane protein OsI_08463	OsI_08463	77.95	0.898422			0.939344			1.0304			1.12644			1.01304			1.07798			0.968227			0.968124			0.955663		0.955765		1.0641		1.2538		1.1469		1.04555		1.16353		1.06421		0.871393		0.886858
A2X8A8	Similar to protein HOTHEAD.	OsI_08464	63.183	1.05149	1.01157	1.02956	1.07279	1.01838	1.01779	0.991997	1.02388	1.00677	0.838461	0.933758	0.810402	0.863552	0.933392	0.932875	0.909076	0.958522	0.920679	1.10691	1.01652	1.16457	1.09045	1.063	1.09482	1.18992	0.00873089	1.20447	0.0306938	1.02141	0.525119	0.83509	0.0355204	0.977372	0.192823	1.00528	0.815403	0.795076	0.0212298	0.919297	0.171707	1.11501	0.0115037	1.13291	0.0195071
A2X8B7	2-C-methyl-D-erythritol 2,4-cyclodiphosphate synthase	OsI_08475	23.552
A2X8C8	Zinc finger, Tim10/DDP-type family protein.	OsI_08486	8.9169	0.859642	0.942217	0.911099	0.946515	0.923621	0.913651	0.80489	0.950278	0.871039	1.04964	0.860449	0.914845	1.26546	1.0885	1.05516	1.16159	1.00071	1.20339	0.958604	1.14998	1.09251	0.993084	1.02264	1.06041	0.902325	0.225828	0.93898	0.468254	0.987258	0.879825	1.04127	0.589086	0.968023	0.590274	1.02611	0.438581	0.918339	0.271958	0.820408	0.0581325	0.82711	0.0848093	0.795794	0.0569067
A2X8D7	Nucleoporin protein Ndc1-Nup domain containing protein.	OsI_08495	55.8
A2X8F0	Metal-dependent protein hydrolase family protein.	OsI_08511	39.691	1.12573	1.04002	1.01864	1.06622	0.975929	1.04236	1.01038	1.16848	1.07018	1.10182	0.997111	0.891561	0.876734	0.8882	0.945246	0.806154	0.900769	0.867406	0.860957	0.969555	0.899494	0.949403	0.935674	0.959521	1.0496	0.159448	1.00732	0.872228	0.949873	0.268379	0.93911	0.41628	1.0203	0.724387	0.968632	0.477969	1.05129	0.507631	1.19012	0.0428799	1.19818	0.0117546	1.17497	0.0209405
A2X8L0	ATPase, AAA-type, core domain containing protein.	OsI_08571	71.233	1.04774			1.15675			1.08466			0.778128			0.868557			0.959946			1.17361			0.927065			1.06736		1.35121		1.10522		0.742673		1.03524		1.10404		0.839346		0.924214		1.20502		1.2063
A2X8M1	Similar to 60S ribosomal protein L12.	OsI_08582	17.716	1.20564	1.11656	1.16392	1.18777	1.03674	1.14533	1.00825	1.17932	1.13446	0.996694	0.911049	0.992792	0.916024	1.0076	0.922467	0.917697	1.00892	0.917386	0.84763	0.912275	0.807501	0.878012	0.817885	0.826485	0.886261	0.0458235	0.90208	0.0939656	0.999266	0.987682	0.832024	0.00690927	0.952932	0.411414	0.966645	0.505834	1.14992	0.0253627	1.29393	0.0205822	1.18489	0.038571	1.22488	0.00580999
A2X8N4	NAD(P)-binding domain containing protein.	OsI_08597	34.694	0.974361	0.977581		1.12159	1.0963		0.926354	0.893511		0.686253	0.611847		1.18243	1.06015		1.20918	1.05918		1.00502	1.18441		0.905683	1.12721		0.906501	0.51493	0.976305	0.832116	1.0115	0.906646	0.66503	0.0716671	0.932336	0.152227	1.13624	0.0567456	0.638547	0.158305	0.831202	0.279423	0.977748	0.793705	0.870402	0.253347
A2X8Q3	Soluble inorganic pyrophosphatase	IPP	24.16	0.83	0.818827	0.876898	0.892921	0.807533	0.883625	0.988605	0.95495	0.931179	0.962208	1.03595	0.961675	1.00469	0.918372	0.932576	0.963555	1.00538	0.944468	1.24152	1.27185	1.25879	1.30008	1.16102	1.20249	1.28293	0.00833655	1.32095	0.00407817	1.02023	0.58646	1.17188	0.0112448	1.13818	0.00891248	1.0231	0.585085	0.807905	0.0133954	0.762094	0.000510944	0.886963	0.0344312	0.88447	0.0331087
A2X8R9	Similar to Monodehydroascorbate reductase, seedling isozyme (EC 1.6.5.4) (MDAR seedling) (Ascorbate free radical reductase seedling) (AFR reductase seedling).	OsI_08631	51.863	0.931631		0.890963	0.939842		0.95738	1.11724		0.977631	1.05559		0.870927	0.890664		1.03165	0.864349		1.07818	1.11606		1.12349	1.11619		1.09726	1.15145	0.282495	1.16503	0.265463	1.01052	0.945238	1.05702	0.673433	1.14939	0.283684	1.04095	0.288463	0.870368	0.361901	0.935399	0.488338	0.976676	0.867157	0.948126	0.606434
A2X8S3	Rossmann-like alpha/beta/alpha sandwich fold domain containing protein.	OsI_08635	19.875	1.13067		1.07966	1.22229		1.06099	1.20396		1.12697	1.03729		1.0469	0.825923		0.88455	0.79569		0.901281	0.86377		1.00374	0.845663		0.885816	1.01228	0.798562	1.09181	0.451744	0.992107	0.923635	0.94293	0.235038	1.05456	0.337999	1.033	0.731059	1.20371	0.0595511	1.24815	0.134377	1.3455	0.111509	1.29224	0.0244494
A2X8S4	Similar to Carbamoyl-phosphate synthase small chain.	OsI_08636	48.505	1.03191	1.07169	1.03623	1.12945	1.00382	1.08353	1.05625	1.02078	1.04348	0.888745	0.891138	0.95909	0.95842	0.9711	0.911172	0.909778	0.978382	0.985448	0.95189	1.056	1.03076	0.977298	0.957293	0.897957	0.997133	0.932536	1.06969	0.160293	1.01159	0.73644	0.872333	0.0136038	0.993848	0.714018	1.02452	0.564935	0.966964	0.400142	1.02694	0.481848	1.11943	0.0692598	1.1053	0.0141507
A2X8T8	Hypothetical conserved gene.	OsI_08650	132.43	0.968062	0.99859	1.06263	1.05573	0.983195	1.05868	1.00706	1.04659	1.08964	0.931917	0.948756	0.928055	1.01689	0.904056	0.856162	0.941373	0.919486	0.930733	1.07586	1.10898	0.967429	1.01718	1.06711	1.08667	1.14182	0.09395	1.13509	0.123259	1.00522	0.928857	0.927193	0.112109	1.03764	0.359932	1.02256	0.574188	0.885766	0.0205952	0.997149	0.954896	1.10962	0.0464243	1.09081	0.218913
A2X8U7	Heat shock protein Hsp70 family protein.	OsI_08658	99.252	0.856168	0.83963	0.840138	0.856749	0.894741	0.849114	0.984904	0.992078	1.00091	1.22844	1.20017	1.14154	1.03605	1.00298	1.04772	0.957892	0.927753	0.979424	1.00743	0.973984	0.98699	1.08254	1.12664	1.12672	1.08072	0.0142466	0.961663	0.0819901	0.928185	0.021739	1.40782	0.0040521	1.17428	3.93757e-05	1.0255	0.262958	1.07022	0.0724237	1.00319	0.789375	0.907693	0.0129166	0.821557	0.0019316
A2X8U9	Pentatricopeptide repeat domain containing protein.	OsI_08660	54.68
A2X8V0	Anion-transporting ATPase family protein.	OsI_08661	46.884	1.22836	1.23727		1.22587	1.16268		1.29363	1.24223		1.09424	1.13396		0.899904	0.923238		0.690307	0.789439		0.697907	0.770874		0.745489	0.671362		0.777148	0.0909245	0.805632	0.103955	0.811646	0.163438	0.903702	0.0924303	1.02848	0.397269	0.968737	0.4343	1.57264	0.023612	1.72651	0.0101383	1.61416	0.0254493	1.35241	0.0105955
A2X8W7	AT-rich interaction region domain containing protein.	OsI_08679	53.036
A2X8W8	Tetratricopeptide-like helical domain containing protein.	OsI_08680	130.99	0.817651	0.984785		1.03304	0.939556		0.851484	0.942267		0.80567	0.851919		1.53812	1.3405		1.04415	0.875829		0.831179	0.97661		1.1246	1.10265		0.77372	0.183793	0.628004	0.0565827	0.666978	0.0686923	0.919638	0.541507	0.995181	0.96877	1.09441	0.48917	0.744231	0.0232268	0.992234	0.943437	1.02741	0.816375	0.626145	0.0557939
A2X8Y2	Similar to Delta-12 fatty acid desaturase (Fragment).	OsI_08694	44.35			1.15125			1.18994			1.03076			0.949139			0.985622			0.933603			0.899449			0.827032	0.839097		0.91257		0.947222		0.824439		0.895337		1.0336		1.14764		1.14599		1.27457		1.16805
A2X8Y7	Mitochondrial import inner membrane translocase, subunit Tim17/22 family protein.	OsI_08700	15.705	0.980204	0.927187	1.02342	1.04841	0.953549	1.11797	0.994037	1.04968	1.02007	0.859948	0.910275	0.884471	0.943461	0.989712	1.04455	1.09341	1.05436	0.991769	1.00842	1.02227	0.898133	1.05984	1.07739	0.933493	1.03123	0.60105	0.983578	0.757168	1.05434	0.264437	0.905789	0.0605359	1.04537	0.256276	1.06453	0.33102	0.864517	0.0806726	1.04608	0.375953	0.993753	0.913883	0.984246	0.718133
A2X8Z0	Similar to X7 (Fragment).	OsI_08703	39.376	1.04213	0.986426		1.01959	1.03079		1.05269	1.00066		0.843432	0.987624		0.928636	0.982905		0.976877	1.03215		0.917284	1.03736		1.2077	1.1827		1.25051	0.0383523	1.02255	0.785972	1.051	0.335248	0.902642	0.384304	1.01222	0.775934	1.01076	0.762635	0.766004	0.151794	1.0505	0.559225	1.02059	0.589494	1.06121	0.271418
A2X8Z2	Acyl-CoA N-acyltransferase domain containing protein.	OsI_08705	17.903	0.990264			1.07254			0.938496			1.04512			0.932303			1.00117			1.0436			0.976364			1.04726		1.11938		1.07387		1.0554		0.947723		1.08308		1.07042		0.899289		1.07128		1.06217
A2X902	Similar to Fimbrin/plastin-like (Fragment).	OsI_08715	78.21	0.992826	0.981467	0.944469	0.927025	1.00817	0.959318	0.966153	0.909644	0.896122	0.915807	1.02271	0.997613	1.04169	1.06721	1.06172	1.0559	0.88983	1.0841	0.994725	0.893531	1.05356	1.03223	1.06329	1.00253	0.977113	0.303546	0.927838	0.242276	0.955598	0.520541	1.00595	0.881315	0.94969	0.141814	0.99169	0.787896	0.947734	0.235609	0.942246	0.356123	0.955335	0.544902	0.920566	0.0142204
A2X915	Peptidase A1 domain containing protein.	OsI_08729	47.415	0.903711	1.04454	0.964697	0.952309	0.865964	0.899278	0.883028	0.727231	0.839681	0.965733	0.891121	0.84815	0.989026	1.1439	1.01397	1.10627	1.06942	1.0206	1.15689	1.20132	1.16639	1.11053	1.05689	1.13887	1.05065	0.396618	1.12003	0.110666	1.0157	0.780561	0.928613	0.26529	0.841052	0.0679639	0.932921	0.258721	0.818139	0.0115029	0.695097	0.0113409	0.850221	0.0106791	0.925658	0.285054
A2X928	Transmembrane 9 superfamily member	OsI_08741	55.483
A2X947	Thioredoxin fold domain containing protein.	OsI_08760	43.13	0.893544	0.940434	0.930365	0.945594	0.952288	0.949753	1.10187	1.10583	1.08938	1.0688	1.09334	1.1133	0.892328	0.903736	0.905684	0.940494	0.909389	0.840737	1.09091	1.05176	1.03591	1.11168	1.03892	1.06983	1.19198	0.0120773	1.17649	0.00737893	0.995881	0.911824	1.18489	0.00093432	1.19271	0.00309359	1.03013	0.188736	1.01708	0.50707	1.03728	0.12719	1.05836	0.217286	1.02317	0.278037
A2X952	Cupredoxin domain containing protein.	OsI_08766	9.0994	0.85809	1.15201	1.06672	1.15825	1.01762	1.01871	0.646896	0.840814	0.726691	2.07772	1.66203	1.60656	0.875201	0.849632	0.938696	0.838108	0.81428	0.892206	0.860093	0.930808	0.927274	0.647452	0.789241	0.800038	0.839762	0.082197	1.02052	0.631454	0.955346	0.32302	1.7376	0.0187505	0.719704	0.0601871	1.03827	0.71782	2.39023	0.0130696	0.814665	0.0804656	1.25544	0.026615	1.15517	0.251246
A2X956	FAS1 domain domain containing protein.	OsI_08770	27.523	0.9501	1.21654	0.942744	0.920476	0.969928	1.00834	1.00309	1.08519	1.12423	1.39699	0.981989	1.17316	0.950854	0.912246	0.834598	0.958066	0.750744	0.956153	0.944405	0.763652	1.08604	0.868253	1.24911	0.842897	1.09733	0.578234	1.03573	0.771251	0.987865	0.896236	1.14239	0.384805	1.03317	0.749361	0.932257	0.521873	1.19994	0.33005	1.14975	0.270897	1.08772	0.378555	1.1526	0.263861
A2X959	BSD domain containing protein.	OsI_08772	33.895		1.0259	0.976407		1.00171	0.987652		0.935422	1.03475		0.858561	0.828096		1.03001	1.1064		0.97168	1.06868		1.14731	0.986718		1.0251	1.01863	0.956621	0.437788	0.998887	0.990956	0.955045	0.521903	0.842355	0.0474847	0.983951	0.807745	0.993531	0.838425	0.825284	0.0453376	0.923219	0.492264	0.975002	0.691716	0.937234	0.297759
A2X963	Amino acid transporter, transmembrane domain containing protein.	OsI_08776	48.108	0.871552	0.914689	0.858965	0.849298	1.07969	0.9853	0.952202	0.883279	0.895137	0.736319	0.983336	0.841451	1.16377	1.0616	1.11316	1.1629	1.10642	1.17457	1.1746	1.01382	1.07258	1.07146	0.982644	1.06155	0.933244	0.142443	0.97678	0.669807	1.03156	0.392617	0.968207	0.736442	1.03229	0.356424	1.10172	0.310456	0.822011	0.108661	0.837354	0.0464941	0.846219	0.107633	0.792327	0.00537052
A2X989	Similar to predicted protein.	OsI_08806	63.758	0.866019	0.920321	0.844755	1.27708	0.979345	0.814679	0.981613	0.848237	0.907047	0.604632	0.732555	1.2254	1.1674	1.10688	1.10686	1.11008	1.362	1.08755	0.956568	1.06246	1.06279	1.06863	1.02943	0.988335	0.912826	0.0338892	0.911473	0.0868146	1.05279	0.571825	0.973963	0.915306	1.04021	0.48387	1.16723	0.39187	0.830285	0.454017	0.888078	0.0935012	0.86276	0.3787	0.778167	0.00122516
A2X9B7	Similar to ABA-induced protein.	OsI_08835	22.728	0.896945	0.882713	0.922103	0.889963	1.03969	0.936319	0.936854	0.844847	0.893582	1.04806	0.960976	0.935508	1.10895	1.06239	1.09204	1.16527	1.11504	1.23722	1.09528	0.995219	1.03909	0.976159	1.12846	0.930511	0.930058	0.330686	0.959005	0.262409	1.07788	0.126473	1.08986	0.129656	0.9902	0.782333	1.06078	0.341329	0.970152	0.689169	0.854833	0.0185093	0.814769	0.0202892	0.827903	0.000534439
A2X9C1	Similar to Erwinia induced protein 2.	OsI_08839	15.141	1.0292	0.999807	1.04661	1.10484	1.12673	1.05026	1.05066	1.10223	1.09578	1.09096	0.903809	0.837323	0.949987	0.969471	0.9134	0.800762	0.914176	0.947276	0.926686	0.961504	1.04201	1.01984	1.01305	1.06063	1.09201	0.0175596	1.03436	0.457256	0.939763	0.329312	0.920823	0.397322	1.05627	0.0546255	1.06705	0.0740186	0.915494	0.369878	1.10868	0.0712695	1.23274	0.0258187	1.08569	0.0205202
A2X9G0	Lipase, GDSL domain containing protein.	OsI_08878	40.065	0.651371	0.608294	0.672686	0.735438	0.76217	0.767494	0.701304	0.768401	0.806321	0.608621	0.743291	0.674742	1.13714	1.14359	1.13791	1.01223	1.1215	0.972842	1.56159	1.59363	1.52681	1.80462	1.36166	1.53052	1.37388	0.0807704	1.36956	0.00190042	0.908713	0.143924	1.0488	0.521566	1.17785	0.0435106	1.1722	0.0136759	0.431497	0.0142981	0.48612	9.17745e-05	0.729134	0.0200935	0.565239	0.00130839
A2X9G6	Peroxidase	OsI_08884	47.817	0.808749	0.883009	0.827308	0.796528	0.931796	0.846176	0.781967	0.715854	0.761788	0.814634	0.776494	0.817121	1.28237	1.25752	1.27852	1.14351	1.33046	1.31173	1.19003	1.08164	1.12286	1.05426	1.0418	1.04409	0.822373	0.000144129	0.888992	0.0399683	0.991434	0.871949	0.956009	0.242623	0.897003	0.0443872	1.02201	0.709857	0.766921	0.00150384	0.665661	0.0012572	0.68006	0.00725015	0.659717	0.00105154
A2X9H9	Small GTP-binding protein OsRac3.	OsI_08896	25.452	1.02618	0.998931	0.957898	0.932263	1.03608	1.00776	0.952963	0.936839	1.07438	0.921772	0.923302	0.966178	1.12898	1.08474	1.11055	1.15881	1.12234	1.13871	0.876851	0.904532	0.916421	0.949682	1.01188	0.917168	0.865973	0.0193082	0.811548	0.000288007	1.02875	0.130182	0.942422	0.086497	0.993689	0.904264	0.997686	0.953626	0.976561	0.524783	1.09874	0.170592	0.870242	0.0306428	0.897342	0.0125302
A2X9I0	Peptidase S1C, HrtA/DegP2/Q/S family protein.	OsI_08898	61.597	1.09275	0.963575	0.975314	0.855513	0.953356	1.02626	1.14329	1.08317	1.06995	1.37451	1.10615	1.03055	0.823168	1.0035	0.9843	0.829392	0.975937	0.95398	0.901694	0.962012	1.02857	0.934941	0.958055	0.906742	0.996006	0.954634	1.02893	0.713549	0.981623	0.826016	1.15819	0.262156	1.08734	0.154144	0.935183	0.368364	1.25412	0.148429	1.13973	0.0452459	1.02748	0.726432	1.0785	0.361097
A2X9J1	Hypothetical conserved gene.	OsI_08907	22.735	0.82788			0.56641			0.631131			0.907694			0.864095			1.30328			1.06482			1.1599			1.34233		1.2323		1.50826		1.09641		0.762345		0.684169		0.782559		0.59271		0.434603		0.958089
A2X9J7	Alpha-expansin OsEXPA5.	OsI_08914	29.958	0.875723	0.808033	0.887079	1.14018	0.812654	1.06957	1.13469	1.0684	1.19896	0.915426	1.06662	0.900214	0.997766	0.901548	0.920374	0.993948	1.03906	0.899099	1.0332	1.54284	1.16562	0.933518	0.803201	0.993466	0.968257	0.66988	1.32698	0.177847	1.03987	0.504713	1.12114	0.180098	1.32332	0.00569093	1.17565	0.266727	1.0557	0.547881	0.909232	0.539198	1.0308	0.800161	0.911745	0.0990444
A2X9M5	Shikimate kinase domain containing protein.	OsI_08943	43.872
A2X9M7	Similar to SEC6.	OsI_08945	85.499	1.00543	0.960767	0.998553	1.03971	1.06182	1.07419	0.921181	0.922168	0.935953	0.883727	0.849169	0.927	1.01601	1.05992	1.08146	1.06171	1.07548	1.04451	1.01244	0.957651	1.02097	1.00769	1.09583	1.00764	0.98536	0.687042	0.947321	0.115482	1.0077	0.729656	0.897175	0.0258291	0.93745	0.0356789	1.07116	0.0178872	0.854951	0.0174538	0.929202	0.0635505	0.998118	0.889587	0.938986	0.059631
A2X9N1	Similar to ATP synthase.	OsI_08949	11.061	1.05375			1.30043			1.13131			0.676834			1.04922			0.881283			1.03153			0.84722			0.807474		0.983137		0.839939		0.64231		1.0736		1.23409		0.798888		1.09673		1.47561		1.00432
A2X9Q0	Lipoxygenase, LH2 domain containing protein.	OsI_08972	19.986	1.13213	0.940772	1.08545	1.00165	1.09806	0.972802	1.19036	1.20022	1.26056	1.47517	1.21727	1.22713	0.808664	0.89793	0.851138	0.683773	0.835421	0.905877	0.781643	0.780656	0.799477	0.809441	0.890999	0.882058	1.00968	0.832111	0.923387	0.119955	0.948133	0.580708	1.24102	0.0762612	1.15603	0.0896716	0.972825	0.702573	1.51774	0.0257612	1.54593	0.00139915	1.26698	0.0602169	1.23482	0.0562007
A2X9Q2	Tetratricopeptide-like helical domain containing protein.	OsI_08974	63.319		0.816591			1.11556			1.09693			0.549133			0.984788			1.11095			1.1642			1.19856		1.21707		1.18219		1.12811		0.67247		1.3433		1.36611		0.458162		0.942216		1.00415		0.829205
A2X9Q4	Annexin	Ann2	35.482	0.90151	0.907641	0.914098	0.895473	0.944028	0.903507	0.989754	0.958363	0.952127	0.980523	0.945577	0.986829	1.08048	1.0349	1.06092	0.957009	1.05702	1.03018	1.05927	1.08345	1.07494	1.16652	1.09934	1.10456	1.06112	0.0755091	1.01302	0.424047	0.958415	0.277982	1.06965	0.0310235	1.06499	0.0279812	1.00726	0.707672	0.864262	0.00703451	0.901353	0.00313805	0.901057	0.0588342	0.857365	0.00484105
A2X9R2	Similar to Histidyl-tRNA synthetase (EC 6.1.1.21).	OsI_08984	55.008	1.04004	0.982772	0.983476	1.02785	1.08564	1.055	1.01903	1.00279	0.988334	1.00732	0.892686	0.803849	0.975976	0.983323	0.970248	0.773898	0.98418	1.05912	0.897041	1.12095	1.11193	1.24387	0.950385	1.03725	1.10308	0.366966	1.06839	0.457822	0.961649	0.703849	0.899398	0.223325	1.00128	0.955071	1.05395	0.100272	0.836715	0.179309	0.961737	0.641022	1.1247	0.302465	1.0262	0.308765
A2X9S1	Glycosyltransferase	OsI_08991	53.409	0.883704	0.954517	0.934523	0.99047	1.00033	1.01551	1.04554	1.01932	1.07746	0.834804	0.805297	0.813018	1.00274	0.974468	1.04419	0.976162	1.02636	0.990128	1.07686	1.09468	1.08881	1.16171	1.13205	1.08586	1.11856	0.0165441	1.07909	0.0511563	0.990485	0.724383	0.884726	0.0237768	1.13329	0.011489	1.08423	0.0535788	0.725857	0.00186991	0.963797	0.13423	1.00456	0.802755	0.917703	0.0471494
A2X9T5	Similar to Polyadenylate-binding protein 2.	OsI_09006	24.392	1.0173	1.04225	1.05004	1.0378	1.12959	0.928655	0.938949	1.00073	0.943976	1.0396	0.696119	1.31319	0.978799	0.971467	0.879663	0.972032	1.00999	0.943764	1.03733	1.13771	0.962156	0.972536	0.96016	0.964615	1.02381	0.554934	1.10858	0.176554	1.03387	0.448794	0.980485	0.920198	0.927342	0.0437762	0.995644	0.945546	1.05232	0.803752	0.919182	0.232992	1.05819	0.436102	1.09882	0.088869
A2X9T6	Similar to Low molecular weight heat shock protein precursor (Mitochondrial small heat shock protein 22).	OsI_09007	24.097	0.70279	0.612398	0.592557	0.824609	0.756779	0.688783	1.21996	1.57341	1.52438	1.74849	1.82798	2.0107	0.87027	0.852183	0.758693	0.589119	0.604131	0.537897	0.692371	0.516291	0.538008	1.15663	1.25974	1.19964	1.4574	0.00127112	0.703977	0.0273666	0.697721	0.00673747	2.92868	0.00114766	2.26327	0.0125365	1.18998	0.0816042	1.54512	0.00711343	2.47199	0.00653466	1.31137	0.0269493	0.768897	0.0168871
A2X9U4	Similar to GAMYB-binding protein (Fragment).	OsI_09015	67.479	0.894472		0.962099	1.10948		1.1084	0.895188		0.990757	0.782349		0.70091	0.887656		0.850757	1.13388		1.07181	1.11448		1.19687	1.23387		1.13006	1.35982	0.0766083	1.32957	0.0544944	1.26879	0.0375368	0.798924	0.075374	1.01582	0.827578	1.19461	0.117719	0.627453	0.0249598	0.81595	0.0801754	1.00553	0.876541	1.06797	0.298404
A2X9U8	Similar to Immunophilin.	OsI_09019	12.086	0.919441	0.968978	0.937768	0.990118	1.01096	0.980619	1.01872	1.07944	1.06771	1.005	0.943039	1.02957	0.955375	0.996971	0.930707	1.02973	0.950294	1.02363	1.05812	1.05655	1.01476	1.04427	0.980243	1.04217	1.06369	0.0990913	1.08546	0.0305428	1.04183	0.282262	1.05358	0.181615	1.12019	0.00995875	1.05502	0.0483236	0.970955	0.423907	1.01165	0.632785	0.99269	0.807596	0.980276	0.479569
A2X9V6	Armadillo-like helical domain containing protein.	OsI_09027	49.079	1.048	1.05616	1.05637	1.08904	1.03611	0.96377	1.01251	1.03487	1.04221	0.923838	0.995026	0.98673	0.925689	0.939887	1.00606	0.866737	0.906836	1.05579	1.01844	0.878884	0.913753	1.03316	0.970481	0.970308	1.03563	0.353705	0.978912	0.704418	0.985278	0.837784	0.919337	0.0613363	0.977553	0.107373	0.97734	0.578717	0.977016	0.499471	1.09908	0.152099	1.09174	0.283892	1.1006	0.0585597
A2X9V8	Similar to ATPREP2.	OsI_09029	121.19	1.04071	1.00441	1.09153	1.15349	1.04688	1.02402	0.982048	1.06707	0.971319	0.756644	0.979481	1.02777	0.986446	0.962944	0.908791	1.01851	0.965715	0.963719	1.01214	0.929649	1.02244	1.00955	1.01143	0.957309	1.04202	0.244348	1.03711	0.399733	1.03141	0.366047	0.881163	0.272116	0.962953	0.383348	1.02797	0.574935	0.928015	0.48423	1.01896	0.679951	1.09377	0.13303	1.09743	0.0536482
A2X9Y5	Similar to Galactoside 2-alpha-L-fucosyltransferase (EC 2.4.1.69) (Xyloglucan alpha-(1,2)-fucosyltransferase) (PsFT1).	OsI_09054	64.598	1.10394			0.91389			1.02798			0.920798			0.988342			1.32398			0.864039			0.822276			0.831975		0.87423		1.3396		0.834101		0.931195		0.827844		1.11982		1.18974		0.690259		1.11696
A2X9Z4	Alpha-amylase	OsI_09066	47.727	0.747303	0.801456	0.832112	0.80627	0.791886	0.847353	1.00771	0.998843	0.968341	0.980822	1.01447	0.911049	1.00748	1.03254	0.929763	1.09802	0.953092	1.04257	1.1579	1.04655	1.19581	1.2748	1.24316	1.20979	1.25523	0.00440731	1.14495	0.0653093	1.04172	0.477977	1.2207	0.0122262	1.2495	0.00633958	1.02715	0.515694	0.77965	0.0031902	0.874903	0.0782863	0.790487	0.0240324	0.801699	0.00873661
A2XA01	Similar to Flavonol synthase/flavanone 3-hydroxylase (EC 1.14.11.23) (EC 1.14.11.9) (FLS) (CitFLS).	OsI_09072	36.819
A2XA10	Similar to Inorganic pyrophosphatase.	OsI_09082	31.781	1.05179	1.09373	1.03554	1.07359	0.926867	0.989284	0.997485	1.00047	1.03959	0.757944	0.860316	0.877267	1.0614	1.01621	0.959716	1.05578	1.05331	1.05794	0.984422	1.02057	0.932954	0.971055	1.06042	0.997896	0.997382	0.949852	0.967281	0.443106	1.0427	0.279259	0.784496	0.0134208	0.954885	0.0994285	0.939858	0.270146	0.823778	0.0214305	1.0339	0.331373	0.944024	0.298972	1.04732	0.248747
A2XA20	Proteasome subunit beta type	OsI_09094	26.273	1.06727	1.01253	0.99938	1.04099	1.02052	1.05012	1.0645	1.07946	1.04367	1.05786	1.2327	1.03498	0.944117	0.92067	0.975038	0.883067	0.839014	0.92333	0.924892	0.961048	1.03678	0.99929	0.934755	1.06193	1.05499	0.292192	1.02919	0.506722	0.93154	0.100429	1.08001	0.318552	1.03522	0.219474	1.01054	0.667811	1.11	0.220165	1.09064	0.10474	1.17624	0.0151096	1.08429	0.0413703
A2XA30	ACC oxidase, Ethylene biosynthesis	OsI_09105	36.306	1.14315	1.1218	1.08798	1.22423	0.925148	1.14784	0.838313	0.881205	0.873526	0.805048	0.813323	0.78806	0.960491	1.11835	1.06655	0.906443	1.16503	1.05647	0.984165	1.01787	0.945554	0.959564	0.880407	0.893359	0.868996	0.0784503	0.937113	0.292664	0.994453	0.951177	0.717709	0.000552103	0.773365	0.000321317	0.983382	0.856364	0.880403	0.0377111	0.879718	0.0131987	1.05412	0.655339	1.06598	0.271925
A2XA53	Similar to Heat shock 70 kDa protein, mitochondrial precursor.	OsI_09127	68.229	1.15289	1.13152	1.09422	1.10908	1.07585	1.05716	1.0935	1.19173	1.12273	1.05734	1.18393	1.0024	0.852635	0.851718	0.877291	0.788735	0.796992	0.857707	0.855555	0.777441	0.897553	0.832221	0.847913	0.995851	1.03654	0.609216	0.980209	0.679933	0.946464	0.157203	0.960054	0.496389	1.00868	0.789839	0.959585	0.118796	1.21214	0.0649041	1.34673	0.00343459	1.32686	0.000956988	1.30871	0.00094943
A2XA82	UMP-CMP kinase	OsI_09157	24.412	0.91294	0.858478	1.00476	0.878044	0.959144	1.08956	0.894975	0.945213	1.01919	1.49566	1.27934	0.900445	0.989711	1.00529	0.811975	0.778644	1.0188	0.917832	1.02125	0.928662	0.841084	1.0436	1.04088	1.37627	1.23291	0.18195	0.994307	0.950773	0.967332	0.759664	1.32392	0.222702	1.02997	0.646446	1.05423	0.544006	1.06204	0.749302	1.0245	0.739072	1.07788	0.491111	0.98903	0.898923
A2XA86	Similar to Subtilisin protease (Fragment).	OsI_09161	55.871	1.0135	0.921581	1.12696	1.11485	0.980579	1.08092	0.983365	0.94257	1.06103	0.769131	0.667096	0.936798	0.98522	0.975614	0.993301	1.14311	0.989012	0.961536	0.981529	1.17709	0.910044	1.00734	1.35756	0.903619	1.10642	0.5252	1.03877	0.679856	1.04723	0.497319	0.774982	0.0850757	0.975482	0.738641	1.03733	0.627252	0.726025	0.150384	0.973374	0.776725	1.02673	0.713571	1.03653	0.60681
A2XAB9	26S proteasome regulatory particle triple-A ATPase subunit1 (26S protease regulatory subunit 7).	OsI_09197	47.682	1.02222	0.981203	1.00549	1.05815	0.998905	1.02489	1.0254	1.05606	1.03036	0.996229	1.00375	0.99801	0.96168	1.00074	0.967974	0.929304	0.97834	0.983384	0.9681	1.01997	0.987686	0.987655	0.984956	0.99084	1.01128	0.459521	1.01548	0.48065	0.986566	0.570873	0.996368	0.790433	1.0342	0.0907768	1.02427	0.3156	1.01165	0.0178439	1.04572	0.0756789	1.06604	0.059007	1.02679	0.198141
A2XAD8	Mitogen-activated protein kinase kinase 4, Defense response, Cell proliferation, Grain growth	OsI_09218	39.928	0.875617	0.926355	0.906941	0.984987	1.03112	0.970269	0.85918	0.902031	0.915452	0.807954	0.875378	0.886792	1.05048	1.01551	1.01221	1.15397	0.995965	1.00051	1.22296	1.14978	1.05666	1.06933	0.976603	1.11979	1.02843	0.564119	1.11409	0.12796	1.02347	0.691998	0.948766	0.197636	0.988095	0.658241	1.10243	0.0186392	0.811861	0.0229968	0.780504	0.0245918	0.947921	0.407108	0.880031	0.00341016
A2XAF4	HAD-superfamily hydrolase subfamily IIB protein.	OsI_09233	93.882			0.877581			1.03891			1.01056			0.898981			0.894618			1.09172			1.02389			1.17417	1.31248		1.1445		1.22032		1.02439		1.15153		1.18383		0.76563		0.986987		0.951626		0.980956
A2XAH0	Similar to Rieske iron-sulfur protein Tic55 precursor.	OsI_09250	59.944	1.04413	1.00976	1.07197	1.12887	1.09402	1.11024	1.09875	1.02894	1.19078	0.918984	1.05334	0.990138	0.703525	0.785383	0.828572	0.677326	0.791435	0.826011	0.955503	1.05904	0.950502	1.32222	1.18793	1.01134	1.51953	0.0327107	1.27943	0.0133371	0.990201	0.902686	0.947727	0.297684	1.06162	0.303917	1.06631	0.0411172	0.841252	0.162935	1.1192	0.120552	1.45248	0.0131172	1.34882	0.00778525
A2XAH7	Cytochrome b5 domain containing protein.	OsI_09258	10.826	1.10031	1.0423	1.0891	1.11066	0.956858	1.04928	1.13573	1.15691	1.13405	1.30054	1.20067	1.36266	0.747936	0.862792	0.830924	0.875741	0.927201	0.844962	0.793533	0.930127	0.864335	0.862292	0.831153	0.800722	1.02151	0.680727	1.05994	0.404127	1.08447	0.183613	1.19561	0.0339244	1.06033	0.0513634	0.964444	0.491728	1.54916	0.00522544	1.32407	0.0166782	1.17708	0.052607	1.32357	0.00639642
A2XAI4	Carboxypeptidase	OsI_09265	52.19	0.999451	0.991095	0.983613	1.03369	0.809334	0.944724	0.959848	1.15313	0.928894	0.809481	0.858959	0.786681	1.07234	1.06469	1.17734	1.00155	1.27524	1.09971	0.86628	0.970369	0.97946	1.18967	0.889027	1.10286	0.959932	0.681297	0.849669	0.0318823	1.01875	0.829932	0.825484	0.0119809	1.02277	0.778394	0.937323	0.441423	0.771672	0.106293	1.08017	0.41106	0.82563	0.133062	0.897356	0.086935
A2XAI5	Similar to predicted protein.	OsI_09267	61.818	0.867913	0.859188	0.862849	0.939753	0.889244	0.858703	0.932953	0.914307	0.918086	0.89245	0.918771	0.933509	1.07153	1.05639	1.0923	1.14459	1.08563	1.09201	1.10554	1.10217	1.10965	1.09442	1.08694	1.1423	1.03212	0.179052	1.03017	0.0839156	1.03168	0.206245	1.05976	0.0449416	1.06772	0.00356543	1.03774	0.301415	0.825817	0.00134607	0.833599	0.000240003	0.809005	0.00262567	0.804277	0.00150909
A2XAK8	Plasma membrane ATPase	OsI_09289	104.18	0.779829	0.743306	0.73047	0.809881	0.966487	0.821458	1.01595	0.902551	0.967667	1.04549	1.08427	1.02821	1.13669	1.03969	1.08249	1.14837	1.11378	1.16409	1.102	0.990028	1.05311	1.14156	1.16861	1.16728	1.06707	0.111123	0.965099	0.427443	1.05136	0.17603	1.4013	0.000184687	1.28069	0.0122781	1.15274	0.141648	0.908127	0.0104151	0.917662	0.134782	0.758216	0.0241826	0.691529	0.00173237
A2XAL2	Transmembrane 9 superfamily member	OsI_09293	65.164	0.992213	0.998684	0.838916	1.04219	0.990315	0.801758	0.995216	1.02419	0.889366	0.799604	0.76621	0.790323	1.05087	0.979845	1.26463	1.14313	1.04394	1.17144	1.14939	1.08559	1.16403	0.93162	0.999877	1.09462	0.918298	0.424034	1.03146	0.730435	1.01917	0.838047	0.832612	0.0892766	1.0279	0.713024	1.00157	0.987687	0.778602	0.0371178	0.855771	0.0367602	0.843906	0.123693	0.858729	0.211039
A2XAM0	Hypothetical protein.	OsI_009113	14.408	0.374304	0.545097	0.497835	0.462481	0.599525	0.554251	0.581531	0.499597	0.592031	0.526033	0.583249	0.582383	1.71566	1.4935	1.63254	1.66771	1.67356	1.49874	1.51259	1.31461	1.42891	1.46817	1.37662	1.40075	0.876871	0.0753802	0.879055	0.088134	0.999651	0.995125	1.19364	0.206893	1.18058	0.236963	1.14043	0.367573	0.398457	3.69753e-05	0.393119	0.000948401	0.333937	0.000211346	0.292715	0.000220195
A2XAM1	Hypothetical protein.	OsI_009114	14.401	0.463068	0.322946	0.449392	0.47745	0.365136	0.477518	0.485666	0.313576	0.462955	0.359053	0.329335	0.385327	1.668	1.44859	1.48394	1.38893	1.87771	1.69458	1.62465	1.62798	1.50239	1.61665	1.85737	1.67461	1.11914	0.140329	1.03358	0.559818	1.0784	0.504306	0.869119	0.352478	1.02169	0.904879	1.06856	0.653913	0.208544	0.00191616	0.265445	0.000107587	0.266085	0.00972231	0.268536	0.000385405
A2XAN2	Hypothetical conserved gene.	OsI_09312	13.737	0.836152	1.07961	0.975093	0.942621	1.23714	1.05089	1.18577	1.03724	1.10647	1.73389	1.65946	1.54902	0.778085	0.647682	0.734716	0.77885	0.711057	0.770793	0.739011	0.647218	0.749487	0.730437	0.708812	0.779746	1.02708	0.684785	0.988536	0.877678	1.04639	0.499858	1.70966	0.00199652	1.15172	0.166173	1.11754	0.368125	2.2273	0.0011979	1.55895	0.00234635	1.42905	0.0566116	1.33806	0.0541185
A2XAP2	Monogalactosyldiacylglycerol synthase, Salt, drought, submergence stress tolerance	OsI_09321	56.257	1.1851			0.882464			1.09555			1.36987			0.8526			0.680366			0.849084			1.01191			1.18686		0.995877		0.797991		1.15591		0.924436		0.744634		1.35374		1.29027		1.29704		1.38998
A2XAQ0	Similar to 26S protease regulatory subunit 6A homolog (TAT-binding protein homolog 1) (TBP-1) (Mg(2+)-dependent ATPase 1) (LEMA-1).	OsI_09330	46.845	0.943003			1.01664			0.976268			0.903346			1.0042			0.967062			1.04005			1.05463			1.05022		1.0357		0.963019		0.957946		1.03528		1.07809		0.856556		0.938673		1.05126		0.939061
A2XAR1	Proliferating cell nuclear antigen	OsI_09344	29.271	0.992876	0.905243	0.963233	0.992252	1.02196	0.984391	1.08245	1.02724	1.08542	1.08556	1.16862	1.20019	0.943927	0.898798	0.947383	0.909938	0.923623	0.924293	1.05007	1.21285	1.01407	0.966503	0.95453	0.887574	1.00663	0.844407	1.1745	0.109542	0.988439	0.568961	1.20725	0.0117592	1.11664	0.0290003	1.04797	0.210503	1.22992	0.00894129	0.97501	0.705329	1.0873	0.0107231	1.02553	0.483162
A2XAR9	ENTH/VHS domain containing protein.	OsI_09354	100.39
A2XAU9	Similar to NBD-like protein.	OsI_09384	32.878
A2XAV1	RabGAP/TBC domain containing protein.	OsI_09386	52.875			1.00077			0.981587			0.895005			0.764914			1.05583			1.07449			1.21855			1.02886	0.974453		1.15412		1.01767		0.764325		0.894316		0.980832		0.743457		0.734481		0.913535		0.947848
A2XAX4	Cyclin-like F-box domain containing protein.	OsI_09406	33.355	1.03299	1.00475	1.05108	1.0149	1.07515	1.0086	1.08626	1.12286	1.00623	1.21999	0.968161	1.0215	0.782184	0.891679	1.00573	0.737046	0.933872	0.965271	0.939397	0.9365	0.728531	1.16586	1.0528	1.1726	1.26559	0.0453787	0.97195	0.805236	0.983803	0.887879	1.03912	0.653536	1.04096	0.348207	1.00318	0.903606	0.946451	0.532366	1.23457	0.0815468	1.17543	0.155099	1.15272	0.164115
A2XAX5	Glutathione reductase, cytosolic (EC 1.8.1.7) (GR) (GRase).	OsI_09408	60.157	0.988169	0.964959	0.942064	1.01314	0.970478	0.965347	0.991448	0.914832	0.959211	1.01929	0.984836	0.985764	0.9909	0.987765	1.00689	1.01472	1.04854	0.99779	0.995782	1.0283	1.05552	1.07293	1.0497	1.0567	1.0649	0.00224143	1.0315	0.203914	1.02528	0.227907	1.03271	0.147084	0.989741	0.725682	1.01857	0.425069	0.940416	0.0141328	0.930475	0.0679276	0.963385	0.153709	0.969733	0.13833
A2XAZ3	Alcohol dehydrogenase class-3	ADHIII	40.794	1.09222	1.01323	1.07719	1.0335	1.00918	1.0518	1.04356	1.0752	1.02585	0.908957	0.946087	0.924044	0.962645	0.985645	1.01691	0.98671	0.987919	1.01514	0.979576	0.987217	1.00327	0.914995	0.934813	0.925163	0.935847	0.0433978	1.00164	0.93124	1.00829	0.681979	0.873203	0.0179932	0.988051	0.681188	0.972302	0.359474	1.00148	0.917479	1.05877	0.0383769	1.03502	0.0918416	1.07333	0.076364
A2XB02	HAD-superfamily hydrolase, subfamily IA, variant 2 protein.	OsI_09435	25.428		0.974469	0.985826		0.993216	1.00937		0.966301	0.842235		1.27531	1.22671		0.90224	1.04105		0.933278	0.855286		0.947352	1.00099		1.00876	1.03452	1.05146	0.60138	1.0026	0.977378	0.920382	0.456425	1.27635	0.0462141	0.922584	0.435053	1.02157	0.179861	1.22451	0.0298949	0.928245	0.450098	1.11966	0.210651	1.00875	0.922429
A2XB12	Tubulin binding cofactor A family protein.	OsI_09445	12.539		1.07105	1.01998		1.00644	1.06355		0.819421	0.914162		0.913064	0.882748		0.980112	1.05207		1.11706	1.12763		1.14077	0.965603		0.94658	0.966369	0.941326	0.331667	1.03651	0.748817	1.10457	0.201558	0.858816	0.0569157	0.829055	0.112928	0.989936	0.809615	0.938766	0.10162	0.823017	0.238533	0.922175	0.191293	1.02896	0.579901
A2XB19	Similar to 3-ketoacyl-CoA thiolase (Fragment).	OsI_09452	46.829	0.899108	0.921174	0.926434	0.924035	0.96821	0.965639	1.12348	1.04837	1.07539	1.03744	1.09998	1.08598	0.833523	0.919718	0.859794	0.907039	0.925823	0.941525	1.07805	1.04673	1.10059	1.16573	1.12367	1.13354	1.30995	0.00272826	1.23434	0.00464445	1.06175	0.158375	1.17355	0.00619432	1.18222	0.00941766	1.04047	0.105319	0.941704	0.0512129	1.00678	0.801587	1.0301	0.194286	1.05116	0.216543
A2XB50	Similar to Fibrillarin-2.	OsI_09490	32.403	1.29016	1.18975	1.1838	1.19116	0.969197	1.11711	0.90444	1.06845	1.00413	0.984368	1.21498	0.908453	0.979795	0.970213	1.02438	0.851076	0.845961	0.947247	0.870693	0.905957	0.865757	0.821145	0.786768	0.841391	0.823464	0.00163542	0.888386	0.00747286	0.889018	0.0595302	0.848268	0.172272	0.812571	0.0211398	0.894577	0.178315	1.26885	0.136377	1.12663	0.136608	1.23945	0.0642279	1.23175	0.0103578
A2XB54	Ubiquitin carboxyl-terminal hydrolase	OsI_09494	37.796	1.07868	0.942403	1.09312	1.02956	0.912934	1.08564	1.13241	1.10335	1.00314	0.995572	1.09158	0.870357	0.951968	0.948138	1.07311	0.968155	0.991481	0.912779	0.98403	0.961021	1.02483	0.975504	1.05537	0.927256	0.994927	0.932205	0.998877	0.981957	0.966097	0.525405	0.949684	0.552299	1.04004	0.540444	0.972364	0.702795	0.99979	0.997939	1.09058	0.134877	1.05422	0.426333	1.04742	0.499093
A2XB60	Galactose oxidase/kelch, beta-propeller domain containing protein.	OsI_09500	52.277	0.945757	0.996285	0.956073	1.01911	1.02401	1.0984	0.943725	1.09586	1.117	0.643632	1.00386	0.834143	1.15172	0.972495	0.915168	0.997391	0.945413	0.988752	0.992727	1.00118	1.06315	0.936092	0.961099	1.0363	0.965163	0.682416	1.00581	0.943212	0.964525	0.667352	0.856291	0.312988	1.08919	0.251334	1.08399	0.0663753	0.845964	0.282153	1.03256	0.617534	1.07162	0.0944277	0.953522	0.579502
A2XB63	Peptidase A22B, signal peptide peptidase domain containing protein.	OsI_09503	59.602
A2XB90	Protein of unknown function DUF382 domain containing protein.	OsI_09533	65.964	0.875771		1.01234	0.958184		1.02104	0.988372		1.0318	0.964555		0.988732	0.986931		0.96593	1.09466		0.96392	1.06319		1.00126	1.11661		1.01181	1.0899	0.334407	1.05714	0.301466	1.05414	0.565702	1.03452	0.716582	1.06994	0.504351	1.04826	0.627586	0.917718	0.332782	0.978553	0.623482	0.961451	0.657051	0.966841	0.718158
A2XB94	TPR-like domain containing protein.	OsI_09539	47.254	0.981364	0.950142	0.951259	1.052	0.876621	0.997028	1.02629	0.950159	1.00502	0.787436	0.767532	0.975221	0.776273	0.931693	0.917538	0.957558	1.08785	0.982244	1.01107	1.29546	1.20456	1.21466	1.15078	0.98945	1.27781	0.0479728	1.3373	0.0508454	1.15317	0.106306	0.877695	0.215513	1.03424	0.284239	1.01488	0.810297	0.754179	0.0432867	0.849159	0.162751	0.966311	0.632322	1.09799	0.222752
A2XBB1	Similar to binding.	OsI_09557	240.53	0.951222	0.96301	0.954651	0.998559	1.00375	1.07941	1.00306	0.974952	0.940005	0.979404	0.907473	1.02551	0.975748	0.994826	1.04224	0.877134	1.02255	0.915761	1.04329	0.888053	1.11869	1.05258	1.18779	1.10107	1.10907	0.0911786	1.01235	0.874826	0.934488	0.268432	1.01516	0.714537	1.01712	0.465326	1.07419	0.110602	0.871598	0.0535479	0.956718	0.588125	1.09458	0.170698	0.952226	0.131977
A2XBC3	Similar to Phospholipase A2 precursor (EC 3.1.1.4) (Phosphatidylcholine 2- acylhydrolase) (Group IB phospholipase A2).	OsI_09568	14.884			1.28908			1.21165			0.892192			0.630552			1.10877			1.17233			0.922695			0.724947	0.653829		0.832179		1.05732		0.489149		0.692115		0.939933		0.869791		0.966941		1.03354		1.16262
A2XBC6	Similar to 3-hydroxy-3-methylglutaryl-coenzyme A reductase 2.	OsI_09571	36.646	0.983824	0.983825	1.01217	1.00795	1.03287	1.004	1.08539	1.10421	1.10829	1.10302	1.045	1.18087	0.911441	0.889896	0.889715	0.851792	0.912103	0.864361	1.0076	0.999738	1.02731	1.08127	0.939664	0.91607	1.0914	0.251568	1.12768	0.000508488	0.976665	0.377258	1.11714	0.0906075	1.10674	0.00120317	1.02182	0.172942	1.13343	0.119296	1.08674	0.00137963	1.15849	0.00717698	1.1073	0.00167232
A2XBC7	Similar to Calmodulin-like-domain protein kinase CPK2.	OsI_09572	55.486	0.947675	0.923582	0.959763	0.838716	1.04904	1.02256	0.823678	0.769417	0.904927	0.6855	0.886094	0.973752	1.25248	1.15448	1.08584	1.35509	1.241	1.15797	1.11177	0.973139	1.04252	0.973749	0.950482	0.928883	0.816856	0.0400511	0.895394	0.1268	1.0748	0.31096	0.899091	0.380432	0.882375	0.0973613	1.02801	0.729587	0.892129	0.351912	0.798746	0.0201847	0.775247	0.0333262	0.810531	0.0394503
A2XBF4	Pectinesterase inhibitor domain containing protein.	OsI_09604	20.739	0.80085	0.883939	0.844979	0.867688	1.05424	0.949877	0.947934	0.899456	0.858046	0.807656	0.877099	0.890254	1.22286	1.0809	1.16025	1.15927	1.09477	1.24033	1.142	1.07023	1.06069	0.96784	1.03987	0.967725	0.858958	0.0373798	0.944835	0.271122	1.00877	0.871751	1.01788	0.689739	1.06944	0.173563	1.1352	0.157073	0.865424	0.0192518	0.826616	0.00660714	0.821838	0.041741	0.730302	0.00578924
A2XBH9	QLTG3-1 protein	qLTG3-1	16.102	0.779341	1.06313	0.86355	0.975856	0.974387	1.02053	0.988588	0.975487	0.825687	0.94443	0.860663	0.816013	1.02927	1.13472	1.0236	1.12419	0.959854	1.20118	1.23449	1.06991	1.22176	1.00849	0.953198	1.06309	0.948923	0.323125	1.10621	0.162174	1.03063	0.711103	0.96862	0.780426	1.03095	0.794655	1.09784	0.404794	0.866544	0.0538924	0.791162	0.0298767	0.904282	0.276598	0.848923	0.187513
A2XBJ2	Beta-expansin precursor (Beta-expansin 1).	OsI_09650	34.904	0.728441	0.88596	0.792842	0.755889	1.03147	1.06824	1.02493	0.922745	1.05743	0.322692	1.0899	0.687962	1.29049	1.02952	1.13814	1.3307	1.12473	1.11354	1.23743	1.01477	1.05313	0.952904	0.943792	0.97269	0.829748	0.120317	0.955811	0.64469	1.03205	0.739254	0.872596	0.692533	1.24836	0.031725	1.18625	0.267958	0.732056	0.366865	0.90917	0.292645	0.800117	0.128671	0.696108	0.0242237
A2XBN5	Non-specific lipid-transfer protein 2	LTP-2	9.5632	0.883772	0.867705	0.929003	1.20614	1.06257	1.131	0.961133	0.850942	0.883781	1.28171	1.98727	1.46282	0.889087	0.62126	0.756496	0.907703	0.87979	0.888402	1.01251	1.01614	1.11431	0.858579	0.736209	0.843535	1.07565	0.556404	1.38649	0.0470003	1.18045	0.218795	1.76528	0.0827809	1.00574	0.899473	1.26832	0.0163126	1.94059	0.0644245	0.857744	0.0331459	1.27049	0.0246128	1.18247	0.212048
A2XBQ0	Similar to Heat shock 70 kDa protein, mitochondrial precursor.	OsI_09713	72.548	0.992032	0.944862	0.970795	0.990186	0.992761	1.03662	1.00515	1.05346	1.03586	1.18877	1.05857	1.04137	0.945551	0.929776	0.992109	0.933478	0.948236	0.932152	0.890943	1.04163	0.935802	1.03604	0.989562	1.01338	1.05983	0.0744114	1.00033	0.995286	0.981318	0.443518	1.13104	0.102188	1.06423	0.0338559	1.03848	0.141123	1.08217	0.209736	1.07882	0.228266	1.0731	0.0340425	1.01404	0.596075
A2XBQ9	Protein of unknown function DUF791 family protein.	OsI_09722	50.263
A2XBS2	Constitutive photomorphogenic 11.	OsI_09737	49.829	0.95737	0.981528	0.997146	1.00832	0.951136	0.960091	0.941782	1.02598	1.05481	0.994873	1.03874	1.08235	0.972591	0.96591	1.02369	0.939512	0.969986	0.936957	1.02847	0.972823	0.969581	1.09631	0.982924	1.00572	1.04144	0.371918	1.00293	0.91807	0.960929	0.158913	1.06128	0.125941	1.02947	0.491262	0.994381	0.810064	1.01005	0.8223	1.0174	0.686569	1.02568	0.317511	0.991174	0.710846
A2XBV0	Protein of unknown function DUF1084 family protein.	OsI_09768	32.372	1.00469		0.773211	0.925909		1.06314	0.925438		0.981989	1.06274		0.5049	0.818697		0.976088	1.1096		0.900651	1.14187		1.96252	1.02864		0.96362	1.11003	0.413067	1.72968	0.349147	1.12005	0.502353	0.881736	0.774675	1.07285	0.67509	1.11876	0.530697	0.786866	0.585143	0.614428	0.381698	0.989454	0.941194	0.990595	0.958044
A2XBV9	Similar to Nascent polypeptide-associated complex alpha subunit-like protein 3 (NAC-alpha-like protein 3) (Alpha-NAC-like protein 3).	OsI_09778	23.724	1.12728	1.02577	1.0342	1.1285	0.940351	1.09526	0.866265	1.11728	1.05986	0.913241	0.910037	0.904104	0.983018	1.07938	0.996041	1.05415	0.99122	1.04197	0.876089	0.91761	0.930725	0.88482	1.0013	1.03929	0.956506	0.475291	0.89079	0.0458795	1.00945	0.803495	0.855714	0.0413652	0.954864	0.606274	0.992738	0.914622	0.932307	0.291158	1.11708	0.294736	1.02487	0.70938	1.04212	0.388262
A2XBZ0	Similar to Phosphorybosyl anthranilate transferase 1.	OsI_09808	43.296	1.12199	1.23076	1.02732	1.10788	1.05477	1.02694	1.01018	1.14568	1.02436	0.81681	0.961222	0.800361	1.03946	0.968984	0.919899	1.03995	0.939925	0.970684	0.926492	0.803208	1.02475	0.928468	0.873408	1.10906	0.994057	0.946358	0.940619	0.483165	1.00759	0.879032	0.762822	0.0273208	0.940874	0.416466	0.943645	0.39941	0.88576	0.280949	1.15457	0.149995	1.08101	0.106823	1.15426	0.107795
A2XC18	Glyceraldehyde-3-phosphate dehydrogenase	OsI_09835	47.11	1.17826	1.28274	1.1785	1.15742	1.11002	1.18815	1.24746	1.21933	1.2722	0.985454	1.09652	1.06119	0.735213	0.677821	0.712515	0.729882	0.756325	0.716862	0.917988	0.970357	0.975564	0.866123	0.801948	0.869138	1.19367	0.00904659	1.34737	0.000608953	1.03647	0.280231	0.863626	0.0259122	1.02734	0.4523	0.94947	0.225161	1.23883	0.00982667	1.30556	0.000312587	1.56854	0.000518432	1.71226	0.00119363
A2XC22	NADH-ubiquinone oxidoreductase B18 subunit family protein.	OsI_09840	12.189	0.697733	1.04172	0.905943	1.05595	0.950604	1.05185	1.00173	0.707474	0.842394	0.959091	1.18805	1.07957	1.05165	0.968546	1.02952	1.13022	1.08893	1.09706	1.08978	1.03185	1.15235	0.995773	0.964462	0.959878	0.957505	0.218236	1.07353	0.162808	1.08738	0.0505537	1.21975	0.192188	0.964542	0.82376	1.15612	0.301351	1.105	0.260447	0.779359	0.0897521	0.922258	0.117265	0.867425	0.308807
A2XC42	Similar to 4-coumarate-CoA ligase-like protein.	OsI_09863	61.351	1.00314	0.946676	0.874676	1.05636	0.867035	0.948299	0.963057	0.853557	0.911672	0.893622	0.860465	0.902081	0.902722	1.16848	0.90678	0.931262	1.06351	1.07568	1.06282	1.06432	1.18019	1.21557	1.19995	1.22542	1.22262	0.127478	1.1106	0.34295	1.03105	0.776459	0.940404	0.266996	0.965937	0.547908	1.01671	0.825455	0.729529	0.000121434	0.82492	0.0197178	0.935268	0.40936	0.948461	0.633044
A2XC59	Similar to ATP phosphoribosyl transferase.	OsI_09882	60.086	1.06846	1.01353	1.05385	1.04187	0.987777	0.961125	1.08754	1.15464	1.1034	1.02896	1.03561	1.10381	0.916436	0.905252	0.862306	0.983544	0.910488	0.891865	0.889221	0.928438	0.828031	0.972829	1.02247	1.08127	1.14626	0.0338443	0.985729	0.727709	1.03797	0.367282	1.01038	0.729804	1.06689	0.0576294	0.953738	0.178192	1.02984	0.483734	1.26454	0.00414775	1.07354	0.138159	1.16835	0.00294166
A2XC62	Similar to Glutathione S-transferase GSTF14 (Fragment).	OsI_09885	35.875	0.842939	1.11184	0.866853	1.03739	0.959477	0.993647	0.933351	1.01302	1.06786	0.77654	0.675681	0.691677	1.0257	0.852949	0.846709	0.994761	1.04083	1.05673	1.12616	1.19832	1.1336	1.33628	1.11353	1.36115	1.39834	0.0241969	1.26885	0.0391384	1.13465	0.163551	0.759807	0.106136	1.06826	0.548481	1.05985	0.584153	0.562561	0.0108424	0.871652	0.0421061	0.967076	0.312197	1.03533	0.775038
A2XC69	Similar to Glutathione S-transferase GST 10 (EC 2.5.1.18).	OsI_09893	25.017	0.962539	0.928272	0.908876	1.05723	1.05557	0.985162	1.07055	1.04917	1.12158	0.844864	0.931209	0.832121	0.96824	0.89125	1.01197	0.988532	0.957971	0.955761	1.07636	0.998185	1.11908	1.05132	1.06048	1.03482	1.09583	0.115853	1.11219	0.0981394	1.01073	0.803075	0.931602	0.165851	1.15774	0.00673099	1.10654	0.0315637	0.828887	0.0236092	1.01493	0.724545	1.06743	0.094231	0.975004	0.582902
A2XC90	Similar to Inorganic phosphate transporter 1.	OsI_09915	56.634	1.32648	1.21733	1.21173	1.25106	1.37963	1.14372	1.0198	1.52403	1.12641	1.22413	1.00765	1.47136	0.851655	0.620357	0.644645	0.578869	0.70245	0.761191	0.705344	0.601816	0.696141	0.882512	0.707532	0.744937	1.10315	0.471084	0.946446	0.673126	0.96497	0.800435	0.986045	0.91014	0.977286	0.872118	1.00503	0.940445	1.58594	0.0611152	1.83209	0.0626098	1.84793	0.00320142	1.77428	0.00719116
A2XCC4	Similar to 60S ribosomal protein L21.	OsI_09955	18.699	1.4294	1.16957	1.3053	1.30396	0.806728	1.06899	0.805399	1.43592	1.06566	0.874927	0.913543	0.912031	1.12882	1.39606	1.23721	1.06054	1.02497	0.980116	0.519159	0.540325	0.656544	0.697919	0.682831	0.722958	0.559187	0.0173575	0.456137	0.00400711	0.814876	0.0854461	0.691677	0.0303053	0.847015	0.396761	0.81441	0.232366	1.28369	0.000330796	1.92712	0.0942898	1.0372	0.817214	1.0378	0.683285
A2XCC5	Beta-amylase	OsI_09956	60.626	0.772508	0.91023	0.805466	0.898687	1.05573	0.952496	0.904505	0.921432	0.914802	0.880389	0.668838	0.79968	1.34401	1.13252	1.22893	1.08377	1.01496	0.964993	1.25116	1.29503	1.31208	0.959818	1.02938	1.08524	0.829703	0.0538571	1.04124	0.497166	0.826811	0.0519943	0.944017	0.570457	1.10149	0.178201	1.16828	0.0883416	0.764011	0.0383758	0.710353	0.00129616	0.948818	0.418734	0.671495	0.00770582
A2XCG1	Armadillo-like helical domain containing protein.	OsI_09992	78.657		1.43768	0.997126		0.954016	1.05116		0.953849	0.981545		0.944063	1.0123		0.743718	1.0065		0.468701	0.842565		0.888902	1.00851		1.47004	1.09525	1.46569	0.231285	1.0841	0.679022	0.7492	0.447911	0.803498	0.471024	0.794888	0.459664	0.823547	0.504012	0.762627	0.344549	1.02002	0.805042	1.52919	0.30035	1.39114	0.338032
A2XCH7	Tonoplast intrinsic protein (Tonoplast water channel).	OsI_10010	25.699	0.855395	0.802438	0.854473	0.861726	0.900523	0.840176	0.937637	1.07555	0.91417	1.22632	1.0443	1.22783	0.771254	0.734968	0.810802	0.9139	0.976184	0.856586	1.17241	1.32914	1.25615	1.367	1.01224	1.28105	1.57974	0.0474769	1.62178	0.00285022	1.18543	0.0325476	1.39253	0.0253423	1.1652	0.0981174	1.03587	0.293467	0.955786	0.689097	0.779026	0.0153405	0.947483	0.303805	1.08428	0.0841447
A2XCK0	HR-like lesion-inducer family protein.	OsI_10034	17.303
A2XCK2	Tetratricopeptide-like helical domain containing protein.	OsI_10036	61.116
A2XCL6	AAA-ATPase	cdc48	89.743	1.13746	1.08225	1.06178	1.10955	1.02532	1.06305	0.986933	1.00351	1.03639	0.942891	1.02556	1.03108	1.01087	1.04302	1.00411	0.867712	0.966599	0.881951	0.905056	0.911446	0.914464	0.946277	0.918388	0.940004	0.917159	0.00625614	0.893057	0.00907332	0.888249	0.0515109	0.914078	0.0643174	0.9224	0.0426527	0.974535	0.449334	1.06948	0.141522	1.10834	0.0181363	1.17732	0.016742	1.07308	0.060839
A2XCM0	Peroxidase	OsI_10053	50.758	0.93066	0.984917	0.946534	0.92427	1.00987	0.953154	0.823495	0.827668	0.851567	0.792758	0.801613	0.799427	1.24252	1.21609	1.18924	1.16787	1.19803	1.21364	1.08811	1.03822	1.06642	0.926609	0.954392	0.960502	0.778954	0.000293032	0.875242	0.00201319	0.981277	0.328427	0.836375	0.00902816	0.874435	0.00667433	1.0088	0.79486	0.842441	0.00311524	0.78388	0.000522435	0.806609	0.00368114	0.784604	0.00030268
A2XCN3	Similar to Alpha-expansin precursor.	OsI_10069	26.429	1.15706	1.10239	1.07715	1.34233	1.10539	1.32096	1.0066	1.02874	0.964276	0.767067	0.749943	0.697267	0.92015	0.983684	0.972866	0.938025	1.02762	1.04056	1.02611	1.13519	1.09585	0.780216	0.844376	0.821746	0.850398	0.00620194	1.13225	0.0367014	1.04502	0.328769	0.663632	0.000313245	0.899005	0.0223029	1.1295	0.190004	0.905139	0.052337	0.920935	0.0967443	1.25363	0.0616375	1.15987	0.00817194
A2XCQ4	Phosphoserine aminotransferase	OsI_10089	44.789	1.08353	1.01955	1.0508	1.04864	1.08183	1.05832	1.08922	1.19677	1.15853	1.14106	1.19791	1.22606	0.908409	0.892638	0.885451	0.881168	0.852683	0.906214	0.879397	0.840708	0.848406	0.871652	0.857416	0.859491	0.963544	0.0210777	0.956081	0.058816	0.982716	0.432647	1.13036	0.0139527	1.09215	0.0708956	1.01107	0.616454	1.37722	0.00475372	1.34106	0.00582161	1.20785	0.00124465	1.17398	0.00755418
A2XCS4	Similar to ACL098Cp.	OsI_10111	108.64
A2XCU2	Histone H2A	OsI_10126	14.556	0.954542	0.835064	0.954087	1.06362	0.841563	1.08624	0.849769	0.960637	0.85886	1.01377	1.07081	1.26459	0.931576	1.08172	0.902266	0.933634	1.01468	1.037	1.1577	1.09606	0.997387	1.12332	1.14108	0.898451	1.08482	0.4431	1.1151	0.200251	1.02392	0.738742	1.22068	0.0992279	0.972873	0.666215	1.09029	0.415997	1.05891	0.598991	0.821024	0.0329713	1.00205	0.982405	0.94105	0.453558
A2XCU8	Similar to Glutathione reductase (Fragment).	OsI_10133	60.252	0.978121	0.942886	0.960835	1.03692	0.938349	1.04474	1.01439	1.02616	0.992571	0.911771	0.951603	0.90103	0.952465	0.971013	0.946116	0.970623	1.03516	1.0177	1.02667	1.11896	1.02581	1.09659	1.05107	1.09772	1.13096	0.00590446	1.10519	0.0754268	1.05363	0.102629	0.959249	0.111594	1.05249	0.0235653	1.04795	0.309461	0.851795	0.0018024	0.956385	0.271161	0.998853	0.97829	1.00427	0.763899
A2XCV0	Exocyst complex subunit Sec15-like family protein.	OsI_10135	89.33	1.09335	1.07435	1.02264	1.10387	1.07442	1.02621	0.850352	0.929434	0.955965	0.835103	0.852928	0.858332	1.05314	1.02303	1.04049	1.09369	1.09922	1.07306	0.966988	0.930779	1.00788	0.97801	0.994178	0.969072	0.943724	0.00741468	0.932296	0.0720889	1.04791	0.0137984	0.798148	0.00534695	0.857511	0.0215051	1.00444	0.886201	0.865739	0.000207341	0.941531	0.225643	0.981181	0.467469	1.02364	0.370229
A2XCW9	Similar to Vesicle-associated membrane protein 725 (AtVAMP725).	OsI_10154	25.252	0.92909	0.929927	0.913522	0.920676	1.05985	0.956664	1.09059	1.10431	1.20006	1.07401	1.09847	1.04267	0.923771	0.906431	0.91379	0.909141	0.897857	0.909781	0.993472	0.971949	1.00198	1.01787	1.00654	1.06207	1.12481	0.0152055	1.08142	0.00456436	0.990083	0.230362	1.15964	0.00692369	1.22449	0.0242092	1.05939	0.318248	1.04169	0.140978	1.14408	0.0460888	1.08113	0.219389	1.0104	0.264127
A2XD19	Similar to Alanine:glyoxylate aminotransferase-like protein (Fragment).	OsI_10205	52.58	1.00556	0.985737	1.01613	1.05648	1.00088	1.08343	1.03432	1.06686	1.07273	1.0719	1.05754	1.02419	0.921958	0.934529	0.934811	0.927202	0.945792	0.953654	0.964061	0.9623	0.908102	0.935613	0.976849	0.987925	1.03908	0.142048	1.01546	0.518269	1.01266	0.275924	1.04861	0.0534142	1.05536	0.0234421	1.04435	0.201204	1.08732	0.017047	1.11976	0.00999839	1.11114	0.039383	1.07743	0.006212
A2XD22	Mo25-like domain containing protein.	OsI_10208	40.675	1.10347			0.952761			1.03147			1.24807			0.820709			0.756911			1.07242			0.9834			1.19823		1.3067		0.922265		1.13104		0.93475		0.863424		1.26913		0.96181		1.25875		1.34453
A2XD35	Adenylosuccinate synthetase, chloroplastic	PURA	52.008	1.08027	1.07315	1.04444	1.08718	1.08659	1.08285	1.11096	1.10256	1.14556	1.0237	1.05826	1.0262	0.797211	0.850873	0.913429	0.872637	0.835344	0.867481	0.937156	0.949885	0.955624	0.9854	0.91084	0.912559	1.09654	0.125129	1.10976	0.104384	1.00545	0.905825	0.971947	0.127951	1.05041	0.0364684	1.01838	0.214115	1.10658	0.0387988	1.18166	0.00209729	1.26448	0.00235281	1.24843	0.0165916
A2XD75	Proteasome subunit alpha type	OsI_10259	27.573	1.01761	0.926813	0.960533	0.989666	0.952602	0.945788	1.02684	1.03581	1.00937	1.07369	1.05958	1.04103	0.96192	0.973842	0.960726	0.936177	1.0003	1.00418	0.943019	1.03727	1.02045	1.05604	1.03378	1.07833	1.09379	0.0129188	1.03599	0.353565	1.01525	0.575202	1.09272	0.063728	1.05751	0.162343	0.994183	0.862177	1.00194	0.904439	1.02375	0.50283	0.982112	0.542771	1.00292	0.925418
A2XD82	3-ketoacyl-CoA synthase	OsI_10265	60.082		1.14884	1.0716		0.998879	1.02857		1.08121	0.924887		1.09114	1.19693		0.900054	0.891374		0.950761	0.993002		0.921795	1.08736		0.866462	0.803471	0.93218	0.299888	1.12154	0.413429	1.08504	0.160087	1.03046	0.661169	0.903466	0.380861	0.913083	0.21051	1.37016	0.0558485	0.998478	0.99051	1.04305	0.260304	1.23948	0.109775
A2XD89	40S ribosomal protein SA	OsI_10272	33.115	1.09694	1.04877	1.08138	1.11584	0.967989	1.08353	1.02609	1.03998	1.05191	0.731441	0.899651	0.879599	1.01464	1.01593	0.99737	0.960004	0.99156	0.915326	0.955204	1.07078	0.958625	0.987349	0.978027	0.967857	0.968725	0.018537	0.985694	0.741754	0.946814	0.127706	0.778007	0.0383784	0.966194	0.107326	0.981494	0.707344	0.855947	0.115796	1.04469	0.362148	1.10481	0.141667	1.06577	0.0286189
A2XD90	Eukaryotic translation initiation factor 3 subunit K	OsI_10273	25.817	1.08019	0.985758	0.948985	0.918851	0.813489	1.10313	0.812644	1.02173	0.916953	0.989233	0.909281	0.901606	0.982532	1.00329	0.885923	0.784095	0.875013	1.00364	1.47198	1.11263	1.04775	0.988427	1.21172	1.22038	1.1911	0.122136	1.26486	0.188261	0.927223	0.408279	0.92875	0.217748	0.912565	0.299038	0.940477	0.569489	0.818622	0.098821	0.757447	0.142533	1.06487	0.617719	1.04986	0.420959
A2XDB1	Similar to binding protein.	OsI_10294	129.63	0.724246	0.799703	0.742777	0.695614	1.06451	0.87071	0.943547	0.709851	0.938915	1.03767	0.947585	1.05208	1.1173	1.11034	1.16792	1.20587	1.20039	1.24754	1.29356	0.996023	0.954847	1.10754	1.21158	1.0666	0.997101	0.949003	0.955493	0.685181	1.07605	0.0228876	1.33997	0.00437389	1.14364	0.292658	1.16063	0.372826	0.897105	0.103569	0.799003	0.181062	0.720028	0.0825795	0.667556	0.00027168
A2XDB9	Radc1.	OsI_10302	45.336	1.16868	1.21655	1.1447	1.21007	1.14816	1.12024	1.0688	1.16676	1.13848	1.22945	1.31101	1.17884	0.728127	0.716934	0.735409	0.702953	0.816162	0.794952	0.826544	0.796996	0.860752	0.800242	0.767605	0.798392	1.0852	0.0140822	1.13934	0.0241456	1.06127	0.327854	1.05365	0.243251	0.955835	0.228503	0.985422	0.640912	1.57182	0.00459389	1.35815	0.00205323	1.50319	0.00120157	1.61889	0.00127967
A2XDC7	GRAM domain containing protein.	OsI_10309	28.414	1.0571			1.08179			0.881375			1.20433			0.894879			0.872374			0.972503			1.00546			1.12357		1.08674		0.974851		1.13927		0.833765		1.02336		1.19779		0.906295		1.24006		1.18128
A2XDE6	Similar to Ubiquitin carboxyl-terminal hydrolase 3 (EC 3.1.2.15) (Ubiquitin- specific processing protease 3) (AtUBP3).	OsI_10330	42.027	1.0717	1.07699		1.08462	1.05414		0.945255	1.09633		0.900748	0.865624		1.06878	1.03826		1.09573	0.921113		0.91945	1.02976		0.883039	0.896502		0.84457	0.030683	0.925092	0.376535	0.957195	0.696421	0.82207	0.0534529	0.950154	0.607348	0.99538	0.79995	0.9926	0.774895	1.04739	0.674258	1.06045	0.611027	1.01977	0.397695
A2XDG3	Similar to Myo-inositol-1-phosphate synthase.	OsI_10350	63.406		0.934408			0.860151			0.964862			1.00352			1.23333			1.1962			0.988903			0.855959		0.694024		0.801816		0.969897		1.07396		1.03259		0.920531		1.17239		0.975689		0.719069		0.75763
A2XDG4	Ubiquitin carboxyl-terminal hydrolase 26	UBP26	119.88	0.983903			1.24435			1.07199			0.618066			0.972474			1.02746			1.09097			1.00066			1.02899		1.12185		1.05654		0.628177		1.08952		1.26471		0.617656		0.982596		1.21109		1.01175
A2XDH8	Similar to Protein translocase/ protein transporter.	OsI_10367	19.252	1.22828	0.938816	1.07178	1.02771	0.988555	1.1354	1.08225	1.24202	1.02585	0.982823	0.952042	0.934916	0.993761	1.10857	1.01922	0.811107	1.02851	0.999348	0.867843	0.825539	0.737083	0.927061	0.928313	1.03522	0.926013	0.19829	0.77861	0.011626	0.909475	0.306576	0.886044	0.277719	1.03435	0.744632	0.973075	0.778293	0.992802	0.870105	1.37839	0.0228491	1.11015	0.278658	1.03759	0.698422
A2XDL4	40S ribosomal protein S3a	OsI_10409	29.727	1.00257	0.95326	0.99652	0.970086	0.99625	1.06628	0.947207	1.07872	1.05957	1.026	1.1718	1.07598	0.9339	1.06447	0.945082	1.11187	0.891036	0.982429	1.02353	0.889056	0.999957	0.812666	0.798711	0.876524	0.845232	0.0471073	0.989499	0.869561	1.01423	0.865419	1.10887	0.116501	1.0451	0.397456	1.02719	0.471123	1.31588	0.0113798	1.05938	0.378893	1.01584	0.837885	1.00302	0.95183
A2XDL7	ARF/SAR superfamily domain containing protein.	OsI_10412	20.709	0.951127	0.90302	0.86015	0.890012	1.07777	0.943982	1.19188	1.04181	0.965882	1.12965	0.971477	1.08329	0.955173	0.926604	0.936678	0.913646	0.937696	1.0081	0.922895	0.99399	1.06081	1.05187	1.01999	1.03368	1.10186	0.00160642	1.0565	0.312907	1.01454	0.683229	1.1732	0.0584853	1.17879	0.121517	1.07275	0.368015	1.0254	0.6343	1.07451	0.404541	1.0183	0.798798	0.963044	0.316542
A2XDM3	Glycoside hydrolase, family 10 protein.	OsI_10417	61.615	0.780136		0.816441	0.769716		0.704993	1.08183		0.98525	0.995195		1.05748	0.820799		0.996579	1.1475		0.908035	1.20485		1.3122	1.30409		1.27724	1.42036	0.137102	1.38499	0.0992857	1.13104	0.51328	1.28567	0.0399501	1.29469	0.0964699	0.923669	0.274342	0.795201	0.0430861	0.82123	0.0906416	0.717434	0.230825	0.878506	0.422088
A2XDM4	Similar to ischemia/reperfusion inducible protein.	OsI_10418	29.392	1.13138			1.22388			1.00616			0.740807			0.944643			0.930429			1.02119			0.961548			1.0179		1.08103		0.984954		0.654781		0.889317		1.08175		0.770432		0.985278		1.31539		1.19768
A2XDN9	Calcium-transporting ATPase	OsI_10432	105.84	0.866045	0.931347	0.892573	0.897612	1.0097	0.93842	0.976642	0.908467	0.935445	0.967105	0.884613	0.933073	1.14582	1.05233	1.08242	1.1254	1.09988	1.14459	1.05305	1.02471	1.04469	0.99506	1.03628	1.01806	0.929532	0.0911642	0.9518	0.188681	1.02722	0.403966	1.03525	0.3619	1.04855	0.187869	1.05791	0.258229	0.913226	0.0472568	0.903315	0.0233417	0.844464	0.0216877	0.819968	0.00602091
A2XDR4	Ribosomal protein/NADH dehydrogenase domain domain containing protein.	OsI_10460	13.721	1.26601	1.13536		1.50437	1.13079		1.01088	1.16021		0.844079	0.997757		0.782204	0.92068		0.961506	0.958154		0.887642	0.885983		0.619541	0.772668		0.817559	0.272492	1.04154	0.699329	1.1273	0.36177	0.766996	0.112188	0.904105	0.367407	1.09736	0.644023	1.32296	0.173981	1.22409	0.228762	1.37273	0.306311	1.41017	0.0672622
A2XDW2	Similar to Cytochrome C reductase-processing peptidase subunit I, MPP subunit I, P55.	OsI_10505	58.756	0.987345	0.989238	0.99542	0.938256	1.02425	0.962711	0.985718	0.98407	1.00167	1.1763	1.05976	1.07545	0.979487	0.955815	0.973396	0.946514	0.966835	0.978026	0.94508	0.936461	0.938143	0.96559	0.971182	1.00352	1.01086	0.496253	0.969398	0.0396631	0.994044	0.647395	1.11423	0.0895929	0.999816	0.978301	0.984256	0.604643	1.12625	0.0654573	1.05383	0.00468379	1.0117	0.711108	1.02176	0.0841699
A2XDX3	Purple acid phosphatase	OsI_10517	68.044			1.12769			1.01559			1.11291			1.07829			0.884556			0.930675			1.02192			0.81658	0.923153		1.15529		1.05214		0.956194		0.986891		0.900596		1.32049		1.08903		1.09124		1.27486
A2XE19	Similar to Topoisomerase-like protein.	OsI_10565	69.552	1.0673	1.04468	1.02097	0.918281	0.897804	0.966601	0.932991	0.931011	0.914077	0.860308	0.929942	0.884726	1.13031	1.14732	1.16644	1.06539	1.0513	1.09289	0.958749	0.942385	0.930534	0.930391	1.0196	0.961885	0.845477	0.0118845	0.822189	0.000149332	0.931917	0.00875864	0.853821	0.00536504	0.88673	0.00526243	0.888201	0.0124984	0.918644	0.0795609	0.981075	0.1595	0.866994	0.00726682	0.909667	0.00436404
A2XE22	Similar to caleosin.	OsI_10569	26.369	0.959629	0.923434		1.16232	1.11578		1.01088	1.04503		0.632971	0.956752		0.807611	0.672121		0.846042	0.963148		1.03276	1.11074		1.58599	1.20848		1.8885	0.146772	1.44857	0.0747729	1.22265	0.209827	0.844222	0.530377	1.09179	0.0741808	1.20979	0.0250233	0.568883	0.139291	0.95914	0.451197	1.25918	0.119635	1.27257	0.187347
A2XE47	Similar to Metal tolerance protein 4.	OsI_10595	47.546	0.946617	1.03359		0.942932	1.16637		0.888461	0.958763		0.923593	0.751721		1.11715	1.02058		1.12302	1.0145		1.05863	1.00131		1.03009	1.04644		0.971366	0.639747	0.963605	0.573896	0.9999	0.998958	0.846031	0.294668	0.932846	0.360954	1.06519	0.66806	0.806788	0.255145	0.89674	0.148756	0.986797	0.923256	0.926309	0.350342
A2XEC8	Similar to Purple acid phosphatase.	OsI_10684	38.284	1.04976	1.02261	0.956403	0.957592	0.957657	0.972196	1.14143	1.02286	1.0637	1.01687	1.00954	0.964712	0.917474	0.892795	0.855359	0.891898	0.942403	0.90564	0.975285	1.04572	0.984159	0.980702	0.987307	1.05884	1.13551	0.0209306	1.12738	0.0180049	1.02788	0.353474	0.987569	0.720651	1.06578	0.213123	0.953339	0.228945	0.988196	0.713502	1.07415	0.158673	1.05383	0.0708749	1.13623	0.0280394
A2XEE5	Similar to NHP2-like protein 1 (High mobility group-like nuclear protein 2 homolog 1) ([U4/U6.U5] tri-snRNP 15.5 kDa protein) (OTK27).	OsI_10701	13.932	1.11056	1.11326	1.1389	1.16658	0.929665	1.05389	0.942285	1.10679	1.0394	1.31715	1.39054	1.1452	0.878719	0.792877	0.917677	0.773167	0.7761	0.8523	0.917881	1.04586	1.02736	0.761261	0.801934	0.809474	0.916346	0.179523	1.15519	0.0697556	0.927506	0.244888	1.14577	0.151675	0.918445	0.19213	0.936781	0.409343	1.62387	0.0177111	1.03255	0.630422	1.3117	0.0533877	1.29871	0.0155237
A2XEF8	Similar to 26S proteasome non-ATPase regulatory subunit 4 (26S proteasome regulatory subunit S5A) (Multiubiquitin chain binding protein).	OsI_10714	61.642	1.01524	1.04073	0.96251	1.00959	0.98151	0.978214	0.971071	1.02392	1.00575	0.978324	1.03546	0.952925	1.0142	1.05155	1.00439	1.03898	0.991136	1.03835	1.02043	1.0761	1.07659	1.01922	0.930435	1.05003	0.977051	0.591648	1.03354	0.222892	0.999451	0.980315	0.98285	0.634276	0.994125	0.843197	0.983712	0.56457	0.989004	0.813951	0.945676	0.0789656	0.967686	0.165433	0.983169	0.566405
A2XEI9	Protein of unknown function DUF1618 domain containing protein.	OsI_10745	48.202	0.772054	0.856095	0.919326	0.89078	0.996844	0.934573	0.926813	0.977834	0.890691	0.840983	0.861085	0.837225	1.11475	1.13101	1.0255	1.14315	1.02976	1.10954	1.16318	1.18402	1.20051	1.249	1.04858	1.11086	1.04193	0.546041	1.08451	0.0948831	1.00342	0.940521	0.996788	0.955207	1.0973	0.187179	1.10784	0.163727	0.745002	0.0375321	0.787929	0.00414996	0.859785	0.0284887	0.778745	0.0126706
A2XEL0	HVA22-like protein	OsI_10768	42.929	0.834101	0.932507	0.851115	0.956359	1.00268	0.925698	1.08775	0.910757	0.91931	0.747089	0.94112	1.09197	0.971517	0.944151	0.82056	1.01976	1.10747	1.10879	1.40306	1.16153	1.22074	1.07483	1.05174	1.08282	1.17293	0.0715392	1.38341	0.0212631	1.18266	0.0481768	1.06206	0.648266	1.11464	0.221267	1.102	0.0834023	0.866263	0.287695	0.770821	0.0381445	0.891446	0.0374664	0.956691	0.521688
A2XEL6	V-type proton ATPase subunit a	OsI_10776	92.371	0.954518	0.909894	0.895722	0.934021	1.01195	0.990682	1.00451	0.928424	0.97366	1.10028	1.06389	1.02662	1.04243	1.00826	1.0365	1.00467	1.05874	1.02466	0.937004	0.997099	1.04219	1.00354	1.05975	1.03077	1.00222	0.912488	0.964077	0.350335	1.00028	0.988533	1.15603	0.0071735	1.05306	0.163199	1.06395	0.119415	1.03126	0.298712	0.976582	0.573473	0.950967	0.156669	0.894059	0.0106694
A2XEM2	Pyridoxal phosphate-dependent transferase, major region, subdomain 1 domain containing protein.	OsI_10783	52.426	0.974314	1.00731		1.10426	1.00307		1.03527	1.02228		0.847228	1.00192		1.03579	0.961056		0.987887	0.949849		1.04151	1.10069		0.981701	0.948474		0.966613	0.531679	1.07279	0.273035	0.9704	0.57486	0.933145	0.546474	1.03831	0.229521	1.06343	0.419691	0.95802	0.692802	0.960485	0.380426	1.08752	0.320056	0.992381	0.875938
A2XEN1	Mitochondrial inner membrane translocase complex, subunit Tim21 domain containing protein.	OsI_10791	38.991		0.943673	0.959438		0.868242	0.959873		1.10146	0.993349		1.14061	1.08336		1.07583	1.03266		0.993514	0.947199		1.01848	1.01382		0.873551	1.01912	0.897644	0.364012	0.963866	0.325495	0.920427	0.118371	1.1686	0.0933121	1.10073	0.322092	0.960593	0.561698	1.17505	0.232316	1.03075	0.666246	0.941982	0.419579	0.902594	0.100664
A2XEN9	Beta-galactosidase	OsI_10800	93.131	1.0646		1.17676	1.17328		0.967041	1.01579		1.0163	0.713404		1.13402	0.993064		0.945857	1.00003		0.737982	1.02505		1.17648	0.999235		0.840511	0.948851	0.643932	1.13544	0.315082	0.896382	0.582161	0.824239	0.516122	0.906633	0.313204	0.954919	0.719348	1.00417	0.988646	0.923041	0.464333	1.23148	0.356732	1.15599	0.18896
A2XEQ0	Similar to Lectin-like receptor kinase 7;2.	OsI_10813	10.943
A2XEQ4	Galactose oxidase, beta-propeller domain containing protein.	OsI_10817	60.68	1.19561		1.46207	1.25348		1.24801	0.896969		1.11301	0.801948		0.859455	0.934861		0.983952	0.987013		0.773612	0.982414		0.782942	0.882227		0.690359	0.819562	0.308604	0.920025	0.580311	0.91756	0.592132	0.625134	0.153124	0.756295	0.205017	0.941235	0.662488	1.05648	0.725105	1.13857	0.493442	1.4208	0.178336	1.38506	0.210794
A2XEQ6	Homologue of yeast Hrd3/mammalian SEL1L, ER-resident type I membrane protein, Polyubiquitination of unfolded proteins, Quality control of endoplasmic reticulum-derived protein bodies in rice endosperm	OsI_10819	74.897		1.05721	1.15044		1.0688	1.11737		1.09576	1.12075		1.22984	1.12132		0.977426	0.963326		0.926002	0.816329		0.776102	0.790266		0.851685	0.87877	0.891641	0.0407366	0.807093	0.00283797	0.897761	0.31761	1.06501	0.423498	1.00402	0.94022	0.99027	0.862252	1.3587	0.0941669	1.41507	0.00562505	1.25474	0.11248	1.13752	0.207288
A2XER6	Similar to dnaJ subfamily C member 8.	OsI_10830	29.237
A2XES5	Similar to Eukaryotic translation initiation factor 4E type 3 (eIF4E type 3) (eIF-4E type 3) (mRNA cap-binding protein type 3) (Novel cap-binding protein) (nCBP).	OsI_10838	26.598	0.969128	0.985388	1.10083	1.03144	0.82129	1.04724	1.02863	0.877016	1.04566	0.936487	0.782815	0.92042	1.06757	1.01	1.00184	0.986532	1.17569	0.930271	0.996954	1.15908	0.923343	0.990455	1.19989	1.00711	1.03833	0.6241	0.999989	0.999893	1.00425	0.959395	0.86397	0.098179	0.965951	0.637396	0.949148	0.578095	0.825571	0.0951944	0.958412	0.654095	0.937746	0.570559	0.992185	0.873774
A2XET8	EF-HAND 2 domain containing protein.	OsI_10852	92.512			0.94661			1.02069			1.15637			0.901614			0.837379			0.949334			1.13036			1.07455	1.28323		1.34988		1.1337		0.952466		1.22159		1.07825		0.839065		1.02301		1.07516		1.13044
A2XEU9	Mitochondrial substrate carrier family protein.	OsI_10863	37.73		1.11151			1.12448			1.10516			0.934457			0.857782			0.914935			0.905115			1.00682		1.17375		1.05518		1.06663		0.840708		0.994287		1.01166		0.928127		1.22102		1.22902		1.2958
A2XEV1	Coronatine-insensitive protein homolog 2	COI2	66.265	0.980676	0.987656	1.03553	0.996857	0.968843	0.955675	0.984533	0.962708	0.967876	0.894794	0.955345	0.85572	1.05997	1.04608	1.04642	1.07473	1.03821	1.03303	0.950553	1.01256	0.96735	0.986072	1.02671	1.02901	0.96489	0.106554	0.929575	0.0501299	0.997937	0.887863	0.900793	0.0543745	0.970456	0.222044	0.972539	0.269526	0.88956	0.0426521	0.994763	0.814574	0.928607	0.0140087	0.952858	0.094189
A2XEW1	Class I low-molecular-weight heat shock protein 17.9.	OsI_10878	17.91	0.63528	0.50041	0.585843	0.79469	0.670398	0.727695	0.961627	1.36935	1.19374	1.29534	1.1596	1.12695	0.987219	0.944033	0.939084	0.914128	0.800648	0.739256	0.999488	0.972042	1.03077	1.53094	1.66395	1.70999	1.70882	0.00374612	1.04598	0.127138	0.854963	0.103346	2.08064	0.000919968	2.04743	0.026788	1.27374	0.0425513	0.73027	0.00408649	1.174	0.277081	0.893543	0.244067	0.599767	0.00497927
A2XEY5	Similar to Mannose-1-phosphate guanyltransferase (EC 2.7.7.13) (ATP-mannose-1- phosphate guanylyltransferase) (GDP-mannose pyrophosphorylase) (NDP- hexose pyrophosphorylase).	OsI_10901	39.31		1.04149			0.981313			1.14216			0.982778			0.937004			1.00631			0.961983			1.06435		1.13591		1.02666		1.07397		0.943623		1.09665		0.942218		0.923359		1.18729		0.975158		1.11151
A2XF04	Protein of unknown function DUF579, plant family protein.	OsI_10920	31.568	0.972418			1.1406			1.16413			0.951803			1.05876			0.836447			0.917502			0.943865			0.891477		0.866578		0.790021		0.978799		1.19715		1.17295		1.00841		1.2688		1.36363		0.918446
A2XF22	Oxysterol-binding protein family protein.	OsI_10940	51.806	0.996962	1.04597	0.919845	1.00253	0.983585	1.01587	0.958116	1.0394	0.992969	0.873173	0.864327	0.915334	0.996092	0.994644	1.04551	1.02438	1.00708	1.04609	1.07273	1.07072	1.10122	1.06867	1.02189	0.986633	1.01348	0.665626	1.06864	0.0329058	1.0136	0.537367	0.895387	0.0901223	1.00935	0.844354	1.01323	0.759663	0.862096	0.0110179	0.921661	0.0531013	0.975448	0.163479	0.975803	0.589525
A2XF36	Epsin-like, N-terminal domain containing protein.	OsI_10952	72.039	1.14417	0.879475	0.856244	1.02529	0.913742	0.816324	1.0109	1.00439	1.04083	0.823609	1.0013	1.11624	0.949943	0.877449	0.864592	0.91366	1.03705	0.888135	1.02938	1.15898	1.2845	1.07497	1.14848	1.17917	1.26398	0.00467519	1.29007	0.0580797	1.05455	0.420676	1.02127	0.878787	1.0612	0.590643	0.956756	0.728719	0.864375	0.205093	0.880004	0.1976	0.970591	0.733626	1.0698	0.573002
A2XF40	Similar to Heat shock protein 70.	OsI_10982	47.444	0.858009	0.864353	0.857872	0.851176	0.923247	0.880014	0.960094	1.02743	1.00743	1.25095	1.03359	1.09102	1.03304	1.02259	1.01633	0.947498	0.968422	1.00236	1.03817	1.01769	0.996244	1.10722	1.09307	1.11457	1.07907	0.000719624	0.993536	0.651394	0.949971	0.0743352	1.30824	0.0550861	1.16073	0.0192678	1.02876	0.358867	1.01831	0.785588	0.981276	0.469397	0.909591	0.0319769	0.83993	0.000145507
A2XF44	Similar to GDP dissociation inhibitor protein OsGDI1.	OsI_10987	50.044	0.922266	0.923247	0.932935	0.783449	0.930854	0.851646	0.949757	0.947094	0.923474	1.17367	1.07382	1.08643	1.04525	1.07675	1.07808	1.04494	1.03646	1.06393	0.966016	0.95082	0.97408	1.00199	1.02221	1.01662	0.950232	0.0207736	0.903388	0.00247042	0.982892	0.251346	1.19992	0.0264017	1.01507	0.231199	0.923519	0.237656	1.09639	0.0846486	0.975582	0.0972382	0.815795	0.0411581	0.868242	0.00306924
A2XF57	Transcriptional coactivator-like protein.	OsI_10999	27.691	0.989434	1.0084	0.837707	1.21461	0.909893	0.985786	0.973633	1.13568	0.98075	0.80626	0.855005	0.667033	0.938465	0.905898	1.04915	0.898597	0.923289	1.20028	1.0156	1.22899	1.22309	1.16531	0.985845	1.10171	1.12419	0.156037	1.19843	0.094285	1.04446	0.714904	0.821113	0.0962805	1.08976	0.324498	1.09689	0.448066	0.715768	0.0162628	0.891106	0.230377	1.02916	0.836295	0.979965	0.794686
A2XF58	Similar to ADP ribosylation GTPase-like protein (Fragment).	OsI_11000	48.982	0.849599	0.848945	0.800195	0.910475	0.970207	0.933353	0.926926	1.01994	1.01007	0.975246	1.12226	0.829532	1.03811	0.94718	1.03406	1.14343	1.03107	1.13545	1.10369	1.02523	1.08389	1.1087	1.10224	1.09104	1.09361	0.0823271	1.06407	0.167516	1.09625	0.10992	1.17141	0.230355	1.18337	0.0184618	1.12618	0.0117854	0.886452	0.277024	0.92036	0.0900095	0.850174	0.0281444	0.827576	0.0131306
A2XF65	ATPase, F0 complex, subunit B/B', bacterial and chloroplast family protein.	OsI_11006	22.701
A2XF89	Ankyrin repeat containing protein.	OsI_11032	60.489		0.994804	0.956017		1.26248	1.12593		1.1085	1.17376		0.969752	0.815503		0.842427	0.825037		0.987161	0.916924		0.893294	1.09918		0.931704	1.09558	1.21579	0.269047	1.19491	0.357991	1.1419	0.166796	0.91513	0.471397	1.16989	0.0694594	1.22431	0.171256	0.880614	0.395039	1.14544	0.379182	1.25436	0.12536	1.16993	0.0509364
A2XF96	Similar to Ca2+-ATPase.	OsI_11041	115.05	1.02558	0.972274	0.979172	0.990181	1.0153	1.02151	1.03938	1.03547	1.02439	1.01637	0.977429	0.922305	1.00513	1.00558	1.01184	0.947423	0.999607	0.981904	0.953042	0.971287	0.974189	0.996277	1.04137	0.992468	1.00251	0.88757	0.958967	0.0169811	0.96903	0.176358	0.979536	0.566906	1.04105	0.127233	1.01678	0.448034	0.962374	0.30915	1.06925	0.00191674	1.03348	0.158327	0.984943	0.460975
A2XFC7	L-ascorbate peroxidase 1, cytosolic	APX1	27.102	0.989935	0.98206	0.946708	0.995403	1.0715	0.989623	1.05047	1.09944	1.07915	1.14042	1.04635	1.14151	0.976165	0.942551	1.00197	0.933111	0.954582	0.97024	0.922366	0.957976	0.864093	0.899368	0.912026	0.930938	0.938933	0.0542218	0.939653	0.156585	0.978513	0.371055	1.14033	0.0344784	1.10633	0.00609118	1.04722	0.219143	1.21367	0.0185888	1.17658	0.0134755	1.06949	0.114387	0.99932	0.977238
A2XFD1	Similar to L-ascorbate peroxidase.	OsI_11075	11.35	0.960596	0.928322	0.917748	0.978585	0.972903	0.919585	1.06021	1.12115	1.07351	1.12959	1.11489	1.18871	0.940162	0.996143	0.967597	1.00542	0.955582	1.00577	0.973677	0.917551	0.939007	0.914491	0.914389	0.937028	0.952479	0.0867799	0.974632	0.345653	1.02165	0.417874	1.22323	0.00324305	1.15969	0.0039796	1.02295	0.405821	1.24126	0.00571526	1.15004	0.00479863	0.967745	0.273905	0.966515	0.195419
A2XFF1	Phosphatidic acid phosphatase type 2/haloperoxidase domain containing protein.	OsI_11094	25.319	0.848162	0.913277	0.854728	0.958823	0.911685	0.967704	0.907653	0.882337	0.934429	0.878927	0.972585	0.962619	1.16498	1.0734	1.06849	1.18021	1.12569	1.13096	1.05146	1.05383	1.07213	1.06787	1.0937	1.02761	0.964414	0.357836	0.960857	0.301437	1.03931	0.310469	1.07567	0.150921	1.04138	0.237662	1.08487	0.0536944	0.882397	0.0311218	0.857429	0.0039272	0.825815	0.00124962	0.791131	0.00568882
A2XFF4	Serine/threonine protein kinase OSK3	OSK3	58.249	1.01886	0.937419	0.951631	1.13348	0.890376	0.962989	1.094	1.04738	1.06787	1.13047	0.951904	0.966365	0.847893	0.983575	0.936453	0.925548	1.02556	0.957835	0.831204	1.15013	1.1188	0.981069	1.02604	1.05627	1.10674	0.115338	1.12002	0.394718	1.05095	0.40029	1.04843	0.511971	1.10363	0.0375112	1.02714	0.757335	0.995222	0.942338	1.0352	0.755339	1.02678	0.763312	1.05057	0.386867
A2XFL2	Similar to Eukaryotic translation initiation factor 2 subunit 1 (Eukaryotic translation initiation factor 2 alpha subunit) (eIF-2-alpha) (EIF- 2alpha) (EIF-2A) (Fragment).	OsI_11150	38.22	1.04384	0.961184	0.96447	1.0437	0.995191	1.03791	0.979339	1.0166	1.0403	1.05232	1.15836	0.997038	0.987339	1.00251	0.880294	0.93154	0.93639	1.01395	0.985874	0.970751	0.971817	0.985241	1.02404	0.950204	1.03112	0.545099	1.02031	0.664583	1.00409	0.937886	1.08022	0.236263	1.02248	0.534694	1.03614	0.328907	1.08388	0.216286	1.03681	0.173172	1.06764	0.119903	1.03461	0.524133
A2XFL9	40S ribosomal protein S7.	OsI_11158	22.229	1.09895	1.09125	1.13008	1.10764	0.981145	1.03341	1.02317	1.16334	1.08794	0.937609	0.894482	1.06275	0.969191	1.0334	1.00382	0.968441	0.957428	0.932518	0.895183	0.83744	0.835906	0.885672	0.794539	0.80414	0.826353	0.0108295	0.854353	0.00565199	0.950766	0.0991629	0.871866	0.0997097	0.986197	0.747512	0.940339	0.207118	1.16523	0.0949801	1.27483	0.0150138	1.09229	0.129748	1.1044	0.0132422
A2XFN0	Tetratricopeptide-like helical domain containing protein.	OsI_11170	59.983	1.42861			1.26435			1.18364			1.05789			0.778414			0.702495			0.693346			0.713485			0.916588		0.890717		0.90247		0.740499		0.828524		0.885018		1.4827		1.70714		1.7998		1.83529
A2XFP3	Probable xyloglucan 6-xylosyltransferase 1	XXT1	51.646
A2XFP7	Pectinesterase	OsI_11188	62.408	0.813137	0.842646	0.81611	0.774189	1.07285	0.85886	1.03304	0.928125	0.96433	0.976544	0.965997	0.935982	1.07229	1.00816	1.04376	1.06861	1.0627	1.03674	1.11498	1.06595	1.11866	1.13739	1.12326	1.15231	1.09242	0.0211524	1.05614	0.0812712	1.01403	0.535533	1.1645	0.00119938	1.1835	0.0302634	1.09466	0.473045	0.843409	0.000520713	0.886625	0.0358951	0.85412	0.224051	0.791207	0.00197681
A2XFP9	Retrotransposon gag protein family protein.	OsI_11190	28.442
A2XFT4	Similar to Peptide chain release factor 2 (Fragment).	OsI_11230	51.705	0.953772			1.01563			1.01276			0.76084			0.819409			0.966377			1.57447			0.967129			1.18028		1.92147		1.17936		0.797716		1.06185		1.06486		0.7867		0.643241		1.05097		1.16398
A2XFU8	Six-bladed beta-propeller, TolB-like domain containing protein.	OsI_11246	19.569	1.15734	1.08631	1.16182	1.12478	0.99124	1.06307	0.98842	0.987801	0.943672	0.954596	0.973272	0.955799	1.01075	1.0624	1.03003	0.97531	1.03273	0.984066	0.793511	0.855055	0.825087	0.781306	0.918327	0.934507	0.848851	0.0734977	0.797134	0.000949501	0.964207	0.190313	0.846773	0.0149225	0.857411	0.00844787	0.933524	0.186758	1.09473	0.227766	1.1804	0.00335361	1.06249	0.244498	1.09741	0.0333118
A2XFX2	Crotonase, core domain containing protein.	OsI_11271	28.889	0.903173		0.996291	0.976094		1.10448	1.04801		0.956301	0.992772		0.855286	1.03096		0.99575	0.945932		1.01235	1.06851		1.05551	1.06945		1.02398	1.03292	0.372059	1.04802	0.189716	0.966239	0.483561	0.972937	0.789664	1.0552	0.506616	1.09535	0.381317	0.882791	0.304987	0.94364	0.412981	1.06245	0.511013	0.937217	0.385469
A2XFY5	Similar to NADH-ubiquinone oxidoreductase (Fragment).	OsI_11285	21.829	0.97437	0.983919	0.948791	1.0096	1.04778	0.958847	0.958007	0.970567	0.986684	0.928604	0.962232	1.05113	1.04915	1.01604	1.05366	1.00714	1.03433	1.0564	1.03692	1.00867	1.02392	0.976039	0.97346	0.931019	0.923587	0.0146505	0.984187	0.324713	0.993278	0.7259	1.012	0.784973	1.00281	0.848919	1.03754	0.292888	1.02133	0.643453	0.949745	0.011546	0.973645	0.42103	0.932104	0.0115565
A2XFY9	Adenylosuccinate lyase	OsI_11289	60.154	0.969818	1.06823	0.974807	1.00124	0.996287	1.13529	1.04769	1.14533	1.11495	0.936956	0.855555	0.995086	0.985162	0.898921	0.874042	0.970634	0.907599	0.954198	1.01579	1.03388	0.988035	0.983101	0.864769	1.0041	1.03403	0.601083	1.10137	0.0945579	1.02694	0.564807	0.925235	0.222896	1.09795	0.0852029	1.03982	0.516431	0.977428	0.735914	1.08897	0.0709513	1.10605	0.146438	1.09235	0.141762
A2XG45	Similar to WRKY transcription factor 55.	OsI_11351	26.242			0.958669			1.041			0.895787			0.860733			1.10146			1.01278			1.08754			1.05368	0.956618		0.98736		0.91949		0.897841		0.934407		1.08588		0.816883		0.823682		1.02786		0.87036
A2XG58	Similar to ISP42-like protein (Fragment).	OsI_11365	37.303	1.06448	0.979184	1.07342	1.04021	1.01712	1.03971	1.04	1.02633	1.03424	0.938978	1.11076	1.10879	0.939277	0.943635	0.9394	0.923843	0.910892	0.952476	0.953061	1.03202	0.914598	0.900875	0.983405	0.916302	0.992301	0.801984	1.02741	0.53343	0.987563	0.441741	1.0133	0.843682	0.994704	0.872109	0.993571	0.847247	1.12781	0.159302	1.06928	0.190865	1.11116	0.00392056	1.10444	0.0817566
A2XG88	Ricin B-related lectin domain containing protein.	OsI_11398	41.693	0.910792	0.917576	0.852327	0.940425	0.901607	0.90829	0.994145	0.970738	0.987949	1.02254	1.03162	0.988423	0.979971	0.979669	0.966984	0.980341	0.964632	0.990077	1.04121	1.27617	1.23449	1.11516	0.981912	1.07238	1.08297	0.174079	1.21364	0.101904	1.00288	0.763144	1.135	0.0120531	1.10152	0.0372657	1.02597	0.399471	0.959972	0.397556	0.831346	0.108775	0.937061	0.0177511	0.915968	0.0530476
A2XGA3	Hexosyltransferase	OsI_11412	72.651	1.07906	0.896359		0.927088	1.00936		0.805288	0.925123		1.70217	0.958082		0.905346	1.03236		0.667159	1.12333		0.925814	1.1888		0.93534	0.90079		0.947579	0.567683	1.0913	0.626019	0.924027	0.802602	1.34668	0.522367	0.875974	0.394037	0.980275	0.870361	1.44884	0.467262	0.81831	0.359926	1.08152	0.803297	1.01946	0.88267
A2XGC1	Similar to ABC Transporter, ATP binding component.	OsI_11425	33.355	0.975686	0.997945	0.936546	0.821541	0.963669	0.920125	0.987672	0.99111	0.947517	1.0782	0.993544	1.07333	1.02852	1.01544	1.00622	1.05326	1.02572	0.985505	1.03253	0.990216	1.02799	1.04345	1.02448	1.11236	1.04265	0.242276	1.00018	0.990914	1.00469	0.835944	1.08072	0.0857318	1.00554	0.825568	0.929612	0.241564	0.988931	0.774557	0.959209	0.0992112	0.882802	0.0866311	0.954097	0.108565
A2XGF5	Peptidase M16, core domain containing protein.	OsI_11464	119.15	1.03898	1.04285	1.00402	1.09576	1.01037	1.03804	0.956025	0.956171	1.00012	0.910505	0.91227	0.914373	0.999399	1.03749	1.04429	1.08971	1.04865	1.03417	1.03556	1.00053	1.02685	0.951412	0.969114	0.996179	0.946619	0.0456756	0.994082	0.747004	1.02965	0.235662	0.886999	0.0106206	0.943764	0.0408014	1.0189	0.539127	0.938438	0.0432793	0.950822	0.0556124	0.991063	0.771902	1.00152	0.937548
A2XGG9	Ribosomal protein L19	OsI_11477	24.141	1.4284	1.2107	1.23175	0.934961	0.928968	0.86567	1.28105	1.13468	0.960742	0.700302	1.28903	0.834965	0.928878	0.921706	0.965747	0.96804	0.867929	1.06028	0.804281	0.937082	1.10221	0.893095	0.655227	0.958228	0.890005	0.378677	1.00967	0.926206	1.02838	0.682774	0.729631	0.179695	0.87228	0.23268	0.705167	0.0231352	1.12677	0.633914	1.1874	0.233216	0.942459	0.430305	1.37443	0.0326907
A2XGI7	Tetratricopeptide-like helical domain containing protein.	OsI_11499	49.411	0.797442	0.84041	0.80218	0.90782	1.00638	0.827622	0.956945	0.951376	0.862656	0.775733	0.893796	0.941822	1.03745	0.990218	1.13203	1.26448	1.07074	1.19888	1.19152	1.20361	1.18262	1.16397	1.07441	1.18373	1.08305	0.180992	1.13231	0.0760959	1.1185	0.157998	1.07021	0.367401	1.13563	0.0515274	1.12368	0.184944	0.763082	0.014132	0.774502	0.0103664	0.775818	0.0267788	0.772237	0.0205389
A2XGK2	Similar to 60S ribosomal protein L22-2.	OsI_11522	14.471	1.11673	0.986423	0.990216	1.10793	0.992093	1.08703	0.991106	1.12366	1.1177	0.930163	0.796312	0.846872	1.02979	1.03436	1.02013	0.976175	0.977349	0.935611	0.925124	0.889944	1.11236	0.873296	0.984489	0.92559	0.902439	0.0866434	0.949144	0.528029	0.936729	0.0326994	0.83189	0.0406926	1.04497	0.488495	1.03028	0.605983	0.924542	0.240698	1.1042	0.291785	1.10312	0.0937958	1.00295	0.950144
A2XGP6	Superoxide dismutase [Cu-Zn] 1	SODCC1	15.251	0.837745	0.882304	0.820724	0.89303	0.931939	0.832787	0.736772	0.900252	0.865961	1.03697	0.930716	1.0145	1.15681	1.10237	1.10511	1.10493	1.09716	1.1749	1.12547	1.19172	1.05901	1.18055	1.06185	1.16018	1.01138	0.775113	1.00354	0.931319	1.00378	0.896594	1.17373	0.0260369	0.985127	0.830182	1.04604	0.328144	0.876449	0.0464257	0.741361	0.0113608	0.787018	0.0034832	0.755219	0.000425678
A2XGQ0	Similar to Nucleolar protein.	OsI_11580	61.444	1.14291	0.924568	1.03773	1.16719	0.879599	0.925849	1.11534	1.04697	1.01307	0.942912	1.13494	1.08696	0.889396	1.19615	1.26585	0.891183	0.938382	0.830132	0.93325	0.90161	0.833562	0.856474	1.00066	0.996435	0.851458	0.286878	0.796214	0.181891	0.79361	0.177692	1.01919	0.827694	1.02259	0.760762	0.957306	0.708578	1.10907	0.239516	1.18998	0.0159184	1.11766	0.364953	0.926545	0.576171
A2XGQ6	Acyl carrier protein	OsI_11586	14.77	0.731289	0.964863	0.866171	1.05005	0.95709	0.970348	0.888106	0.872226	0.887928	1.17381	1.20483	1.16843	0.973514	1.00255	1.01387	1.16033	1.07322	1.14013	1.01588	0.979096	0.931411	0.975745	0.967162	0.975949	0.976228	0.181992	0.978747	0.495129	1.12835	0.0248152	1.38432	0.036849	1.03354	0.713701	1.16203	0.166588	1.21522	0.00175885	0.904958	0.0572822	0.882565	0.0284582	0.856983	0.166303
A2XGR9	Protein of unknown function DUF1618 domain containing protein.	OsI_11599	51.329	0.920442	0.911637	0.92147	0.948944	0.98089	1.12281	1.00006	1.08462	0.979352	0.965315	0.979519	0.811371	0.932482	0.967538	0.905191	1.03302	0.967767	1.09427	1.08273	0.980891	1.11791	1.06207	1.12595	1.061	1.15821	0.00671715	1.13415	0.0754258	1.10333	0.100696	1.00096	0.988385	1.11276	0.0833269	1.10862	0.202687	0.848317	0.077218	0.963067	0.496998	0.986295	0.839105	0.981584	0.441444
A2XGT1	Tetratricopeptide-like helical domain containing protein.	OsI_11612	19.129	0.959741	0.851894	1.02029	0.989101	1.00581	0.99535	1.13827	1.04238	1.15293	0.970448	0.989674	1.02764	0.941425	0.836831	0.922637	0.883186	0.863819	0.950222	0.958312	0.840339	0.97963	1.12156	1.37037	0.99228	1.29002	0.133904	1.02865	0.659582	0.998643	0.97797	1.05503	0.406006	1.17715	0.056436	1.05591	0.396056	0.857515	0.273036	1.19988	0.0310586	1.10864	0.0604262	1.04851	0.505261
A2XGV4	Glutathione peroxidase	OsI_11636	19.234		0.95368	0.970249		0.989192	0.947908		0.950429	0.952298		0.949963	0.977204		1.01029	0.976186		1.03353	1.04978		1.13541	1.09144		0.991632	1.02085	1.01309	0.622307	1.121	0.0551769	1.04875	0.171803	1.00168	0.93006	0.98898	0.420283	1.00685	0.807105	0.957605	0.166861	0.854448	0.0853557	0.929817	0.13944	0.968511	0.285241
A2XGW6	Ubiquitin interacting motif domain containing protein.	OsI_11646	63.125		0.765393			0.806113			0.768116			0.595989			1.19415			1.25453			1.26625			1.42191		1.19073		1.06038		1.05056		0.77867		1.00356		1.0532		0.419146		0.606606		0.642564		0.640952
A2XH60	Bifunctional inhibitor/plant lipid transfer protein/seed storage domain containing protein.	OsI_11735	12.752	0.970912	1.44361	1.09594	1.31095	0.92718	1.13425	0.827424	0.738615	0.830255	0.874824	0.78055	0.853542	1.18176	1.22311	1.12924	1.20719	1.25208	1.16199	0.80519	0.870412	0.889931	0.728092	0.717358	0.77697	0.62885	0.000392734	0.725936	0.00099913	1.02466	0.483001	0.714696	0.13717	0.682615	0.113759	0.960662	0.811156	1.12891	0.0577931	0.934034	0.228319	0.931272	0.535553	0.993311	0.961031
A2XHE1	Aldose 1-epimerase	OsI_11823	40.745	1.51833	1.65787	1.72027	1.36493	1.08725	1.32488	0.826471	0.948714	0.797323	0.660089	0.600385	0.683183	0.964383	1.17316	0.99368	0.990414	1.01776	0.954733	0.747602	0.646163	0.708577	0.796739	0.789798	0.735495	0.741573	0.044391	0.671412	0.0204634	0.946246	0.484445	0.396951	0.00114766	0.52538	0.000688686	0.771383	0.0290907	0.83705	0.0176541	1.22364	0.0562838	1.27478	0.0827924	1.56376	0.0027258
A2XHE4	CS domain domain containing protein.	OsI_11826	19.068	0.861857			0.987973			1.23245			1.29068			0.807107			0.861638			0.873519			1.09757			1.35988		1.08228		1.06756		1.49756		1.42999		1.14633		1.17594		1.4109		1.14662		1.06784
A2XHI6	Phospho-2-dehydro-3-deoxyheptonate aldolase	OsI_11871	51.079	1.71176	1.42365	1.5558	1.78411	0.981024	1.37684	0.772302	1.35447	1.06722	0.689624	0.913026	0.897274	0.787027	0.949192	0.819912	0.681444	0.709177	0.714133	0.687119	0.776319	0.831549	0.62904	0.946486	0.718242	0.897359	0.472108	0.897836	0.253006	0.823414	0.0877213	0.532895	0.00287815	0.680845	0.0783265	0.882922	0.520786	1.08988	0.596075	1.39172	0.211732	1.96792	0.0991873	1.83528	0.00392193
A2XHI9	40S ribosomal protein S6	OsI_11874	28.501	1.52567			1.08694			1.06222			0.893708			1.08623			0.9127			0.64338			0.56514			0.520275		0.592304		0.840243		0.585779		0.696232		0.71243		1.58139		1.651		1.1909		1.40455
A2XHP8	Mannose-binding lectin domain containing protein.	OsI_11938	19.971		1.10886	1.27676		1.13153	1.27381		1.01365	1.10782		1.39377	1.43664		0.705134	0.866149		0.60968	0.401276		1.10334	0.944746		0.841138	0.644106	0.945243	0.768586	1.30345	0.169387	0.643395	0.175246	1.18644	0.212789	0.889269	0.333225	1.00826	0.936986	1.90568	0.0807456	1.03583	0.736748	2.37927	0.0408094	1.51827	0.0729908
A2XHR1	Sucrose synthase	OsI_11950	92.923	1.26102	1.14991	1.20298	1.34279	1.04942	1.21887	0.946889	1.06641	1.0284	0.964832	1.06171	1.05812	0.880771	0.884854	0.870698	0.699841	0.79748	0.832166	0.824936	1.09006	0.966284	0.809948	0.706809	0.738144	0.85532	0.0506856	1.09292	0.398048	0.883612	0.121375	0.853552	0.0173888	0.841665	0.0163969	0.999215	0.992458	1.36798	0.00329202	1.05568	0.573772	1.55016	0.0224949	1.37082	0.00866898
A2XHR5	TRAPP I complex, Bet3 domain containing protein.	OsI_11953	20.926	1.12932	0.993588	0.983113	1.07396	0.917254	1.08175	0.93448	0.993549	0.956053	0.928386	0.957645	0.807681	0.964795	1.03751	1.03777	0.976604	1.03625	0.982264	0.979516	1.01494	1.03032	0.981799	1.02304	0.977325	0.980948	0.540389	0.994965	0.868531	0.985211	0.653793	0.867254	0.104857	0.928544	0.252654	0.989359	0.884852	0.903276	0.162329	0.953487	0.111167	1.02599	0.684794	1.02169	0.706153
A2XHR6	40S ribosomal protein SA	OsI_11954	33.411	1.18623	1.15371	1.11747	1.26606	1.01753	0.987268	1.01185	1.1938	1.13566	0.615865	0.644761	0.773651	0.997663	1.04874	0.972266	0.948734	1.07078	1.09207	0.846113	0.983591	0.99892	0.953824	0.850997	0.938287	0.908714	0.0861534	0.937044	0.326796	1.03078	0.580107	0.588381	0.00456972	0.96642	0.555223	0.946042	0.55733	0.741595	0.0203291	1.18125	0.0782076	1.05119	0.629341	1.14534	0.00851306
A2XHS6		OsI_11964	12.025
A2XHT7	Similar to PDI-like protein.	OsI_11974	65.357		1.22727	1.18029		1.05686	1.17458		1.10467	1.23514		1.36935	1.26467		0.623257	0.685951		0.89196	0.819662		0.91575	0.838577		0.739413	0.756259	1.14243	0.18733	1.33999	0.050073	1.30737	0.0539865	1.09406	0.240211	0.971856	0.696736	0.926846	0.354516	1.76109	0.0528426	1.33374	0.0840655	1.3037	0.0846171	1.83895	0.00678217
A2XHU1	Elongation factor 1 beta 2.	OsI_11978	27.775	1.00558	1.00023	1.01009	0.823578	1.01348	1.04407	0.979293	0.983118	0.969025	1.41288	0.942274	1.01742	0.970679	1.03434	0.978201	0.941602	0.964417	1.00251	1.00306	0.954682	1.03279	0.982044	0.968334	0.982506	0.983127	0.493965	1.00245	0.93989	0.974963	0.40643	1.11826	0.500931	0.971992	0.007517	0.955311	0.581728	1.14992	0.421088	0.980238	0.479387	0.99058	0.908462	1.01096	0.643102
A2XHW8	EF-Hand type domain containing protein.	OsI_12015	16.528
A2XI59	Similar to 40S ribosomal protein S19-3.	OsI_12120	16.387	1.15904	1.16673	1.14094	1.12177	0.970388	1.1015	0.927777	1.1206	1.04593	1.07104	0.950032	1.10225	0.916388	1.03331	0.98084	0.922809	0.942154	0.92636	0.829902	0.870209	0.812206	0.895572	0.877878	0.86592	0.900643	0.0949137	0.857289	0.0355016	0.952495	0.30242	0.900948	0.129004	0.892581	0.155247	0.921238	0.192434	1.18336	0.0691999	1.23165	0.0638112	1.14414	0.103465	1.18296	0.0289537
A2XI79	Zinc finger, RING/FYVE/PHD-type domain containing protein.	OsI_12140	116.34	1.0015	0.976606	0.994254	1.04867	1.00303	1.06966	0.968269	0.967566	1.01939	1.05971	0.975449	0.925278	1.01728	1.00734	1.0065	0.9247	1.01793	0.97982	1.04151	1.01851	0.999026	1.06582	0.970907	1.03446	1.01322	0.680557	1.00921	0.532288	0.964148	0.311988	0.99599	0.929246	0.994235	0.781729	1.05013	0.114154	0.963939	0.490231	0.966061	0.183654	1.06807	0.125248	0.980613	0.10085
A2XI86	Cysteine proteinase inhibitor	OsI_12145	12.878	0.952732	0.958197	0.918255	0.955945	0.934139	1.08132	0.9368	1.06255	0.980297	0.754173	1.07697	1.00117	1.04192	0.981883	1.0877	1.07581	0.900259	0.972606	1.01698	1.03291	1.00479	1.14065	1.05514	1.05283	1.04406	0.339064	0.981739	0.604194	0.947669	0.423268	1.0011	0.99248	1.05318	0.305718	1.05027	0.411873	0.871852	0.288213	0.975437	0.570527	1.00771	0.917349	0.909266	0.0757369
A2XIC3	Similar to A.thaliana gene induced upon wounding stress.	OsI_12184	44.003	0.941781	0.877064	0.901708	0.935739	0.868282	0.797714	1.0073	0.929706	0.909024	1.02439	1.02124	0.97712	0.968598	0.976255	0.880643	0.989318	0.962037	1.10829	1.19615	1.11676	1.10186	1.12893	1.17265	1.2746	1.26568	0.0116955	1.20856	0.00983519	1.08287	0.233454	1.11108	0.01554	1.04612	0.313505	0.956326	0.438264	0.845246	0.0385746	0.833446	0.0105871	0.850339	0.0646709	0.962858	0.396588
A2XID1	Similar to Hydrolase.	OsI_12193	34.19
A2XID3	Allene oxide cyclase, chloroplastic	AOC	26.05	0.953043	0.902457	0.913853	0.930485	0.889804	0.957915	1.07229	0.963469	0.989599	1.09515	1.061	1.04369	0.868456	0.905745	0.932756	0.765743	0.983325	0.902233	1.18287	1.24494	1.20783	1.14405	1.06618	1.10258	1.22381	0.00260109	1.34307	0.000284024	0.97944	0.802048	1.15545	0.0026319	1.09244	0.104759	1.0032	0.912154	0.9659	0.246561	0.83214	0.0111483	1.04786	0.580381	1.02305	0.439004
A2XIE7	ABC transporter-like domain containing protein.	OsI_12206	77.833	1.04881	0.938352	0.939606	0.906537	0.987449	1.03007	0.958271	0.989421	1.03095	1.19725	1.0524	0.963468	0.948926	1.04804	1.00945	0.929314	0.905927	0.934189	1.01289	0.966377	0.949464	0.984338	1.03291	1.01551	1.00876	0.802991	0.974158	0.500916	0.921173	0.101055	1.09784	0.303305	1.01772	0.708192	0.999071	0.986805	1.05947	0.472356	1.01704	0.588886	1.05583	0.288744	0.973509	0.601
A2XIK9	Magnesium-chelatase subunit ChlI, chloroplastic	CHLI	44.85	1.11109	1.01461	1.04641	1.12097	1.0426	1.11153	1.06354	1.13786	1.1222	0.973067	0.970174	0.931397	1.00187	0.935428	0.983607	0.799485	0.894741	0.908793	0.921856	0.973789	1.02602	0.960106	0.980809	0.869266	0.962093	0.415828	1.00026	0.994733	0.891169	0.0704892	0.906226	0.0545878	1.04776	0.239864	1.03247	0.414081	1.02294	0.606006	1.13757	0.026667	1.25819	0.00795281	1.086	0.0804734
A2XIT5	60S ribosomal protein L13	OsI_12345	24.014	1.23658	1.1133	1.44183	1.0453	0.977278	1.04342	0.993237	1.09458	1.12336	0.768776	0.91224	0.88522	1.14514	1.11653	1.22227	1.06169	1.02398	0.895117	0.872555	0.904779	0.691306	0.80212	0.803654	0.623836	0.639967	0.00817357	0.708576	0.0214187	0.855577	0.0585844	0.676804	0.0342386	0.846894	0.170325	0.808608	0.120908	1.15098	0.210857	1.30078	0.0439116	1.02859	0.645024	1.08834	0.399615
A2XIT7	Similar to Ribosomal protein S3 (Fragment).	OsI_12347	25.434	1.21478	1.043	1.14097	1.17073	1.03033	1.11477	0.987613	1.10846	1.08221	1.0207	1.03834	0.988183	0.885107	0.996493	0.935617	0.919892	0.932692	0.911751	0.853749	0.92284	0.856102	0.864833	0.914039	0.823644	0.92379	0.162488	0.934501	0.201201	0.981229	0.641324	0.896569	0.133488	0.935131	0.305562	0.975603	0.690448	1.17087	0.0141315	1.20724	0.0197554	1.19951	0.0432256	1.20642	0.0385875
A2XIU7	Ribosomal protein L19	OsI_12360	24.059	1.33157	1.17486	1.29779	0.982457	1.05436	1.0186	1.33806	1.03604	1.2843	0.767296	1.21187	0.94305	0.88338	0.887338	0.889353	0.978381	0.898083	0.938153	0.952461	0.977407	0.828071	0.666472	0.715188	0.752495	0.802292	0.0191757	1.03679	0.553252	1.0581	0.155586	0.768151	0.139029	0.961669	0.673695	0.803165	0.021158	1.36926	0.175265	1.3265	0.064823	1.08555	0.0620802	1.43012	0.0151334
A2XIV6	Lipase, GDSL domain containing protein.	OsI_12368	39.485	0.723075	0.726354	0.781068	0.772084	0.909717	0.899488	0.87593	0.758083	0.872375	0.843745	0.898034	0.879891	1.10334	1.0877	1.06251	1.32536	1.24497	1.19396	1.23898	1.19414	1.24754	1.17214	1.20699	1.1343	1.07987	0.0339149	1.13128	0.00314874	1.15698	0.0372348	1.17538	0.00660718	1.12369	0.125463	1.15727	0.102792	0.746187	0.000510547	0.680961	0.00393695	0.685732	0.00272089	0.685558	0.000305766
A2XIZ4	Lysine--tRNA ligase	OsI_12406	71.433	1.01166	0.93108	1.01989	1.02251	0.923704	1.00148	1.03503	1.07496	0.987345	0.975098	1.04636	1.01693	0.965831	1.01023	1.03956	0.982283	0.984527	0.988657	0.954315	0.982118	0.990288	0.984622	0.959433	0.99644	0.975089	0.374945	0.970521	0.306309	0.980054	0.448434	1.02557	0.514818	1.04547	0.303556	0.994959	0.909884	1.03329	0.2562	1.0583	0.140625	0.997368	0.939172	0.982427	0.64692
A2XIZ6	Similar to L-galactose-1-phosphate phosphatase.	OsI_12408	28.973	0.970363	0.98231	0.959817	0.931234	1.04629	0.985156	0.961631	0.958379	0.961643	1.00591	0.94893	0.884339	1.05181	1.02086	1.04045	1.12669	1.00979	1.06343	0.987956	0.976884	1.01156	1.01528	1.02332	1.00092	0.976359	0.0995019	0.956082	0.0295277	1.02788	0.485575	0.974827	0.560441	0.989412	0.252579	1.01723	0.667153	0.934084	0.194161	0.968166	0.089175	0.925861	0.170533	0.935553	0.00524151
A2XJ35	Chlorophyll a-b binding protein, chloroplastic	OsI_012078	28.495	1.20104	1.15706	1.16179	1.15751	1.02233	1.15083	1.42983	1.16063	1.18427	1.40591	1.06547	1.47869	0.527296	0.842749	0.699933	0.589715	0.859522	0.723468	0.823354	1.02777	0.877705	0.762481	0.813612	0.856879	1.17536	0.314752	1.31829	0.126202	1.04963	0.789753	1.12221	0.377084	1.0724	0.428229	0.946247	0.285726	1.62356	0.0523636	1.38328	0.0347955	1.53296	0.020637	1.70045	0.0313458
A2XJ75	GTP-binding signal recognition particle SRP54, G-domain containing protein.	OsI_12494	74.166	1.10788	1.03704	1.03793	1.14595	0.870469	1.0454	1.11027	0.943723	0.949562	1.2084	1.21957	1.02267	0.677923	0.907829	0.809803	0.75976	0.757478	0.835942	1.08451	1.1842	1.13201	0.856534	1.05964	1.05449	1.24007	0.112052	1.4196	0.0235813	0.982311	0.857727	1.08413	0.295801	0.943668	0.395415	0.961976	0.671716	1.16157	0.158739	0.883209	0.120191	1.30114	0.0875944	1.32865	0.0462628
A2XJ89	Ribosomal protein L15	OsI_12513	24.333	1.48979	1.05504	1.22227	0.909394	1.06542	0.931337	1.30861	1.1853	1.20227	0.744741	1.03288	0.910525	1.03713	1.0364	1.09741	0.767455	1.04142	0.980924	0.689239	0.846634	0.879215	0.6433	0.629664	0.674729	0.614233	0.000190728	0.761632	0.0385806	0.879801	0.262992	0.713584	0.0867743	0.981175	0.872396	0.771456	0.139333	1.38017	0.0943856	1.53046	0.00584638	1.04171	0.712426	1.18801	0.255398
A2XJ95		OsI_12520	19.184	1.05544	1.08051	1.09175	1.24465	1.0707	1.03969	1.07509	1.16848	1.00652	0.760363	0.972362	1.1998	0.661355	0.9804	0.814006	0.761973	0.910563	0.786652	1.61525	0.93285	1.0581	0.84995	0.857414	0.98706	1.09718	0.495585	1.46847	0.20113	1.0014	0.991858	0.90855	0.519533	1.00694	0.8898	1.03945	0.575913	1.08837	0.604315	0.901253	0.631743	1.36429	0.0227619	1.31434	0.105926
A2XJB6	PLC-like phosphodiesterase, TIM beta/alpha-barrel domain domain containing protein.	OsI_12541	36.882			1.68349			1.4576			0.701762			0.625837			0.761386			0.819965			1.21576			0.630437	0.828012		1.59677		1.07694		0.371751		0.41685		0.865824		0.992703		0.577221		1.77764		2.21108
A2XJB8	Presenilin	OsI_12543	48.075	0.874554	0.947014	1.05084	1.10819	1.07541	1.1301	1.09637	1.06072	1.09687	0.918551	0.945156	0.767658	0.860346	0.761124	0.808505	0.874909	0.848645	0.872385	1.15845	0.935925	1.123	1.15487	1.48742	1.14163	1.55718	0.0500017	1.32404	0.0469914	1.0683	0.186314	0.916082	0.346465	1.13283	0.124175	1.15363	0.0916801	0.695408	0.0577708	1.01137	0.877025	1.27649	0.000869764	1.18207	0.0827405
A2XJC2	UDP-glucose 6-dehydrogenase	OsI_12546	51.565	0.927755	0.879947	0.901763	0.940639	0.876979	0.834096	0.828313	0.825497	0.782318	0.66882	0.697595	0.665218	1.18976	1.24718	1.23729	1.18954	1.26982	1.27991	1.12717	1.10882	1.11012	1.10615	1.19239	1.17342	0.944948	0.109245	0.910697	0.0172405	1.0177	0.560806	0.749828	0.000312982	0.899118	0.0110773	0.978685	0.61287	0.585156	0.000965636	0.728048	0.000714412	0.709154	0.00103115	0.737424	0.000198913
A2XJD1	Mitochondrial ATP synthase 6 KD subunit.	OsI_12555	13.134	0.903263	1.07779	1.0084	1.18121	1.03924	1.09733	1.00679	1.0433	1.04464	1.1503	1.11168	1.1829	1.0298	0.945186	0.954205	0.933641	0.936214	0.904952	0.886084	0.849816	0.797949	0.972777	0.979044	0.909735	0.976909	0.553357	0.865033	0.0237758	0.947293	0.186294	1.15234	0.0801354	1.03521	0.564349	1.10983	0.172353	1.20385	0.00305764	1.22135	0.00800855	1.19568	0.0415563	1.02057	0.749207
A2XJL6	Chaperone, tailless complex polypeptide 1 domain containing protein.	OsI_12631	48.722	1.06632	1.03503	0.997422	1.03681	1.10121	1.05737	1.04499	1.0927	1.0276	0.900875	0.935657	0.943508	0.992801	0.944573	1.05594	1.02068	0.893097	0.982757	0.93969	0.925223	0.938634	1.05108	0.937495	1.00776	1.00101	0.983709	0.936602	0.186568	0.967667	0.552525	0.897142	0.0154937	1.02146	0.470515	1.03118	0.307011	0.927816	0.149372	1.12903	0.0203262	1.10318	0.10151	1.03523	0.415828
A2XJM7	Similar to SEC1-family transport protein SLY1 (AtSLY1).	OsI_12642	67.915	1.01766	0.921816	0.950644	0.995086	1.01729	1.05204	0.979084	1.01411	1.088	1.05543	0.909416	0.976098	1.02382	0.963688	1.00266	0.914367	1.02805	1.05096	1.02365	1.12263	0.99512	0.944459	1.03658	0.964876	0.985204	0.682304	1.05058	0.326103	1.00108	0.98293	1.01759	0.758017	1.06612	0.21243	1.06031	0.168963	0.998311	0.975658	0.980835	0.710577	1.02373	0.642844	0.966541	0.384862
A2XJT6	Prefoldin subunit 4	OsI_12705	14.669	0.921454	1.07805		1.17028	0.998674		0.85167	0.925474		1.47677	0.88719		0.83618	0.751239		0.952011	1.06974		0.849469	1.43006		0.917564	0.838039		1.10595	0.285728	1.43599	0.441433	1.27361	0.107362	1.18227	0.646918	0.888792	0.369148	1.08474	0.542174	1.34652	0.488108	0.779611	0.544763	1.07281	0.560779	1.2596	0.183229
A2XJY2	Similar to ATP binding protein.	OsI_12749	46.018		1.02569			0.983297			1.04002			0.930585			0.942711			0.94409			1.09044			1.03027		1.09288		1.1567		1.00146		0.907274		1.01396		0.958665		0.903241		0.95376		1.04153		1.08803
A2XJZ7	Similar to WD-40 repeat protein MSI1.	OsI_12765	57.032	1.07888	0.833257	1.27631	1.03772	0.98215	0.964421	0.994724	1.00946	1.13406	0.880911	1.05421	0.899863	0.927045	0.941118	0.790133	0.930807	1.00131	0.978094	1.06683	1.16539	0.91621	0.977597	1.04768	0.990088	1.13432	0.116639	1.18438	0.144222	1.09476	0.216846	0.889141	0.466085	0.984253	0.911084	0.93597	0.650364	0.940178	0.393123	0.996762	0.970356	1.02546	0.460906	1.19943	0.301202
A2XK24	Similar to Ornithine-oxo-acid transaminase.	OsI_12793	11.952
A2XK32	Similar to Translation initiation factor eIF-2B delta subunit (eIF-2B GDP-GTP exchange factor) (Guanine nucleotide exchange factor subunit GCD2) (GCD complex subunit GCD2).	OsI_12800	58.067
A2XK42	DNA-directed RNA polymerase subunit beta	OsI_12811	138.41	0.977764	1.06256	1.04596	1.01114	1.03999	1.02167	1.1071	1.05154	1.01797	0.946753	0.931288	0.846969	0.974495	0.936656	0.894181	0.816313	0.943136	0.9607	1.07039	1.0723	1.06931	1.08963	0.94188	0.938622	1.05875	0.395055	1.14496	0.0279137	0.969635	0.617225	0.882943	0.0424035	1.02927	0.458338	0.995633	0.881948	0.91747	0.249015	0.988983	0.694484	1.12964	0.118264	1.10015	0.0553302
A2XK54	Translation elongation factor EFG/EF2, C-terminal domain containing protein.	OsI_12823	113.69	0.989587	1.00175		1.11526	1.01064		1.0432	1.31841		1.04536	0.785724		0.812877	0.861806		0.894146	0.880516		1.07306	0.913542		1.02538	1.2004		1.32907	0.175065	1.18626	0.281428	1.0597	0.272471	0.919524	0.647902	1.18594	0.406576	1.06757	0.41857	0.822672	0.349469	1.18877	0.384144	1.19792	0.179189	1.18908	0.0823037
A2XK82	3-isopropylmalate dehydrogenase	OsI_12854	41.746	1.04428	0.992813	1.03333	1.06454	0.962545	1.08841	1.05765	1.0697	1.2386	0.932004	1.00404	0.984949	0.878734	0.877848	0.994828	0.942916	0.803539	0.847122	0.944181	0.894505	0.958955	1.04774	1.16211	0.927826	1.14039	0.191933	1.0168	0.746763	0.942636	0.405401	0.951332	0.141582	1.09625	0.22923	1.01468	0.74522	0.930942	0.400283	1.20314	0.0710753	1.20123	0.0370269	1.11595	0.0964173
A2XK87	Similar to 3-glucanase.	OsI_12861	52.414	0.964205	0.949941	0.976449	0.977482	0.91006	0.9347	0.930976	0.922029	0.989327	0.570175	0.828578	0.831949	1.05619	0.923504	0.952784	1.14329	1.00153	0.958432	1.18566	1.23377	1.22312	1.22817	1.23687	1.11394	1.22046	0.0188437	1.24214	0.0182383	1.05823	0.459049	0.77171	0.125446	0.983303	0.534244	0.976354	0.370997	0.62328	0.0210548	0.780314	0.000868557	0.909449	0.229818	0.985717	0.763785
A2XKB0	Tubulin beta chain	OsI_12886	51.459	0.930102	0.930066	0.93496	0.934193	1.08267	0.964674	1.01226	0.945535	0.987631	1.01008	1.00208	0.940394	1.06535	1.02096	1.08733	1.00884	0.993075	1.04693	1.01087	0.944106	0.968905	0.978139	0.981948	0.973587	0.92439	0.0527181	0.921304	0.0392174	0.960679	0.177298	1.05632	0.139254	1.05377	0.122764	1.06669	0.30352	1.00644	0.80248	1.00737	0.80723	0.977924	0.67808	0.880735	0.0224728
A2XKD7	Similar to Ras-related protein RHA1.	OsI_12911	15.144	0.92115	0.842937	0.923666	0.995329	1.13546	0.910688	1.0799	0.919712	1.05869	0.998845	0.999844	1.12747	0.937801	0.983742	0.853437	1.03823	0.957865	1.00994	0.947294	0.914291	0.971042	1.10076	1.27764	1.14856	1.27099	0.0218586	1.02077	0.678236	1.08326	0.175178	1.16311	0.0545031	1.13787	0.116953	1.1316	0.206307	0.886361	0.123731	1.07967	0.269811	1.01179	0.878033	0.968567	0.569215
A2XKD8	Glycosyltransferase	OsI_12912	51.041
A2XKG1	Similar to acidic leucine-rich nuclear phosphoprotein 32 family member A.	OsI_12938	28.742	0.960808	0.926523	0.922322	0.841505	1.00999	0.968503	1.17466	1.00547	1.00106	1.07054	1.00007	1.01896	1.01067	0.972988	1.07318	1.05962	1.08586	1.02699	1.00347	0.998418	0.973616	0.967625	1.05823	1.04561	1.00478	0.910459	0.973395	0.456024	1.03782	0.332073	1.09963	0.0277949	1.13224	0.15747	1.00368	0.952724	1.0059	0.873185	1.06913	0.352768	0.888899	0.13553	0.919138	0.0901778
A2XKG6	Beta-1,3-glucanase-like protein.	OsI_12942	47.717	1.07745	1.012	1.02736	0.977082	1.00416	0.964957	1.0134	0.88205	0.902583	1.02552	0.912351	0.924786	0.911866	0.894891	1.02006	0.970514	1.13396	0.945933	1.04554	1.108	1.14713	0.96091	1.05327	1.07353	1.0923	0.172916	1.16763	0.0359293	1.0791	0.360304	0.918458	0.126863	0.897724	0.104166	0.945261	0.0830249	0.927111	0.206881	0.847716	0.0335835	0.965838	0.618165	1.10259	0.116334
A2XKI5	Pyruvate kinase	OsI_12966	59.684	1.07017	1.03235	1.08483	1.11255	1.07219	1.18346	0.981054	1.11081	0.97914	0.951532	0.926896	0.947182	1.01901	0.979615	1.00211	0.996148	0.962288	0.953652	0.918946	0.937782	0.932304	0.852168	0.947029	0.864545	0.887697	0.0493107	0.92945	0.0124951	0.970459	0.163479	0.886509	0.00689662	0.9635	0.474521	1.05674	0.197234	1.06077	0.206547	1.1011	0.161707	1.15663	0.0295803	1.06219	0.0368576
A2XKM0		OsI_13001	13.372
A2XKS7	Similar to F1N21.17.	OsI_13066	11.123	0.865854	1.05245	1.01863	1.05715	0.936923	0.999515	1.12808	0.895209	1.04291	1.02256	0.745858	0.703523	0.949163	0.991863	1.04677	0.920451	1.11332	1.07766	0.973459	1.13443	0.966212	0.957257	1.01931	1.03716	1.00868	0.827935	1.02888	0.673133	1.04138	0.57656	0.841675	0.266638	1.04401	0.654308	1.01929	0.7951	0.820227	0.208118	0.997431	0.977478	0.962125	0.604716	0.982977	0.808624
A2XKU9	Costars family protein	OsI_012692	9.5799	0.909118	1.03484	0.976468	1.10404	1.08857	1.15869	0.883393	0.872196	0.94212	0.870794	0.865265	0.836761	1.02105	1.0875	1.06378	1.08718	1.04654	1.12666	1.13285	1.05691	0.983371	0.920226	0.893936	0.933743	0.86621	0.0063619	1.00025	0.995872	1.02776	0.387824	0.880974	0.0758368	0.923738	0.170054	1.14754	0.0376446	0.936284	0.0210804	0.850172	0.0475268	1.02788	0.389821	0.920593	0.13253
A2XKV5	Thioesterase superfamily domain containing protein.	OsI_13094	17.434	0.824428		1.00965	0.907797		0.804164	0.939692		0.806915	0.6441		1.21847	0.951791		0.904929	1.0538		0.755559	1.41668		1.17546	1.38221		1.32542	1.45828	0.00840308	1.39609	0.191005	0.974492	0.900006	1.01553	0.968931	0.952306	0.741386	0.933416	0.636573	0.687898	0.378164	0.673808	0.12412	0.94617	0.801519	0.987807	0.923206
A2XKW7	Protein of unknown function DUF538 family protein.	OsI_13107	18.716	1.00623	1.03327	1.00759	0.970212	0.950013	1.05497	1.01098	1.02684	0.98895	1.15704	1.10847	1.12881	0.829324	0.930328	0.94456	0.941538	0.963111	0.892802	0.914548	0.903009	0.943759	1.16223	1.07105	1.02609	1.20529	0.0270758	1.02112	0.660002	1.03448	0.508307	1.11395	0.00417265	0.993332	0.656623	0.976405	0.538258	1.0414	0.381266	1.09613	0.0058212	1.06354	0.20836	1.12679	0.0802372
A2XKY7	Similar to predicted protein.	OsI_13131	41.887	1.13051	1.18361		1.09568	1.01952		0.902345	0.99501		0.864572	0.889563		1.10576	1.01203		1.08898	1.17027		0.923437	0.833898		0.842708	0.863343		0.80558	0.128927	0.829795	0.108901	1.06679	0.374393	0.758014	0.0292081	0.819903	0.0851611	0.914041	0.180419	1.02818	0.280369	1.07968	0.39083	0.936242	0.325661	1.0927	0.242106
A2XKY8	Proteasome subunit beta type	OsI_13132	23.478	0.990518	0.919588	0.965481	0.976101	0.981495	0.958741	1.03553	0.9595	1.05947	0.980562	1.04027	1.02737	0.941896	0.970132	0.901933	0.943987	1.00809	1.0097	1.00835	1.10445	1.03699	1.0122	1.01723	0.997562	1.0757	0.0594532	1.11934	0.0377961	1.05253	0.168751	1.06003	0.10648	1.06222	0.187479	1.01417	0.587851	1.00701	0.740821	0.969746	0.486521	0.984659	0.563177	1.0219	0.513572
A2XL19	Lipoxygenase	OsI_13162	95.556	0.970115	0.942409	0.887544	0.935811	1.04305	0.918094	0.90897	0.935769	0.889011	0.789112	0.801736	0.845629	0.946643	0.968971	0.96884	0.819495	1.01552	0.89585	1.31361	1.21693	1.35049	1.37966	1.09372	1.2295	1.28374	0.0795354	1.3455	0.0118903	0.946753	0.464738	0.870149	0.018669	0.976315	0.482109	1.0346	0.528045	0.657995	0.0317577	0.704389	0.005969	1.06082	0.473506	0.970744	0.367273
A2XL40	Similar to Eukaryotic peptide chain release factor subunit 1 (eRF1) (Eukaryotic release factor 1) (TB3-1) (Cl1 protein).	OsI_13184	48.997
A2XL56	Pleckstrin homology-type domain containing protein.	OsI_13201	95.612	0.955734	0.994204	0.929231	0.962722	1.06554	0.918728	0.977793	1.01647	0.972579	0.877893	0.967372	0.928969	0.97602	1.06684	1.02351	1.12876	1.0748	1.14676	0.96772	0.882723	1.04121	1.09913	1.04403	1.05535	1.04309	0.241917	0.943024	0.346114	1.0926	0.0516247	0.963554	0.34183	1.03045	0.285362	1.02355	0.669094	0.867354	0.0145428	1.026	0.645412	0.879612	0.0715406	0.938951	0.132762
A2XL74	Protein of unknown function DUF1295 family protein.	OsI_13219	32.99	0.89248	0.916793	0.882975	1.0451	1.14334	1.12634	1.18286	1.08997	1.01385	0.697745	0.734397	0.986414	0.972706	1.05145	0.942774	1.09945	0.961515	0.892392	1.03039	1.01316	1.08511	1.12177	1.10295	1.08642	1.11602	0.0602404	1.05451	0.248653	0.995427	0.951772	0.898341	0.420731	1.2208	0.0506143	1.23123	0.0135933	0.730428	0.0799569	1.05051	0.402853	1.12238	0.176585	0.90742	0.0948379
A2XL83	Similar to Chemocyanin precursor (Basic blue protein) (Plantacyanin).	OsI_13228	13.469	0.897089	0.965168	0.975247	1.0471	0.832531	0.992628	0.584535	0.838241	0.815519	1.40419	1.40053	1.07261	0.756029	0.93636	0.940059	0.906844	0.859536	0.968965	1.03385	0.959119	1.11158	1.4031	1.21221	1.12555	1.42106	0.0256586	1.17934	0.110596	1.03909	0.650881	1.36646	0.0811091	0.788825	0.122784	1.01225	0.878826	1.03648	0.758014	0.720974	0.0500962	1.05006	0.571229	1.0779	0.382858
A2XL89	Similar to Luminal binding protein.	OsI_13234	47.025		1.13702	1.37077		1.00629	1.03683		1.26372	1.55064		1.09856	1.11121		1.02758	1.09209		0.759699	0.637364		0.776492	0.513647		0.883987	0.615836	0.707572	0.245445	0.608649	0.17882	0.659093	0.0601489	0.88116	0.422954	1.12225	0.497625	0.814707	0.292456	1.47335	0.229251	2.18144	0.0601559	1.46244	0.102752	1.1831	0.33097
A2XL95	14-3-3-like protein S94.	OsI_13240	29.177	0.944417	0.888534	0.906463	0.862305	0.977369	0.950169	0.973958	0.994817	0.947768	1.00486	0.916145	0.964732	1.10542	1.05222	1.07403	0.986715	1.02733	1.05113	1.03183	1.05214	1.01775	1.04245	1.02721	1.04911	0.96506	0.120599	0.959786	0.0889786	0.948479	0.0872247	1.05342	0.196943	1.06466	0.0527033	1.01841	0.692758	0.925283	0.0859497	0.940298	0.0251213	0.910172	0.100389	0.847675	0.00193492
A2XLA1	Coatomer subunit alpha	OsI_13245	136.31	0.75072	0.914871		0.772451	1.06117		0.694889	0.994701		0.726179	1.1557		1.3708	0.978313		1.26821	0.949249		1.30609	0.961861		1.24751	1.00131		0.957306	0.851979	0.965449	0.890938	0.943955	0.819867	1.12985	0.70541	1.01441	0.951993	1.10089	0.674315	0.836827	0.552288	0.744985	0.334763	0.826903	0.467241	0.709029	0.30523
A2XLE8	Zinc finger, C2H2-type matrin domain containing protein.	OsI_13297	59.84	0.978902			1.0464			1.14322			0.955932			1.0353			0.95131			0.871331			1.00753			0.973177		0.841619		0.918871		0.976534		1.16786		1.06895		0.948784		1.31204		1.09996		0.945522
A2XLF2	Actin-1	ACT1	41.812	0.906179	0.889458	0.858994	0.650029	0.861083	0.735774	0.851715	0.815343	0.81696	1.88897	1.07594	1.57093	0.970289	1.0628	1.01797	0.760661	1.04839	1.08423	0.942374	0.949766	0.960354	1.04514	1.03711	0.951086	0.994191	0.890485	0.934918	0.126651	0.948288	0.663236	1.70865	0.117209	0.93573	0.0365129	0.846402	0.151135	1.49533	0.166498	0.870823	0.00354941	0.776585	0.161128	0.870068	0.0218641
A2XLF5	Cytochrome c oxidase assembly protein CtaG/Cox11 family protein.	OsI_13305	26.425	1.05438	1.14252	1.05291	1.08878	1.02598	1.02653	0.975964	1.04419	0.996182	1.08634	1.03142	0.909527	0.95468	0.962626	1.01246	0.983867	0.973419	0.902521	0.879324	0.887222	0.887768	0.9084	0.950329	0.962427	0.962929	0.212569	0.905982	0.0341651	0.976122	0.501957	0.931525	0.300578	0.928154	0.104917	0.966603	0.380396	1.07307	0.318271	1.13639	0.0252316	1.09843	0.0488209	1.10924	0.047813
A2XLH6	Protein of unknown function DUF841, eukaryotic family protein.	OsI_13325	21.727	1.02852	1.02746	1.11497	1.10359	1.01132	1.09891	1.06037	1.20541	1.13555	0.9854	1.10903	0.939626	0.907342	0.876671	0.930344	0.984835	0.877916	0.888455	0.929431	0.752255	0.900965	1.02439	1.11426	0.963516	1.14287	0.0847957	0.951478	0.512529	1.01358	0.765615	0.956829	0.48795	1.07265	0.21469	1.01352	0.74926	0.978047	0.7518	1.31699	0.019154	1.16815	0.0279571	1.16821	0.0181746
A2XLI1	Hyccin domain containing protein.	OsI_13330	36.085	0.89502	0.959409	0.888067	0.915348	1.00076	0.964101	1.02138	0.943729	1.00372	0.943581	1.01872	0.908637	1.02029	0.869839	0.996604	0.95733	0.900955	1.04281	0.98513	0.805237	0.988465	1.14408	1.04908	1.0874	1.13642	0.0877098	0.962621	0.664023	1.00498	0.942491	1.04683	0.347356	1.08253	0.0822396	1.05021	0.243925	0.875138	0.0340017	1.06837	0.411461	0.992798	0.893303	0.950034	0.425075
A2XLI5	Glycoside hydrolase, family 17 protein.	OsI_13336	45.746	0.971681	1.11639	0.983557	1.09427	1.06452	0.940879	0.966416	1.03212	0.941563	0.957143	1.10415	0.979395	0.904772	0.955977	0.933596	0.948752	0.807757	0.970298	1.01068	0.992483	1.07042	1.15611	0.891437	1.18116	1.15545	0.256987	1.09993	0.0371468	0.97583	0.707406	0.989927	0.881892	0.957179	0.470182	1.00913	0.894253	0.941766	0.588152	0.956572	0.283345	1.13674	0.147866	1.09923	0.176281
A2XLJ9	Similar to cDNA clone:002-144-A12, full insert sequence.	OsI_13351	31.972	0.883755			1.00539			1.08659			0.911167			0.988778			1.12134			1.00369			1.03439			1.04613		1.01508		1.13407		1.03102		1.22951		1.13763		0.880874		1.08259		0.896592		0.893784
A2XLK9	Tubulin alpha chain	OsI_13361	49.819	1.10982	1.17903	1.00437	1.08747	0.989594	1.03766	0.961355	0.874797	0.996783	0.677435	1.09998	0.929696	1.07139	1.04927	1.02323	1.06966	0.915505	1.0015	1.01836	0.923385	1.07216	0.984828	0.932558	0.942442	0.909647	0.0116651	0.958654	0.427984	0.949989	0.362076	0.822026	0.248541	0.860233	0.0764201	0.945798	0.37841	0.9466	0.719607	0.939956	0.348447	1.04288	0.471779	1.0475	0.432921
A2XLM8	Thioredoxin-like fold domain containing protein.	OsI_13379	27.208	0.947001	0.992167	1.04975	0.985412	1.1737	1.02013	1.05202	1.02714	1.06379	0.841467	1.09577	1.02922	0.974553	0.872346	0.953774	1.00336	1.00956	1.02133	1.08513	0.913433	0.97295	1.14473	0.912771	0.882876	1.04988	0.640689	1.061	0.400565	1.0834	0.126167	0.992488	0.933644	1.05153	0.219979	1.06367	0.401595	1.00887	0.942098	1.05769	0.374174	1.04778	0.491735	1.06721	0.219206
A2XLN1	Hypothetical conserved gene.	OsI_13381	59.967			1.05858			1.00283			1.07114			0.864455			1.08647			0.923652			0.988169			0.999786	0.920214		0.909522		0.850139		0.81662		1.01187		0.94734		0.86464		1.08397		1.08573		0.974326
A2XLQ3	Zinc finger, BED-type predicted domain containing protein.	OsI_13406	45.475	0.965649	1.00984	1.08987	1.04893	0.913779	0.932391	0.994685	1.04694	1.12807	1.08505	1.04291	0.979806	0.875172	0.849437	0.849879	0.880639	0.94502	0.909317	1.05453	1.17931	1.04401	1.10602	0.924966	1.02994	1.18895	0.0871246	1.2732	0.0288496	1.06234	0.0853505	1.01384	0.781227	1.03404	0.54888	0.944457	0.367576	1.0153	0.81274	0.967006	0.569939	1.05855	0.338569	1.19067	0.0399248
A2XLR1	Ribosomal protein L7/L12 family protein.	OsI_13415	17.733		1.25863	1.28115		1.09005	1.25858		1.06619	1.20493		1.11486	0.981893		0.870265	0.817991		0.992815	0.939933		0.844633	0.90386		0.700172	0.566009	0.749993	0.1611	1.03568	0.526462	1.14482	0.0813811	0.825564	0.177207	0.894219	0.297154	0.924737	0.45774	1.65597	0.0480333	1.2989	0.125239	1.21518	0.221735	1.50438	0.0179062
A2XLS8	Similar to CBS domain containing protein, expressed.	OsI_13431	25.425	0.959076	0.934504	0.864466	1.00101	0.957678	0.973909	1.08272	0.986331	1.01919	0.713567	1.06834	1.0372	1.01294	0.904319	0.920165	1.02383	0.931072	1.00936	1.14898	1.08528	1.08749	1.0721	0.993919	1.0061	1.08271	0.14111	1.17069	0.0221314	1.0447	0.396904	1.02214	0.876227	1.11972	0.0514585	1.06329	0.165261	0.917643	0.537194	0.929703	0.0971115	0.989317	0.761252	0.972023	0.58236
A2XLW5	Similar to ATP sulfurylase.	OsI_13470	52.453	1.05379	0.979943	1.05996	1.1314	0.970471	1.1573	1.20094	0.971186	1.31721	1.04706	1.16716	1.10126	0.816054	0.94578	0.826207	0.781507	0.954949	0.76032	1.02708	0.788184	0.862562	0.910607	1.22068	0.893989	1.16894	0.303621	1.03469	0.737506	0.964736	0.706314	1.07169	0.168309	1.12789	0.323065	1.05349	0.456454	1.09593	0.463908	1.30305	0.102454	1.30535	0.0404173	1.19538	0.0349768
A2XLW7	Similar to Ripening-associated protein (Fragment).	OsI_13473	30.685	0.901376	0.835415	0.900462	1.00263	1.04467	0.923867	1.0545	1.07892	1.08001	0.925563	1.28812	1.09436	0.911398	0.740862	0.776113	0.850896	0.834035	0.921192	1.10031	1.21483	1.10406	1.17688	0.992531	1.09731	1.34523	0.0199606	1.40802	0.0086646	1.0732	0.385537	1.25435	0.161551	1.21848	0.00653632	1.12662	0.067391	1.01265	0.914218	0.939821	0.20522	1.14007	0.0560057	1.08602	0.313904
A2XM07	Similar to Beta-glucanase.	OsI_13514	69.333	1.19797	1.1054	1.15513	1.18438	1.10405	1.16918	1.08296	1.18451	1.11086	0.910347	0.885005	0.873434	0.87585	0.92562	0.919546	0.85261	0.911109	0.917937	0.851072	0.832976	0.863565	0.869082	0.939706	0.913398	1.00043	0.988759	0.936273	0.0455061	0.985535	0.642102	0.771659	0.004526	0.976818	0.545056	0.999744	0.993908	0.980383	0.500052	1.32608	0.00766896	1.28936	0.00147001	1.27103	0.00319222
A2XM08	Similar to Exoglucanase precursor.	OsI_13515	67.777	0.960196	0.919278	0.914181	0.87167	0.993059	0.939996	1.18275	1.06364	1.0673	0.772495	1.04747	0.951753	0.901285	0.953055	0.967042	0.909486	0.978407	1.03032	1.28987	1.11027	1.06468	1.16922	0.949047	1.08448	1.13517	0.177968	1.22806	0.0791548	1.03432	0.478778	0.992148	0.936547	1.18615	0.0347022	1.00396	0.929523	0.865419	0.238845	0.956381	0.567123	0.961112	0.488077	0.990173	0.72936
A2XM15	Six-bladed beta-propeller, TolB-like domain containing protein.	OsI_13523	53.706	1.04146	1.0197	1.01709	1.01928	0.991853	1.07016	0.960486	0.981187	0.949481	0.970887	0.975796	1.01232	1.04401	1.0406	0.982366	1.0265	1.0255	1.02859	0.981914	1.04753	0.968742	0.915904	0.938858	0.933119	0.909	0.0323033	0.97757	0.508719	1.00444	0.841768	0.96126	0.072957	0.939217	0.00731752	1.00099	0.969844	1.06138	0.0301351	0.964301	0.278603	1.00023	0.992732	1.00368	0.87361
A2XM33	Protein of unknown function DUF1618 domain containing protein.	OsI_13542	83.892	1.13724	1.10546	0.986572	1.12935	1.13859	1.10078	1.05094	1.07256	0.966619	0.953132	0.898311	1.00066	0.988334	1.04112	0.881124	0.964229	0.947557	0.950879	0.866745	0.940811	0.805935	0.847832	0.830922	1.27176	1.01372	0.936796	0.897929	0.182976	0.983539	0.767331	0.883204	0.0938052	0.956908	0.459658	1.04318	0.419024	0.966646	0.84292	1.18237	0.0366206	1.17678	0.00129961	1.1095	0.181306
A2XM46	Similar to 60S ribosomal protein L13a-4.	OsI_13588	23.616	1.28228	1.23502	1.28557	1.33278	1.03983	1.12077	0.846221	1.15279	1.03968	0.982693	1.11438	1.10079	1.03823	1.22726	1.03674	0.893517	0.834193	0.784834	0.710713	0.73294	0.698593	0.690538	0.738457	0.622856	0.621352	0.0097145	0.648725	0.0234172	0.760861	0.0350268	0.840906	0.0278056	0.799049	0.0999866	0.918615	0.358752	1.55852	0.00243575	1.41846	0.0774234	1.39038	0.0513453	1.15161	0.110642
A2XM57	UDP-glucuronosyl/UDP-glucosyltransferase family protein.	OsI_13601	50.157	0.996145	0.968162	1.0936	1.05891	0.873692	0.956875	0.855249	0.887952	0.952479	0.500693	0.767786	0.644653	1.1229	1.22238	1.1528	1.37747	1.16209	1.11474	1.03553	1.13451	1.03231	1.10914	1.0352	1.03594	0.90915	0.0525517	0.915462	0.092971	1.04466	0.595113	0.625635	0.0225971	0.881545	0.0688036	0.94492	0.445704	0.601562	0.0233548	0.84178	0.019443	0.790705	0.0673702	0.874167	0.0411439
A2XM86	Similar to Prolyl 4-hydroxylase.	OsI_13633	33.88	1.05067	1.01045	1.12864	1.05457	1.01815	1.02768	0.996555	0.884752	1.00717	1.06838	1.25368	0.996897	1.00032	0.923685	0.934588	0.980508	0.973169	0.978932	1.13265	0.925185	0.945663	0.943935	1.00899	0.954275	1.017	0.632873	1.05069	0.549472	1.02589	0.41111	1.0405	0.646036	0.905546	0.128352	0.971983	0.486325	1.14163	0.209498	0.961702	0.649225	1.05721	0.0316446	1.11585	0.0664339
A2XM90	Peroxidase	OsI_13637	33.956	1.02203		0.978567	1.12007		0.991668	1.00151		0.960465	0.784465		0.861065	0.985819		0.982484	0.965918		1.02836	1.07388		1.03876	1.04904		1.15876	1.12168	0.273222	1.07333	0.149194	1.01319	0.749075	0.822521	0.0818706	0.980696	0.584663	1.05556	0.54123	0.745324	0.0632128	0.928684	0.110941	1.0589	0.524063	1.01641	0.592921
A2XMA1	Serine/threonine protein kinase, Abscisic acid (ABA)-activated protein kinase, Hyperosmotic stress response, ABA signal transduction	OsI_13649	39.959	1.03223	1.07997	1.07985	1.1648	1.11223	1.17961	1.0625	1.06862	1.18119	0.955778	0.943955	0.860129	0.963758	0.957925	0.929685	0.891512	0.878577	0.892663	1.02882	1.09034	0.973325	0.878311	0.843191	0.889471	0.915691	0.0119988	1.08456	0.130482	0.933851	0.015391	0.864605	0.0236051	1.03768	0.415703	1.08289	0.0297356	1.05702	0.237157	1.07108	0.227488	1.29815	0.00431358	1.11948	0.00618053
A2XMB9	Allene oxide synthase (CYP74A1), Biosynthesis of jasmonic acid (JA)	OsI_13668	56.503	0.975446	1.03101	1.01978	0.88464	0.968147	1.09527	1.11109	1.00486	1.06575	0.999177	1.13715	0.927706	0.892727	0.90492	0.799661	0.977388	0.893441	1.01916	1.10299	1.06262	1.10891	1.1454	0.994089	0.96467	1.19514	0.0743243	1.26074	0.0108912	1.11269	0.12201	1.01249	0.859482	1.05137	0.233564	0.974166	0.716753	0.987072	0.880049	0.971655	0.433566	1.02009	0.802815	1.16514	0.0317922
A2XME9	Malate dehydrogenase	OsI_13699	37.023	1.15338	1.1937	1.0994	1.21105	1.14576	1.11484	1.16508	1.1283	1.18138	1.01565	1.05023	1.03398	0.834269	0.796833	0.735324	0.746904	0.813503	0.815888	0.89004	0.920431	0.927159	0.93327	0.913241	0.990472	1.19885	0.0146013	1.15686	0.0363218	1.00417	0.933018	0.89943	0.0389359	1.00821	0.783253	1.0073	0.841749	1.09266	0.0467042	1.26926	0.00037752	1.46095	0.000696694	1.45641	0.000833129
A2XMI1	Similar to Photosystem-1 F subunit.	OsI_13733	24.766	1.03488	1.05341	1.11611	1.23755	1.36741	1.25767	1.22717	1.2971	1.18374	0.988052	1.18232	1.09082	0.772205	0.578181	0.772085	0.759182	0.762391	0.751312	0.776948	0.808237	0.860508	1.15905	0.901122	0.864495	1.37795	0.0848928	1.15229	0.232025	1.07087	0.519315	1.01772	0.779277	1.15716	0.0177292	1.20542	0.0151636	1.11506	0.370483	1.51614	0.000773303	1.69944	0.00549858	1.50975	0.0200135
A2XMI9	Tubulin beta chain	OsI_13743	49.822	1.00604	1.03903	0.985402	1.07498	1.06111	1.11096	1.06922	1.09672	1.13603	1.03649	1.21865	1.20487	0.794313	0.76114	0.845838	0.86083	0.897384	0.844167	1.04659	1.02094	0.993433	1.10931	0.88043	0.879291	1.19479	0.169723	1.27472	0.00322094	1.08374	0.095321	1.14174	0.126256	1.08959	0.0237998	1.07147	0.0286882	1.20598	0.115069	1.07874	0.0338328	1.24772	0.000585105	1.26202	0.00366958
A2XMK6	Actin-related protein 7	ARP7	39.6	0.944202	1.02		0.982514	1.00261		1.02164	1.06592		0.856351	0.783113		1.02788	0.915707		1.01387	1.03759		1.11559	1.15435		1.07249	0.975778		1.05386	0.554352	1.16791	0.182058	1.0555	0.508876	0.834671	0.0913046	1.0628	0.321916	1.01065	0.829753	0.800415	0.0858338	0.91965	0.0922055	0.967664	0.169899	1.01061	0.894651
A2XMM3	Ferredoxin--NADP reductase	OsI_13788	41.878		1.05315	1.11174		1.03342	1.06852		0.977511	0.982079		0.944447	0.748655		1.03617	1.04848		0.984909	1.01681		0.980498	1.00038		0.979692	1.00531	0.952197	0.113996	0.950218	0.0649453	0.960219	0.201237	0.782073	0.229016	0.905168	0.175116	0.970925	0.472003	0.852949	0.372864	0.989255	0.472986	1.05007	0.170105	1.03849	0.39453
A2XMN2	Probable glutathione S-transferase GSTU1	GSTU1	25.832	1.03691	1.10628	1.03226	1.09216	1.06097	1.08718	1.18458	1.27695	1.0905	1.19573	1.14638	1.04917	0.920857	0.923614	1.16533	0.886951	0.866331	0.919529	0.816546	0.793157	0.804697	0.814551	0.787348	0.838074	0.810675	0.139706	0.802179	0.133048	0.888035	0.298651	1.06797	0.236698	1.11859	0.130674	1.02042	0.471454	1.38988	0.01123	1.47119	0.0182794	1.21232	0.00115971	1.05504	0.57171
A2XMP7	Similar to DnaJ homolog.	OsI_13813	46.612	0.923487	0.827413	0.839388	0.903845	0.926191	0.843872	0.965257	1.11317	1.025	1.08756	1.07293	1.23509	0.884401	0.929205	0.947012	0.985236	1.0256	0.953443	1.02681	0.987664	1.017	1.13675	1.10219	1.19722	1.2447	0.00405076	1.09812	0.0208866	1.07377	0.0730883	1.31089	0.0178481	1.1981	0.0364924	1.03228	0.515398	0.988192	0.832492	1.02373	0.637916	0.902044	0.0412228	0.9383	0.199149
A2XMQ3	Hypothetical conserved gene.	OsI_13819	79.98	0.890734	0.951677		1.12973	1.07245		0.937205	1.01247		0.909311	0.996993		0.924965	0.895055		0.994043	1.10156		1.11038	0.988242		1.14359	0.991311		1.17301	0.277336	1.15308	0.248188	1.15142	0.217344	1.03468	0.616694	1.05822	0.387628	1.19527	0.0503661	0.892922	0.349642	0.929026	0.426432	1.05085	0.497523	1.0123	0.782736
A2XMS9	Rad6 (Ubiquitin carrier protein).	OsI_13850	17.309
A2XMT6	Beta-1,3-glucanase-like protein.	OsI_13858	52.782	0.869315	0.958932	0.865014	0.91366	1.37134	0.850131	0.851395	1.07265	0.784042	0.771209	0.644919	0.959708	1.09094	0.919271	1.02539	1.17436	0.852086	1.08879	1.16358	1.11505	1.27607	1.24328	1.05997	1.19919	1.15379	0.105725	1.171	0.0666322	1.02624	0.822608	0.882141	0.368892	1.00551	0.961331	1.16407	0.465585	0.678338	0.033765	0.761834	0.0632	1.00638	0.97426	0.887225	0.138088
A2XMV1	Glutamate dehydrogenase 1, mitochondrial	GDH1	44.341	0.975968	1.05073	1.07385	1.05487	1.05374	1.03403	1.0183	1.04229	1.11643	1.14852	1.01507	1.05383	1.05526	0.974322	0.953367	0.96126	0.970453	0.921472	1.01431	0.978506	0.909831	0.960902	0.955102	0.969494	0.96733	0.405674	0.973078	0.572804	0.956497	0.301965	1.03769	0.478092	1.02466	0.574669	1.01358	0.684995	1.11503	0.106361	1.09453	0.098225	1.10145	0.0122678	1.03942	0.412355
A2XMV3	Similar to XRN3.	OsI_13876	113.53	1.10734	1.04704	1.1421	1.01075	1.06314	1.34254	0.792533	1.07468	1.27734	0.838484	0.905764	0.835168	1.13152	1.04149	0.833978	0.85513	0.943683	0.803778	0.862603	0.956856	0.913576	1.38383	0.945405	0.818283	1.04674	0.823599	0.908896	0.411821	0.865516	0.264542	0.782477	0.00302744	0.953914	0.755379	1.03639	0.739682	0.819509	0.384167	1.15057	0.433064	1.3127	0.104371	1.09627	0.390031
A2XMW1	Thioredoxin, core domain containing protein.	OsI_13885	20.886	0.965963	0.987424	0.936398	0.947586	0.841064	0.827406	1.04137	0.964927	0.978331	1.04495	1.03646	1.1285	0.998878	1.06456	0.933123	0.941928	0.98549	1.04611	1.00736	0.947278	1.08743	1.06464	1.17676	1.08136	1.10886	0.103129	1.01519	0.79845	0.992315	0.882278	1.11078	0.0487373	1.03282	0.330278	0.905277	0.125038	0.966038	0.457306	0.98112	0.709075	0.879781	0.0732699	0.964368	0.455472
A2XMW9	Similar to 60S ribosomal protein L4 (L1).	OsI_13894	90.262	1.28151	1.12857	1.17963	1.09951	1.03079	1.0873	0.960022	1.18957	1.05026	0.915091	0.728528	0.857317	1.04611	1.07409	1.0552	0.905149	1.05441	0.980623	0.785899	0.874405	0.842371	0.841562	0.889624	0.878107	0.821719	0.00113891	0.788143	0.00810055	0.925923	0.207158	0.696695	0.0077557	0.891394	0.191659	0.896339	0.0925813	0.958473	0.584218	1.27857	0.0586823	1.09435	0.152491	1.13047	0.0870819
A2XMX3	Similar to Indole synthase.	OsI_13899	29.704	1.14526	1.10482	1.02134	1.14307	1.06544	1.1179	1.10628	1.15624	1.11862	0.848	1.49628	0.994491	0.939964	0.70168	0.871862	0.970367	0.812472	1.00446	0.931394	0.710949	0.958297	0.860011	0.904957	0.904308	1.06197	0.542439	1.03467	0.797109	1.10893	0.380388	1.02059	0.920146	1.03354	0.430171	1.01681	0.696138	1.25081	0.373391	1.30012	0.0750745	1.19342	0.0784507	1.30154	0.0507009
A2XMY2	PRA1 family protein	OsI_13910	23.516	0.911622		0.948414	0.86908		1.0511	1.01002		0.844239	0.969627		0.843216	0.983075		1.01193	0.882859		1.039	1.06054		1.1767	1.36496		1.10067	1.2359	0.322988	1.12142	0.27025	0.963334	0.721216	0.974628	0.773941	0.996894	0.977965	1.03233	0.7974	0.735244	0.203538	0.828815	0.213598	0.999128	0.995069	0.932346	0.108636
A2XMY6	Similar to Histone H1.	OsI_13914	29.658	0.864861		1.13735	1.0743		1.04562	0.738574		0.849538	1.11496		0.898123	0.64201		0.840187	1.52496		1.03154	1.29375		1.267	0.800656		0.926881	1.16552	0.422264	1.72767	0.110482	1.72481	0.242908	1.00543	0.978055	0.793177	0.348991	1.05879	0.740469	1.16529	0.396569	0.620175	0.0595175	0.829226	0.538593	1.35084	0.273973
A2XN04	Vacuolar protein sorting-associated protein 35	OsI_13933	89.839	1.02874	0.96726	0.982875	1.0189	1.01705	1.00416	1.00479	0.991105	0.970674	0.863602	0.980433	0.942695	1.05805	0.949699	0.965918	1.01125	1.0202	0.941852	1.01373	1.04783	1.04057	1.02831	0.987973	0.98998	1.01096	0.786484	1.0432	0.331884	0.999878	0.997853	0.935497	0.197733	0.995869	0.856998	1.02056	0.384648	0.926975	0.156366	0.956302	0.0346274	1.02247	0.4646	1.00175	0.966729
A2XN28	Bifunctional inhibitor/plant lipid transfer protein/seed storage domain containing protein.	OsI_13958	19.796	1.00701	1.37894	1.14969	1.31813	1.09295	1.17774	0.940665	0.978668	0.944845	0.874508	0.866716	0.950076	0.93574	0.944493	0.987176	0.853035	0.896965	0.93605	0.901512	0.952475	1.00253	1.01315	0.839968	0.921479	0.967632	0.606362	0.996202	0.919658	0.936752	0.113953	0.761193	0.114362	0.810089	0.173343	1.01504	0.89683	0.969978	0.657158	1.00268	0.941177	1.33609	0.0324638	1.23304	0.173623
A2XN40	Serine/threonine-protein phosphatase PP2A-2 catalytic subunit	PP2A2	35.242	0.920205	0.898829	0.917943	0.928003	1.05672	0.910531	0.971539	0.957121	0.970694	1.09228	0.952565	1.05842	1.05641	0.988002	1.0434	0.989229	1.04549	1.08024	1.0422	1.05453	1.06401	0.955413	0.985119	1.02071	0.959012	0.20995	1.02362	0.367279	1.00879	0.80281	1.13383	0.0975097	1.05933	0.00416971	1.05783	0.370785	1.04796	0.385728	0.917304	0.000579298	0.929466	0.257063	0.886381	0.0221764
A2XN43	Similar to Pheophorbide a oxygenase.	OsI_13973	62.372	0.970472	0.978392	1.04341	1.02186	1.08502	1.01667	0.92899	1.01143	1.14258	0.851067	1.0074	0.73142	1.01332	0.982106	0.909352	1.01704	0.986615	0.900516	1.2722	0.930073	1.24414	0.961555	1.02166	1.02916	1.03704	0.399118	1.18646	0.237	0.999791	0.996745	0.865525	0.230353	1.03032	0.684574	1.04387	0.242048	0.859748	0.214945	0.894554	0.404122	1.07554	0.16409	1.03012	0.494015
A2XN49	Similar to Elongation factor P family protein, expressed.	OsI_13980	29.344	0.86711	0.853633	0.913903	0.942499	0.906854	0.908136	0.906976	0.899564	0.957696	0.864269	0.823917	0.777312	1.01193	1.07172	1.15718	1.17645	1.16028	1.16711	1.20544	1.10762	1.05868	1.09498	1.12388	1.16963	1.04556	0.375764	1.04039	0.509447	1.08116	0.171548	0.935799	0.150453	1.04919	0.169785	1.04663	0.144356	0.727611	0.000832393	0.819827	0.0283057	0.786989	0.000621417	0.812956	0.0265115
A2XN55	Cytochrome b-c1 complex subunit 7	OsI_13986	15.035	1.05753	1.07245	1.01496	1.17279	1.07138	1.10002	1.11718	0.947207	1.02224	0.963238	0.914128	0.962319	1.04166	0.820086	0.939104	0.608798	1.03307	0.84822	0.790366	1.02612	0.951677	0.879133	0.958806	0.985228	1.00797	0.92385	0.98833	0.913848	0.889047	0.508592	0.902937	0.0127396	0.981457	0.738619	1.06336	0.146786	1.00585	0.887549	1.11505	0.287747	1.343	0.139484	1.12285	0.209742
A2XN63	Similar to 40S ribosomal protein S2 (Fragment).	OsI_13996	29.975	1.26063	1.23345	1.31692	1.19528	1.11076	1.15786	0.785694	1.22202	0.962136	1.02851	0.819238	0.94116	1.05153	1.06174	1.10155	0.953483	0.91109	0.962713	0.763368	0.767254	0.750005	0.762628	0.705666	0.727277	0.682955	0.00011846	0.709413	0.00094727	0.879457	0.0042481	0.731804	0.0188279	0.779283	0.153019	0.908921	0.0289103	1.27024	0.0735867	1.30221	0.211347	1.22517	0.00334616	1.18545	0.0044256
A2XN67	Glycosyltransferase	OsI_14000	52.476	0.862117	0.817612	0.842788	0.881301	0.92984	0.931966	0.80515	0.814901	0.802969	0.791828	0.695141	0.738646	1.17896	1.2676	1.11294	1.07753	1.28866	1.15058	1.29252	1.16441	1.20969	1.09887	1.15305	1.24676	0.982915	0.760995	1.0301	0.575119	0.987995	0.862045	0.882299	0.0533631	0.960556	0.114309	1.08745	0.0272154	0.636129	0.00224126	0.660832	0.00763506	0.780008	0.0451064	0.708672	0.0114354
A2XN74	Dirigent protein	OsI_14006	20.291	0.733244	0.80655	0.745623	0.722466	0.848543	0.837287	0.793819	0.725104	0.798877	0.825453	0.802867	0.85503	1.23191	1.17478	1.16302	1.16777	1.27414	1.34864	1.13291	1.10653	1.14576	1.11795	1.08305	1.06711	0.915512	0.0221072	0.948309	0.0823357	1.06186	0.29551	1.08661	0.0819853	1.01417	0.759007	1.05377	0.4379	0.759871	0.000252304	0.684687	0.00106728	0.635343	0.00283055	0.640223	0.000164958
A2XN75	Major facilitator superfamily protein.	OsI_14007	47.84	1.18739	1.12899	1.1853	1.06606	0.949405	1.06285	0.880356	1.11877	0.960244	0.869317	0.807572	0.835549	1.01578	1.13892	1.09491	1.16599	1.02249	1.00486	0.951287	0.914244	0.920413	0.806954	0.894188	0.903471	0.801515	0.0111117	0.857316	0.0399742	0.982682	0.780478	0.717496	0.000234641	0.84513	0.114405	0.879095	0.0474379	0.964611	0.447175	1.06225	0.49723	0.963978	0.582809	1.07757	0.130173
A2XN77	Sporulation stage II, protein E C-terminal domain containing protein.	OsI_14009	51.035	1.04563	1.01978	0.860979	1.04713	1.09233	0.914796	0.978594	0.860976	0.73277	0.977824	1.01455	0.952289	0.960426	1.09224	1.01645	0.98341	1.05659	0.935485	1.1569	0.920989	1.87423	0.843958	0.937903	0.820557	0.847935	0.0413701	1.2877	0.412685	0.969489	0.580517	1.00625	0.927613	0.879017	0.26929	1.0437	0.616368	1.13151	0.0667772	0.650875	0.246272	1.02647	0.705031	0.953491	0.534997
A2XN85	Mitochondrial Rho GTPase	OsI_14016	71.371	0.98846	0.958901	0.971105	0.974474	1.01614	0.997363	1.02338	1.04577	1.05724	1.01808	1.03374	1.00231	0.993767	1.00998	0.996672	0.982481	0.974989	0.970568	1.03449	0.990772	0.989679	0.978643	1.00758	1.00899	0.998267	0.885708	1.00484	0.780466	0.975878	0.0206282	1.04648	0.0224404	1.07125	0.00655078	1.02382	0.199713	1.01967	0.217748	1.03697	0.114841	1.02047	0.234414	0.972688	0.0653053
A2XN87	Similar to Short-chain alcohol dehydrogenase.	OsI_14018	29.388	1.05147	1.07058	1.02894	1.2199	1.0175	1.11985	1.0756	1.01663	0.981564	0.915097	0.974047	1.19601	0.840686	0.895182	1.0075	0.842136	0.993984	0.758473	0.90853	1.16217	0.96621	1.11482	0.850524	0.93021	1.05547	0.617391	1.107	0.353118	0.945769	0.592525	0.979107	0.822358	0.975499	0.45886	1.06546	0.360243	1.06548	0.61485	1.01214	0.891458	1.29394	0.0496359	1.14858	0.102102
A2XNC0	Methylenetetrahydrofolate reductase	OsI_14054	66.43	0.969938	0.952041	0.983846	0.926706	0.944576	0.965142	1.00069	0.974758	0.982493	1.10793	1.05056	1.03612	1.04691	1.05694	1.0176	1.04561	0.996505	1.02063	0.962329	0.973905	0.970493	0.957445	0.980328	1.00021	0.941222	0.0232619	0.931209	0.0194664	0.981192	0.350359	1.09938	0.0334053	1.01793	0.223214	0.976116	0.186435	1.08735	0.0394	1.01762	0.143216	0.926104	0.0155147	0.93092	0.00995889
A2XNE2	Histidine acid phosphatase family protein.	OsI_14079	57.925	1.07403	0.984472	1.05379	0.986211	0.973583	0.947738	1.00795	0.987408	1.02709	1.17119	0.999554	1.02165	0.981088	1.06956	0.965236	1.00368	1.05013	1.01803	0.889583	0.960959	0.866688	0.959551	1.0141	1.05634	1.00468	0.918057	0.900972	0.0833219	1.01855	0.637141	1.02574	0.688557	0.971134	0.39156	0.93421	0.113371	1.0536	0.438432	1.11233	0.0542732	0.946511	0.0388337	1.03196	0.49097
A2XNE3	NAD(P)-binding domain containing protein.	OsI_14080	35.427	0.986878	1.05112	0.995303	1.14379	1.02333	1.04654	1.07017	1.03722	0.985081	0.862367	0.953148	0.918531	0.946832	0.949565	0.950219	0.971827	0.986348	0.967642	1.06958	1.01661	1.06033	0.954111	0.936522	1.00546	1.01738	0.508918	1.10536	0.0252798	1.02782	0.0393146	0.901343	0.0435881	1.01951	0.571567	1.05946	0.24542	0.944048	0.187066	0.982822	0.581239	1.09838	0.118325	1.06558	0.0904676
A2XNE7	Peptidase M1, membrane alanine aminopeptidase family protein.	OsI_14085	67.886	1.0486	1.01836	1.05294	1.05083	0.986898	0.984673	1.035	1.05107	1.06091	0.985683	1.00774	0.969313	0.914732	0.941057	0.880172	0.917551	0.991434	0.95495	1.00068	1.0022	1.00976	1.02194	0.965039	0.992418	1.08898	0.0283295	1.10113	0.0319604	1.04677	0.200508	0.949625	0.0281613	1.00868	0.537179	0.96875	0.274429	0.994407	0.795245	1.04459	0.0175631	1.05533	0.157523	1.14033	0.00624845
A2XNF0	Chalcone--flavonone isomerase	CHI	23.893	1.12305	1.17939	1.11114	1.27205	1.06347	1.14811	1.15166	1.05277	1.09757	1.14833	1.47946	1.23315	0.804842	0.663524	0.765813	0.784174	0.658348	0.813431	0.827321	1.07841	1.06836	0.792646	0.686402	0.734003	0.990543	0.899673	1.33118	0.0758549	1.00975	0.914647	1.13106	0.269755	0.967314	0.358746	1.02052	0.744539	1.74463	0.0231266	1.11026	0.313974	1.54419	0.0070207	1.52789	0.00388808
A2XNF8	Similar to Actin-depolymerizing factor 3 (ADF 3) (ZmABP3) (ZmADF3).	OsI_14097	17.943	1.05684	1.01252	1.01076	1.03234	0.878448	0.980677	1.11771	1.05117	1.05449	0.942713	0.979311	1.07308	0.835721	0.909346	0.84712	0.810397	0.960755	0.849629	1.02532	1.13452	1.05795	1.08237	0.981478	1.10759	1.22346	0.0194683	1.24134	0.00833224	1.01103	0.862484	0.9724	0.552051	1.04651	0.15313	0.938751	0.297238	0.944403	0.343069	1.00173	0.964552	1.10328	0.230274	1.18823	0.00630461
A2XNH0	Alpha-expansin OsEXPA7.	OsI_14110	28.223	1.32983	1.41594	1.50858	1.52554	0.926074	1.23488	0.874067	1.07884	0.806712	0.482334	0.516856	0.540813	0.928114	1.06377	1.10778	1.13986	0.998959	0.87292	0.884362	1.04554	1.08861	0.715735	0.859527	0.768756	0.756216	0.023535	0.973821	0.75944	0.971632	0.772853	0.361984	0.0014601	0.648658	0.0105641	0.866526	0.390199	0.656993	0.0137233	0.914228	0.45143	1.22405	0.327143	1.37252	0.00678742
A2XNH4	Armadillo-like helical domain containing protein.	OsI_14114	41.058	0.977137	0.92627	0.92842	1.09779	0.868039	0.955472	0.88718	0.909608	1.01924	0.828325	1.0248	0.954766	1.03631	0.974128	1.03038	1.06727	1.02158	1.03465	1.05491	1.04721	0.991127	1.05737	1.06423	1.06798	1.04892	0.126122	1.01724	0.569338	1.02719	0.32288	0.991549	0.904591	0.99442	0.913303	1.0316	0.703512	0.880334	0.156991	0.91038	0.13771	0.935267	0.421015	0.931272	0.0561705
A2XNI9		OsI_14132	5.4592	1.16419		1.3039	0.874687		1.26627	1.13425		1.24139	1.02783		0.834549	1.01348		1.12913	0.97971		0.713841	0.901171		0.766262	0.851868		0.688568	0.718952	0.107609	0.778224	0.11883	0.790413	0.313632	0.754581	0.138356	0.962543	0.654991	0.867455	0.552988	1.20899	0.334178	1.42473	0.0591683	1.26419	0.455697	1.15191	0.218932
A2XNK3	Anthranilate synthase alpha subunit 1, chloroplastic	ASA1	63.937	1.57159	1.31058	1.53597	1.56436	1.06201	1.40254	0.982201	1.42295	1.25288	0.76989	0.764486	0.752324	0.71212	0.836151	0.755786	0.720515	0.767929	0.714586	0.648966	0.79809	0.709834	0.691692	0.751126	0.666728	0.915579	0.224215	0.936127	0.435706	0.956153	0.465669	0.517571	0.0127063	0.827957	0.183792	0.911904	0.496895	1.08398	0.137098	1.69597	0.0480861	1.82881	0.0526901	1.91755	0.00570133
A2XNK4	Similar to Phospholipase (Fragment).	OsI_14148	60.985
A2XNK9	Similar to Soluble epoxide hydrolase.	OsI_14153	37.832	1.07673	0.787865	0.899692	1.01795	0.892051	0.918384	0.708527	0.85959	0.857941	1.03591	0.921605	0.707676	1.11907	0.980348	1.08386	0.575134	1.28528	1.12661	1.07136	1.17016	1.25201	1.39512	1.16402	1.18903	1.17745	0.106625	1.09746	0.199919	0.938348	0.79176	0.964153	0.808987	0.877644	0.326784	1.02319	0.83303	0.711067	0.0441747	0.694443	0.00797943	0.946892	0.830195	0.868377	0.235634
A2XNL0	Fumarylacetoacetase, C-terminal-related domain containing protein.	OsI_14154	24.213	0.918479	0.87933	0.846531	0.931196	0.888942	0.89379	0.905309	0.875565	0.861662	0.8495	0.881904	0.924886	1.09798	1.15631	1.05453	1.1291	1.13223	1.1392	1.09602	1.17198	1.12835	1.09707	1.0811	1.13528	1.0014	0.966125	1.02645	0.475522	1.02772	0.408781	1.00452	0.901295	0.999318	0.981787	1.02632	0.40954	0.801669	0.00181019	0.778053	0.00162713	0.798087	0.00231909	0.79918	0.00502832
A2XNL5	Similar to ATCHX19 (CATION/H+ EXCHANGER 19); monovalent cation:proton antiporter/ sodium:hydrogen antiporter.	OsI_14159	82.314	1.01741	1.05376	0.940919	0.867954	1.11729	1.14265	1.13054	0.954333	0.928702	1.10452	0.691099	0.729798	1.05249	0.960887	1.08886	0.795981	1.02143	1.10294	0.970261	1.08135	1.08311	1.0565	1.10505	0.996379	1.01795	0.726658	1.01047	0.849024	0.941371	0.589828	0.838428	0.343252	1.00049	0.994926	1.03844	0.712464	0.799709	0.247565	0.961355	0.618871	1.07106	0.614757	0.970941	0.584754
A2XNM4	Pectinesterase inhibitor domain containing protein.	OsI_14167	23.214	0.737647	1.06669	0.863585	1.10615	0.957124	0.997611	0.572647	0.85977	0.743816	0.992082	0.92908	0.971356	1.11712	1.19431	1.11231	1.14166	1.08856	1.14461	1.06879	0.858484	0.976424	1.08302	1.01503	1.05377	0.920579	0.056704	0.848111	0.0876128	0.985715	0.642634	1.08418	0.518458	0.815703	0.267814	1.14729	0.308202	0.917731	0.0332002	0.749469	0.0846941	0.906977	0.12942	0.779245	0.110415
A2XNN2	Pectinesterase inhibitor domain containing protein.	OsI_14175	18.725	0.70265	0.906942	0.767132	0.80171	0.930235	0.928648	0.980011	0.868533	0.842137	1.42953	1.53122	1.0509	0.971113	0.9535	0.955213	0.983298	0.886075	0.945156	1.11806	1.01603	1.21463	1.14205	1.14302	1.18986	1.20665	0.00294067	1.16282	0.110981	0.977326	0.524065	1.68789	0.0492329	1.1321	0.236094	1.11944	0.276251	1.15445	0.345264	0.803497	0.0413211	0.945307	0.380112	0.825301	0.107372
A2XNP2	Similar to Sec13p.	OsI_14185	32.072	1.01499			1.02338			1.00706			0.925828			1.1226			0.974662			0.938307			0.984028			0.876565		0.835836		0.868221		0.912158		0.992188		1.00827		0.940855		1.07327		1.04998		0.904142
A2XNP5	Similar to Calcium-binding protein precursor (Calreticulin).	OsI_14188	52.697	1.07143	1.1315	1.11217	1.08329	1.15784	1.16351	1.34647	1.36526	1.35994	1.65584	1.52072	1.54548	0.664843	0.64855	0.67377	0.697806	0.679153	0.594404	0.668822	0.644461	0.672244	0.720066	0.720417	0.710318	1.08235	0.00851321	0.999176	0.964331	0.992048	0.885418	1.42441	0.00295652	1.22822	0.00253258	1.02701	0.401231	2.19548	0.00221719	2.05068	1.9876e-06	1.72705	0.000388839	1.66826	0.000372558
A2XNP8	Similar to Galactokinase (EC 2.7.1.6) (Galactose kinase).	OsI_14192	54.693	1.03029	0.962671	0.883021	1.02796	0.977646	0.964527	1.02178	1.00979	0.954478	0.932217	0.994816	0.761002	0.95947	0.983934	1.00648	0.942875	1.0014	1.1059	1.01818	1.07078	1.16058	1.05505	1.02042	1.19136	1.10744	0.173766	1.10158	0.127438	1.034	0.561022	0.934648	0.494858	1.03827	0.496645	1.03274	0.553332	0.822827	0.0968577	0.918913	0.157012	0.973758	0.64435	0.974948	0.628388
A2XNR6	Electron transfer flavoprotein subunit alpha, mitochondrial	ETFA	37.352	0.922136	0.983401	0.958592	1.03348	0.982317	1.04376	0.910869	1.00283	0.973521	1.03512	0.86981	0.907485	1.00999	1.04683	0.98096	1.05316	0.998766	1.05906	1.032	1.08081	0.971416	0.994816	1.06859	1.07136	1.03193	0.366418	1.01529	0.701039	1.0241	0.417916	0.981944	0.770654	1.00806	0.825826	1.06823	0.0668521	0.897168	0.152283	0.936125	0.191847	0.983467	0.560051	0.942836	0.0909239
A2XNS0	Similar to Ferredoxin III, chloroplast precursor (Fd III).	OsI_14217	16.209	0.94268	1.07498	0.978455	1.23966	0.979575	0.961237	0.737165	0.864233	0.881565	0.983599	1.02019	1.24527	1.0893	0.9432	0.938379	0.824135	1.06249	1.05998	1.22945	1.08983	0.994929	0.97569	0.953996	0.940401	0.966073	0.570084	1.11557	0.251986	0.991829	0.935783	1.08443	0.424291	0.828728	0.0480558	1.06153	0.579613	1.13205	0.261503	0.749186	0.0342044	1.07937	0.550976	1.00849	0.901089
A2XNS3	Similar to RNA-binding protein RZ-1.	OsI_14220	21.823	1.18295		1.04689	1.21734		0.987779	0.966955		0.854998	0.771372		0.867013	0.91367		0.832599	1.03942		0.895872	0.968898		0.997129	0.878911		1.48304	1.35257	0.492124	1.12584	0.196508	1.10825	0.395992	0.734753	0.0827522	0.817077	0.151309	0.988912	0.936298	0.693658	0.439471	0.926718	0.411914	1.13942	0.440658	1.27692	0.118401
A2XNU2	Peptidase S8, subtilisin-related domain containing protein.	OsI_14240	11.887	0.950999	1.00281	0.973065	1.06269	1.07559	1.08248	0.966909	0.926864	0.926663	1.09169	1.0079	1.04848	1.03193	1.0486	1.01862	1.20329	1.02041	1.00332	0.89227	0.907784	0.990531	0.8776	0.864123	0.903081	0.853395	0.000649882	0.900434	0.0682125	1.04126	0.575012	1.07558	0.0726746	0.963635	0.15339	1.10041	0.0135061	1.19029	0.00951825	1.0107	0.786315	0.99806	0.977	0.944409	0.0411787
A2XNV4	Six-bladed beta-propeller, TolB-like domain containing protein.	OsI_14253	73.278	1.05187	1.09581	1.08502	1.1873	1.19308	1.16507	1.11051	1.20499	1.12717	0.938958	0.956254	0.881688	0.880347	0.864643	0.900143	0.896636	0.83664	0.876897	0.986096	0.936822	0.88603	0.934679	0.907347	0.95884	1.05888	0.0522434	1.06193	0.191087	0.986783	0.605742	0.859004	0.00821569	1.06495	0.123085	1.09675	0.00459807	0.991443	0.784179	1.2256	0.00674441	1.35832	0.000669076	1.22213	0.000423346
A2XP21	Actin-related protein 2/3 complex subunit 4	OsI_14322	19.805	1.04929	1.08649		1.04665	1.18127		1.06051	1.08753		0.970698	0.865558		1.0432	0.950535		0.993832	0.91288		0.955475	1.04477		0.854585	0.84415		0.852039	0.189934	1.00327	0.96425	0.956354	0.55387	0.859756	0.185293	1.00574	0.81684	1.04314	0.616578	1.08095	0.413933	1.07389	0.329683	1.16846	0.204817	1.07125	0.346469
A2XP46	Elongation factor Tu	OsI_14349	48.423	1.05159	1.00866	1.03003	1.03278	1.00028	1.04819	1.0599	1.06769	1.0517	1.01102	1.05138	1.0269	0.957036	0.955183	0.987398	0.991126	0.962548	0.967893	0.93154	0.951785	0.899326	0.911292	0.945111	0.964099	0.972715	0.239391	0.959661	0.111914	1.00757	0.620901	0.999679	0.985487	1.0288	0.126419	0.997076	0.880528	1.0953	0.0116404	1.14254	0.00848652	1.05466	0.0423319	1.06575	0.018185
A2XP50	Similar to SnRK1-interacting protein 1.	OsI_14354	20.919
A2XP56	Derlin	OsI_14361	28.462	1.02089		0.923281	0.927511		0.97197	0.890179		1.02525	0.976017		1.02123	1.09944		1.04122	1.13241		1.0817	1.00326		0.990819	0.952287		0.960167	0.893397	0.153515	0.931527	0.228514	1.03431	0.443447	1.0273	0.687578	0.985216	0.880308	0.977012	0.731902	1.04434	0.304814	0.960559	0.664188	0.857899	0.0444267	0.908214	0.253267
A2XP62	Similar to NPC4 (NONSPECIFIC PHOSPHOLIPASE C4); hydrolase, acting on ester bonds / phospholipase C.	OsI_14367	58.087	0.876654	0.826052	0.901516	0.984184	0.969313	0.977734	1.12048	1.01149	0.996574	0.972907	1.04714	1.11981	0.822403	0.885775	0.838873	0.892493	0.894444	0.864877	1.19129	1.24139	1.1485	1.22524	1.22556	1.18313	1.42672	0.00017813	1.40601	0.000795042	1.04113	0.200357	1.20568	0.0331999	1.20134	0.0272469	1.12557	0.0350007	0.864038	0.0487556	0.873607	0.0395888	1.10537	0.00401081	1.02245	0.550567
A2XP71	GC-rich sequence DNA-binding factor-like family protein.	OsI_14375	103.24
A2XP72	Similar to predicted protein.	OsI_14376	28.626	1.17013	1.13315	1.0492	1.22631	1.09105	1.10225	1.02053	1.21716	1.06575	1.03406	0.962822	0.893336	0.834103	0.862715	0.989143	0.864418	0.833263	1.00052	0.895936	0.888025	0.915784	0.868206	0.961055	0.950513	1.03493	0.61166	1.00513	0.932512	1.00456	0.956345	0.862113	0.0474284	0.985374	0.827742	1.02002	0.711523	1.03973	0.507097	1.22361	0.0746378	1.26736	0.0243098	1.24815	0.0231931
A2XP75	Similar to ARF GAP-like zinc finger-containing protein ZIGA2 (Fragment).	OsI_14379	44.898	0.752184	0.798765	0.784454	0.819679	1.02457	0.935245	0.875357	0.927745	0.94372	0.985145	0.965479	0.860384	1.03265	0.99301	1.09839	1.22506	1.14894	1.07512	1.21692	1.1093	1.15042	1.20279	1.09772	1.19686	1.1195	0.0540427	1.11286	0.0554147	1.10406	0.118379	1.20365	0.0423634	1.17617	0.00776782	1.19015	0.123398	0.803748	0.0117966	0.790079	0.00475549	0.805854	0.0431256	0.747557	0.00576079
A2XPA0	Protein of unknown function DUF303, acetylesterase putative domain containing protein.	OsI_14409	28.174	1.01508			1.13242			0.705403			0.741805			1.3373			0.964968			1.11826			0.997067			0.745584		0.83621		0.721581		0.730784		0.694923		1.1156		0.743987		0.630804		1.17353		0.759054
A2XPA1	Similar to predicted protein.	OsI_14410	10.504	0.868148			1.30282			0.745575			1.06689			1.09858			1.1318			0.8905			0.898714			0.818069		0.810593		1.03024		1.22892		0.85881		1.50069		1.18713		0.837254		1.1511		0.790246
A2XPA6	WD40 repeat-like domain containing protein.	OsI_14418	47.566	1.0685	0.966123	1.04024	1.06049	1.04801	1.01505	0.934373	1.14365	1.08242	1.14101	0.96718	1.01397	0.79951	0.899763	0.902716	1.01363	0.931684	0.868269	1.06362	0.98194	0.985497	0.963518	0.934351	1.06742	1.13962	0.0852562	1.1649	0.0320097	1.08132	0.264805	1.01539	0.809281	1.02784	0.708644	1.01584	0.662907	1.0529	0.47371	1.04269	0.573193	1.11017	0.122688	1.18173	0.026415
A2XPB4	Similar to RuBisCO subunit binding-protein alpha subunit, chloroplast precursor (60 kDa chaperonin alpha subunit) (CPN-60 alpha) (Fragment).	OsI_14427	61.372	1.01648	0.980668	1.01848	1.08765	1.04451	1.04673	1.03779	1.11804	1.11727	0.997266	1.08589	1.09838	0.960678	0.883201	0.919551	0.955988	0.954559	0.906199	0.934121	0.956594	0.92611	0.932811	0.945178	0.920029	1.01252	0.665063	1.01932	0.521258	1.01929	0.559388	1.05501	0.217831	1.08538	0.0660937	1.05414	0.044218	1.13707	0.0505413	1.16198	0.0202568	1.12857	0.00534232	1.09126	0.0437388
A2XPH8	Similar to Arabidopsis thaliana (Fragment).	OsI_14490	14.916	1.11262	1.02836	1.00284	1.02854	0.842493	0.899527	0.894917	1.14141	0.979049	0.904208	0.832244	0.998326	0.85785	0.849746	1.02013	0.859778	0.937029	0.844916	1.12667	1.37552	1.28464	1.20759	0.972313	1.00104	1.16615	0.183655	1.38827	0.020573	0.96847	0.677314	0.86989	0.0881702	0.959144	0.630315	0.881271	0.140245	0.859738	0.179285	0.796279	0.0662474	1.04877	0.538239	1.15254	0.113843
A2XPI9	Similar to Splicing factor 3B subunit 2 (Spliceosome associated protein 145) (SAP 145) (SF3b150) (Pre-mRNA splicing factor SF3b 145 kDa subunit).	OsI_14504	23.287	1.08393	1.15184	1.20949	1.04706	1.04806	1.1784	1.07614	1.03445	1.16398	0.913786	0.980313	1.00039	1.03354	0.97092	0.960736	0.971909	0.947082	0.835499	1.00401	0.853158	0.695655	1.02278	0.955042	0.856036	0.955705	0.476111	0.860929	0.259378	0.92894	0.235123	0.840135	0.0179423	0.950455	0.340922	0.95015	0.371777	1.0214	0.737256	1.28272	0.0979811	1.18843	0.0460558	1.1619	0.0274464
A2XPL5	Arginine decarboxylase	OsI_14579	67.334
A2XPL8	Similar to Heat shock protein 81-3.	OsI_14582	80.215	0.557783	0.570199	0.620926	0.718018	0.668924	0.725212	0.996345	1.24446	1.0474	1.73467	1.62961	1.6057	1.02958	0.936884	0.905045	0.813039	0.597133	0.703662	0.910448	0.853176	0.888437	1.48082	1.53532	1.5023	1.57354	0.00147874	0.923577	0.179396	0.73614	0.0350586	2.84176	0.000190734	1.88015	0.0162656	1.2077	0.0100366	1.09993	0.0477445	1.23987	0.100916	0.999206	0.993794	0.609055	0.00300094
A2XPN8	Similar to ATP sulfurylase.	OsI_14602	39.39	1.00999	0.999412	1.00307	0.977907	1.0823	0.99727	0.984819	0.94758	0.96685	1.04733	1.04282	0.871346	1.03646	0.962781	1.11776	0.989362	0.923834	1.00944	0.952693	0.924531	0.966518	0.987312	0.929059	1.06496	0.956471	0.490879	0.912331	0.171769	0.937641	0.293747	0.98308	0.797059	0.962416	0.0627511	1.01494	0.686423	0.99335	0.929934	1.01952	0.322863	1.04614	0.338967	0.966462	0.517945
A2XPS1	ATPase, F0 complex, subunit E, mitochondrial domain containing protein.	OsI_14632	5.2901	0.978508	1.01325	1.08694	1.08146	1.05783	1.03163	0.985989	1.19224	1.0093	1.00614	0.977405	1.06091	0.962	0.982161	0.975164	1.02946	1.00269	0.949175	1.09435	0.949054	0.852583	0.94648	0.888609	0.955178	0.955792	0.168277	0.992008	0.922119	1.02124	0.4764	0.988878	0.791815	1.03535	0.652738	1.02995	0.449753	1.0911	0.0595391	1.10067	0.368347	1.06359	0.0981213	1.05459	0.235921
A2XPT6	Pyruvate dehydrogenase E1 component subunit alpha	OsI_14647	46.116	1.12668	1.06205	1.0689	1.17041	0.989126	1.04821	1.02021	1.13895	1.03201	1.03383	1.10763	1.05802	0.76762	0.938537	0.882961	0.844897	0.880828	0.854733	0.94287	0.992115	0.968926	0.878611	0.91073	0.914686	1.04438	0.529006	1.12158	0.164928	0.996655	0.959991	0.982151	0.551804	0.979601	0.640899	0.984689	0.793027	1.18323	0.00650571	1.09892	0.113276	1.24309	0.0543975	1.2582	0.0332673
A2XPV0	Similar to NB-ARC domain containing protein, expressed.	OsI_14659	27.319
A2XPY2	Similar to OSIGBa0131J24.6 protein.	OsI_14696	21.854		0.995605	1.00153		1.06496	1.11155		1.04341	0.966294		0.935677	1.00699		0.941072	0.997117		1.00168	0.997919		0.976328	0.949068		1.03706	0.960374	1.03057	0.601511	0.993399	0.862441	1.03168	0.470387	0.972729	0.584431	1.0063	0.897147	1.08982	0.156892	0.972579	0.653378	1.04379	0.461903	1.08847	0.161918	1.03041	0.482718
A2XQ09	V-type proton ATPase subunit F	OsI_09518	14.441	0.861943	0.936693	0.933771	1.04404	0.995171	0.902477	1.01716	0.926907	0.998617	0.860709	0.830694	0.967694	0.989712	1.10709	1.01948	1.1846	1.05836	1.05002	0.961789	1.13073	1.0628	1.10768	1.01898	1.03592	1.01486	0.747298	1.01253	0.841023	1.0567	0.354667	0.97317	0.644918	1.07696	0.130591	1.07659	0.237004	0.8408	0.0349795	0.932611	0.293179	0.89332	0.123601	0.876816	0.0469751
A2XQC5	Similar to BHLH transcription factor (Fragment).	OsI_14836	66.553
A2XQK5	PAP fibrillin family protein.	OsI_14918	27.998	0.976098	1.01344		0.974211	0.928631		1.21025	1.00251		0.992015	1.01206		0.807268	0.783858		0.861034	0.885013		0.950183	1.13203		1.2372	1.22129		1.54513	0.00207872	1.30864	0.22098	1.09737	0.0437918	1.00731	0.772735	1.1122	0.473627	0.956424	0.283571	0.815164	0.0039341	1.0627	0.683617	1.0898	0.129533	1.2504	0.0201572
A2XQT8	Similar to Phosphate transporter 6.	OsI_15002	58.795	1.46433	1.24739	1.42114	1.29487	1.24008	1.24154	1.19421	1.54581	1.29867	1.2259	1.11659	1.2952	0.651838	0.729411	0.623419	0.669777	0.669282	0.735359	0.671515	0.568009	0.625359	0.62578	0.60452	0.657889	0.941896	0.35367	0.93027	0.345432	1.03479	0.582573	0.880185	0.1257	0.977213	0.814065	0.91377	0.209633	1.92655	0.00471489	2.16565	0.0144656	1.82051	4.90423e-05	2.06162	0.00283798
A2XQU6		OsI_15012	16.32	0.825462	0.727326	0.727177	1.01273	0.704394	0.834845	0.807819	0.688292	0.754259	0.454553	0.675309	0.501332	1.18919	1.00934	1.0463	0.959606	1.37444	1.23468	1.11758	0.913422	0.989344	1.68851	1.97876	1.69961	1.65398	0.00618701	0.930817	0.408045	1.09982	0.482512	0.715447	0.0654132	0.987019	0.845993	1.1193	0.422703	0.303937	0.000738547	0.745071	0.0299799	0.715092	0.0944071	0.702645	0.0122766
A2XQV4	Electron transfer flavoprotein subunit beta, mitochondrial	ETFB	27.467	1.00492	0.956394	0.988169	1.05979	0.880012	0.972911	1.07568	1.00916	0.971553	0.894053	0.868936	1.13583	1.00936	1.02369	1.04296	0.990363	1.07447	0.925244	0.970167	1.03057	0.913279	0.990033	1.0854	1.04287	1.01375	0.6689	0.947337	0.247807	0.972065	0.578628	0.982822	0.862026	1.03624	0.370851	0.987533	0.838541	0.929612	0.486216	1.04886	0.356787	0.974126	0.722573	0.958868	0.079091
A2XQV7	Similar to OSIGBa0101K10.5 protein.	OsI_15023	79.228	1.17497	1.13659	1.13121	1.20245	1.07715	1.10032	0.819458	0.868776	0.888633	0.775091	0.762754	0.796435	1.02537	1.06106	1.02599	1.06161	1.05894	1.04427	0.957024	0.991326	0.989014	0.91939	0.980608	0.916792	0.905018	0.0235237	0.943758	0.022767	1.01684	0.276628	0.678026	5.67056e-05	0.748489	0.000639071	0.981747	0.650105	0.828702	0.0071421	0.877272	0.0134472	1.06797	0.20158	1.10614	0.00401104
A2XQW3	HR-like lesion-inducer family protein.	OsI_15029	17.529	1.22157		1.12784	1.12324		1.16652	1.05236		1.01162	1.18504		1.236	0.824329		0.916144	0.748603		0.885407	0.80947		0.749519	0.938547		0.858767	1.03266	0.687035	0.895727	0.259217	0.938831	0.592552	1.03049	0.588189	0.878513	0.161932	0.974611	0.642107	1.34703	0.0330786	1.32393	0.0276442	1.40131	0.105975	1.34987	0.0434611
A2XQZ2	Similar to predicted protein.	OsI_15058	46.336	1.14868	1.14126	1.43219	1.17289	1.10101	1.26357	1.0441	1.0859	1.23651	0.997527	0.967787	1.1092	0.940012	0.853673	0.718386	0.966274	0.949923	0.811848	0.858033	0.90617	0.790251	0.864495	0.87005	0.709578	0.972951	0.799481	1.01687	0.858352	1.08597	0.427625	0.826006	0.139289	0.904455	0.361626	0.950385	0.605532	1.25792	0.0384292	1.3179	0.0246483	1.29671	0.0165445	1.4817	0.0309928
A2XR63	Transketolase C-terminal-like domain containing protein.	OsI_15126	77.648
A2XRB5	Protein of unknown function DUF303, acetylesterase putative domain containing protein.	OsI_15173	25.429	1.04768	1.08963	0.992926	1.10616	1.25059	1.07155	1.01278	1.02425	1.00028	0.798463	0.698679	0.779836	1.02275	1.01885	1.04758	1.04701	0.944213	1.06221	1.02722	1.0037	1.03324	0.925931	0.94668	1.01567	0.934968	0.121064	0.991899	0.548193	0.988429	0.781504	0.727415	0.002443	0.970314	0.384626	1.09522	0.205674	0.78835	0.00788905	0.99124	0.477802	1.12277	0.141894	1.01329	0.680434
A2XRP7	Nucleic acid-binding, OB-fold-like domain containing protein.	OsI_15302	26.858		1.10324	1.05009		0.882747	1.04737		1.13591	0.909818		0.927702	0.977543		1.09924	1.11629		1.04879	1.09837		0.885721	0.85867		0.896251	0.922906	0.821093	0.0112635	0.787347	0.00883881	0.969139	0.384241	0.884791	0.0769403	0.950031	0.717569	0.896343	0.390952	1.04732	0.302326	1.17275	0.407406	0.898918	0.401327	0.971924	0.439906
A2XRR2	Ribose 5-phosphate isomerase family protein.	OsI_15316	18.614	0.936265			1.15006			1.0427			0.897615			1.09448			0.924208			0.899211			1.0577			0.966391		0.821585		0.844424		0.958719		1.11368		1.22835		0.84865		1.15957		1.24438		0.855441
A2XRR9	Similar to Cysteine string protein (CCCS1).	OsI_15323	76.235	1.1034	1.04484	1.0029	0.960014	0.82028	1.04432	0.950059	1.10627	0.974284	1.02621	0.954964	0.91172	0.881735	0.900128	1.00036	0.938691	1.00628	1.018	0.928433	0.734673	1.02069	1.18713	1.07281	0.928092	1.14586	0.206423	0.964624	0.747042	1.06496	0.25561	0.918047	0.12529	0.961751	0.525136	0.896376	0.232916	0.907425	0.323153	1.12923	0.31537	0.953305	0.563569	1.1326	0.0621676
A2XRZ0	Probable aldo-keto reductase 2	OsI_15387	38.175	0.952267	0.931141	0.97154	1.06087	0.974988	0.822837	0.965436	0.980102	1.02026	0.923944	0.922828	1.08833	1.1219	0.989125	0.972817	0.961909	1.01073	0.953875	0.987926	1.15416	1.07193	1.03771	1.01423	1.11177	1.0259	0.661684	1.04221	0.554326	0.948984	0.386739	1.02807	0.677959	1.03883	0.147718	1.00131	0.9874	0.927738	0.307396	0.922771	0.220693	0.976827	0.779702	0.925777	0.24386
A2XS31	40S ribosomal protein S27	OsI_15427	9.5581	1.26276	1.11738	1.29503	1.16212	1.02006	1.06203	1.07992	1.26762	1.10861	1.02296	1.06861	0.862443	0.919023	1.03556	0.985766	0.839855	0.925697	0.928384	0.771826	0.800394	0.895619	0.906767	0.871087	0.864095	0.898515	0.0834221	0.8393	0.0358632	0.916195	0.140588	0.803775	0.0452904	0.940401	0.413038	0.882734	0.110263	1.11812	0.23491	1.40047	0.0131999	1.20426	0.0281845	1.24991	0.0263095
A2XSG1	Nucleotide-binding, alpha-beta plait domain containing protein.	OsI_15553	43.704	1.00943	1.01207	0.918847	0.987858	0.999413	1.05866	0.934966	1.17477	0.952739	1.08189	0.988113	0.962449	0.959263	0.965668	1.04108	0.948917	1.05973	1.05694	1.00783	1.02659	0.994181	1.03815	0.907567	0.95451	0.977822	0.663803	1.0211	0.51848	1.03357	0.505118	1.03132	0.554259	1.04153	0.661979	1.03591	0.408301	1.04559	0.450044	1.01118	0.89746	0.993588	0.886659	0.99135	0.842786
A2XSL4	Stearoyl-[acyl-carrier-protein] 9-desaturase 5, chloroplastic	OsI_15603	44.5	1.34269	1.17205		1.38083	1.10348		1.04231	1.10901		0.968634	0.999458		0.71554	0.828468		0.599805	0.778451		0.953709	1.02038		0.853108	0.917688		1.14688	0.254382	1.27855	0.107386	0.892649	0.527759	0.782621	0.183156	0.855481	0.249815	0.987898	0.935552	1.11142	0.156574	1.08978	0.20097	1.8025	0.0971707	1.62871	0.0544898
A2XSM8	Similar to DRP3A (DYNAMIN-RELATED PROTEIN 3A); GTP binding / GTPase/ phosphoinositide binding.	OsI_15615	74.841
A2XSP4	Vacuolar protein sorting-associated protein 11 domain containing protein.	OsI_15630	107.2	0.932537	1.02356	1.04062	0.919988	1.00025	1.04776	1.14139	1.04464	1.03146	0.977917	0.976532	0.991449	0.970864	0.950345	0.931427	1.031	0.923971	0.968535	1.03035	0.921619	0.951247	1.02152	1.00662	1.05277	1.08002	0.0136082	1.01773	0.663917	1.02484	0.535159	0.983043	0.665022	1.07367	0.201857	0.990417	0.858028	0.956181	0.0673296	1.10825	0.092296	1.01522	0.7756	1.05051	0.286439
A2XSR2	Pyruvate/Phosphoenolpyruvate kinase, catalytic core domain containing protein.	OsI_15649	41.319	1.02625	1.04795	1.03011	1.05169	1.01297	0.991859	1.05092	1.05419	1.0798	1.02575	1.05222	1.0388	0.866089	0.957693	0.908375	0.927413	0.931715	0.95082	0.985453	1.05879	0.999425	0.961383	0.898855	0.964318	1.03382	0.418452	1.11401	0.0416863	1.02847	0.433094	1.00401	0.703993	1.02596	0.0824318	0.9846	0.467169	1.10345	0.0331209	1.04641	0.159956	1.08775	0.0288449	1.13621	0.0359426
A2XST3	Acetolactate synthase	OsI_15666	71.175	1.02277			1.13222			1.09254			1.00004			0.901067			0.917622			1.00613			0.907143			1.00674		1.11659		1.01837		0.977771		1.06822		1.10701		1.1024		1.08589		1.23386		1.13507
A2XSY1	Dolichyl-diphosphooligosaccharide--protein glycosyltransferase subunit DAD1	DAD1	12.379	1.1595	1.02	1.04237	1.0735	1.08433	1.05673	1.15726	1.10661	0.978511	1.11322	1.1797	1.25111	0.865122	0.894344	0.985107	0.940032	0.986628	0.903907	0.77547	0.820608	0.782852	0.834592	0.896308	0.968847	0.983667	0.792095	0.866776	0.0628063	1.03133	0.549619	1.09999	0.142277	1.00637	0.925537	0.997733	0.960612	1.31273	0.00718141	1.36296	0.026157	1.13566	0.0239069	1.1739	0.0494358
A2XSY5	Similar to gt-2-related.	OsI_15719	34.84	1.02936	1.00764	1.25549	1.03352	0.888383	1.03601	1.05494	0.800239	0.951985	0.520704	0.870048	0.689358	1.02429	1.04044	0.875618	1.15756	0.941066	0.959027	1.19764	1.29148	1.01478	1.00971	1.16266	1.1679	1.13601	0.145074	1.19166	0.135964	1.03989	0.677906	0.631776	0.0371958	0.852599	0.210238	0.898385	0.309148	0.622736	0.0344133	0.801154	0.102668	0.967381	0.717202	1.11976	0.293811
A2XSZ0	Cytochrome b-c1 complex subunit Rieske, mitochondrial	OsI_15723	30.095	1.07368	0.977611	1.00854	0.943168	1.00448	0.993355	1.01409	0.947899	0.983674	1.08932	1.18305	1.0466	0.984539	0.92475	0.94132	1.00205	0.990479	1.04818	0.950992	0.910061	1.00285	0.92979	1.01541	0.979376	1.02595	0.469241	1.00466	0.8982	1.06669	0.0647935	1.08469	0.16248	0.962691	0.33579	0.961169	0.317834	1.13485	0.0614815	1.02855	0.459461	0.967211	0.267642	1.07339	0.118416
A2XT08	Potassium transporter	OsI_15745	88.305	0.652877	0.856723	0.789444	0.746073	0.672633	0.779075	0.882665	0.733273	0.937975	0.659701	0.735572	0.761175	1.08392	1.04595	1.0278	1.16239	1.13469	1.1258	1.51852	1.34418	1.25001	1.49268	1.51749	1.37078	1.3874	0.00650013	1.30245	0.0506068	1.08399	0.0153173	0.937976	0.531225	1.11086	0.377353	0.955954	0.652171	0.492233	0.000375781	0.620982	0.00757109	0.642085	0.00277321	0.728082	0.0335727
A2XT12	Similar to Calnexin (Fragment).	OsI_15749	60.774	0.898834	0.891874	0.896413	0.799448	0.915896	0.885915	1.03952	1.07352	1.10447	1.23143	1.07577	1.22812	0.990763	1.02222	0.996402	0.940164	0.919662	0.910924	0.908738	0.929835	0.921628	1.01575	1.03125	0.982954	1.00683	0.713481	0.917197	0.00357819	0.920703	0.0037539	1.31565	0.0312626	1.19738	0.0103858	0.968047	0.498595	1.16679	0.0724336	1.16568	0.00920306	0.938829	0.243355	0.892913	0.0061825
A2XT13	Similar to RNA binding protein Rp120.	OsI_15750	114.88	1.2636	1.20292	1.26444	1.16007	1.06419	1.26898	1.04846	1.27558	1.16984	1.18306	0.989607	1.07735	0.840855	0.955867	0.922839	0.736244	0.766832	0.745026	0.786191	0.771929	0.666972	0.719518	0.808311	0.6304	0.793594	0.0463287	0.818181	0.0319688	0.826641	0.0368088	0.871093	0.0895168	0.936455	0.352366	0.936282	0.311692	1.50587	0.00884997	1.57022	0.00960545	1.55386	0.017836	1.3719	0.00249965
A2XT28	Similar to H0502B11.4 protein.	OsI_15765	33.703	0.916644	0.87721	0.949905	0.930084	0.859447	0.933582	1.07156	0.941666	0.965232	0.816717	0.864159	0.90538	0.907672	0.996486	0.964032	0.987368	1.04868	1.00964	1.09422	1.13854	1.09436	1.33118	1.23355	1.22318	1.32066	0.00270385	1.16001	0.0125411	1.06188	0.142754	0.942596	0.19091	1.08554	0.180663	0.992475	0.84048	0.682767	0.0010576	0.895206	0.0866714	0.894089	0.0266193	0.956617	0.284678
A2XTC1		OsI_15856	27.478	0.953123	0.927146	0.902881	0.950009	0.980426	0.949341	1.02804	0.98038	1.01852	0.944936	0.985827	1.02455	1.01669	1.08279	1.04429	0.995429	1.01113	1.02559	0.976249	1.04394	1.02328	1.08686	1.02644	1.03664	1.00196	0.942518	0.968097	0.294418	0.964495	0.182139	1.06186	0.115083	1.08759	0.0167684	1.03472	0.151948	0.938214	0.0964735	0.994567	0.835755	0.949747	0.0204439	0.885291	0.00900199
A2XTI3	Similar to Ribonuclease P.	OsI_15915	28.507
A2XTL5	Similar to Protein disulfide isomerase.	OsI_15947	46.777	0.963407	1.0247	1.00343	0.982296	0.840254	0.874891	1.04431	0.971848	1.04544	0.885059	0.914738	0.971295	0.996433	1.09951	1.03979	0.974552	1.03373	1.05531	1.06001	1.08249	1.14026	1.11834	1.03335	0.89427	0.971371	0.706763	1.04689	0.272563	0.976997	0.566728	0.926308	0.0839915	1.02342	0.48683	0.901688	0.135494	0.90976	0.294902	0.932631	0.0968201	0.880481	0.0846146	0.954019	0.254595
A2XTP3	Similar to UVB-resistance protein UVR8.	OsI_15977	48.172	0.966705	0.90634	0.987046	1.07059	1.00765	1.01073	1.09363	1.03626	1.08412	0.939018	1.13723	0.952136	0.977682	0.894896	0.902185	0.957428	0.931902	0.910741	1.04161	1.18115	1.10389	0.959839	0.957141	1.00248	1.05215	0.205661	1.19889	0.0247463	1.00912	0.795046	1.05884	0.481624	1.12374	0.0202412	1.08003	0.0757867	1.03731	0.631133	0.966141	0.462274	1.10318	0.0225944	1.03075	0.472671
A2XTP5	Thioesterase superfamily domain containing protein.	OsI_15979	15.99
A2XTU8	Chloride channel protein	OsI_16029	86.874	0.901702	1.02163	0.857207	0.946168	0.83682	0.884172	1.03312	0.899676	1.00639	0.922625	0.910235	0.888811	0.9854	1.02438	1.01755	0.95829	0.991425	1.01323	1.12357	1.14624	1.09815	1.17884	1.16616	1.21876	1.17719	0.00116576	1.11252	0.00372164	0.978729	0.34762	0.97883	0.730507	1.05706	0.45535	0.959225	0.558561	0.763707	0.000343081	0.872687	0.0600988	0.900173	0.0701361	0.918477	0.231873
A2XTW4	Similar to 26S proteasome subunit RPN6a (Fragment).	OsI_16043	34.955	0.971355	0.922299	0.974317	1.01537	1.0158	0.958269	0.978602	1.02948	0.87914	1.20528	1.05112	1.2621	0.979119	1.03766	0.963441	0.854904	0.930509	0.857685	0.954422	1.04732	1.18683	1.03553	0.982016	0.93794	0.991698	0.831202	1.06991	0.415933	0.886879	0.028832	1.22683	0.0664432	1.00671	0.901915	1.04235	0.188413	1.1905	0.0793164	0.90549	0.291123	1.13104	0.0233934	0.962334	0.260326
A2XTX1	HM700 protein	hm700	23.228	0.678436	0.645385	0.542903	0.712692	0.929106	0.855205	0.785908	1.06319	0.904145	1.37603	1.13771	1.42199	1.37665	1.02752	1.12281	0.680359	0.777705	0.653774	0.614799	0.731811	0.637409	1.86398	1.71598	2.07293	1.60276	0.00849779	0.562528	0.0282667	0.598768	0.0335451	2.10836	0.00701985	1.47491	0.0471702	1.33764	0.0594729	0.696232	0.0143283	1.38771	0.0681673	1.18238	0.173324	0.529271	0.0220559
A2XTX6	3-oxoacyl-[acyl-carrier-protein] synthase	OsI_16057	49.165	0.997784	0.909493	0.922411	0.964527	0.956286	0.939752	1.04468	1.15083	1.10231	1.14554	1.36949	1.392	0.904603	0.783019	0.837529	0.93352	1.06354	0.843446	1.09188	0.804861	1.02726	0.938277	0.972257	0.950259	1.13292	0.0766018	1.15795	0.262899	1.12488	0.24202	1.38073	0.0334474	1.16543	0.0197576	1.01091	0.748605	1.36572	0.0453296	1.12784	0.286112	1.00706	0.926437	1.1206	0.0892605
A2XTZ1	Glutamate decarboxylase	OsI_16070	54.425	0.987403	0.939542	0.96644	0.917634	0.9629	0.917897	0.94324	0.905908	0.916106	0.85388	0.827443	0.915882	1.14535	1.13802	1.13932	1.11278	1.16545	1.1523	1.02256	1.01225	1.02595	0.945686	0.997847	0.968648	0.850846	0.00679071	0.894254	0.000101542	1.00229	0.884689	0.897636	0.0439202	0.955716	0.0770899	0.967183	0.197085	0.891842	0.0365243	0.903455	0.00668029	0.815743	0.000653642	0.845354	0.00513752
A2XTZ2	Similar to NADPH-dependent codeinone reductase (EC 1.1.1.247).	OsI_16071	36.502	1.11256	1.05391		1.14548	1.02296		0.96353	1.03508		0.611044	0.814445		1.09762	0.987942		1.02533	0.938847		1.03735	1.10182		0.986641	1.02722		0.965619	0.63128	1.02571	0.722718	0.9418	0.480713	0.65798	0.148513	0.922522	0.216124	1.00091	0.990155	0.70784	0.200705	0.934291	0.283113	1.10399	0.318776	1.03879	0.599327
A2XTZ3	Similar to NADPH-dependent codeinone reductase (EC 1.1.1.247).	OsI_16072	36.05		1.04554			0.809124			0.901318			0.964847			0.722341			0.766902			0.928			1.81952		2.51892		1.28471		1.06169		0.922823		0.862061		0.773883		0.530275		0.971248		1.05506		1.44743
A2XTZ7	Similar to OSIGBa0152K17.7 protein.	OsI_16076	49.109	0.826975	0.837593	0.835963	0.88946	0.985374	0.904956	1.10889	0.872477	0.818938	0.840008	0.908878	0.762163	1.02554	1.0052	1.01904	0.976276	1.04377	1.00628	1.19534	1.21087	1.37765	1.22101	1.1762	1.32378	1.22008	0.0339963	1.2407	0.0510663	0.992309	0.733501	1.00421	0.941698	1.11988	0.378547	1.11168	0.0868731	0.674834	0.00269874	0.740064	0.045034	0.918536	0.0923916	0.819905	8.8403e-05
A2XU04	Peptidase A1 domain containing protein.	OsI_16081	44.092	0.948715			1.01478			1.17232			0.906337			0.987747			0.976751			1.00433			1.00255			1.01498		1.01679		0.988867		0.955331		1.23569		1.06964		0.904034		1.16726		1.03893		0.960483
A2XU15	Alpha/beta hydrolase fold-3 domain containing protein.	OsI_16093	33.456
A2XU19	Protein of unknown function DUF341 domain containing protein.	OsI_16097	27.51	0.893046	0.945076	0.959228	0.928903	0.966805	0.941474	1.02869	0.945885	0.935499	1.21079	1.03324	1.10908	0.994407	1.01328	0.969519	0.946562	1.00783	1.03981	0.989577	0.893714	0.958958	1.09103	1.09174	1.08458	1.09745	0.0144668	0.95467	0.249454	1.00571	0.863625	1.19868	0.0542583	1.0403	0.359157	1.01424	0.602799	1.02625	0.634299	1.02386	0.609458	0.947558	0.186681	0.939589	0.0768761
A2XU31	Similar to Mov34/MPN/PAD-1 family protein.	OsI_16109	34.071
A2XU37	Similar to Ubiquitin carboxyl-terminal hydrolase 4 (EC 3.1.2.15) (Ubiquitin- specific processing protease 4) (AtUBP4).	OsI_16114	41.563	1.01847			0.948802			1.10076			0.935242			0.919485			0.916261			1.16282			1.01197			1.10058		1.26464		0.996493		0.918278		1.08079		0.931592		0.924182		0.946626		1.03552		1.10766
A2XU53	Lipoyl synthase, mitochondrial	LIP1	41.681
A2XU59	Similar to TMV induced protein 1-2.	OsI_16133	20.537	1.04443	1.02872	1.03904	1.04647	1.00913	1.05198	1.10111	1.00355	1.01224	0.874708	0.927178	0.89372	0.901076	0.940057	0.948265	0.853506	0.86744	0.853883	0.999631	1.06147	1.05712	1.17276	1.08785	1.18706	1.23599	0.00902292	1.11788	0.0138007	0.923077	0.0298306	0.866144	0.00768668	1.00151	0.964641	0.998521	0.922266	0.781863	0.00587459	0.999576	0.991169	1.20691	0.00276601	1.11572	0.0117842
A2XU61	Chlorophyll a-b binding protein, chloroplastic	OsI_16135	27.06	1.40408	1.54603	1.39511	1.41987	1.2268	1.26623	1.38174	1.30504	1.38475	0.966293	1.14618	1.09557	0.530552	0.65344	0.640842	0.620606	0.67122	0.621867	0.675256	0.80176	0.706109	0.684379	0.630786	0.789146	1.15315	0.201817	1.19634	0.0937266	1.04869	0.54044	0.738292	0.00654119	0.937016	0.196613	0.90051	0.135279	1.52451	0.00693309	1.865	0.000347957	2.04469	0.00484931	2.38116	0.00023733
A2XU68	Similar to H0523F07.13 protein.	OsI_16142	61.113	0.790704	0.839041	0.890857	0.931948	0.875447	0.93166	0.853982	0.913012	0.896889	0.727403	0.928439	0.910693	1.10195	1.03968	1.05497	1.04393	1.13572	1.00048	1.28568	1.21885	1.19061	1.20779	1.15465	1.17895	1.10786	0.00988483	1.15596	0.0113391	0.99485	0.909135	1.01822	0.842951	1.05684	0.245223	1.08667	0.113686	0.724725	0.031207	0.720914	0.00116529	0.861301	0.048077	0.788525	0.0047614
A2XU77	Aldose 1-epimerase	OsI_16154	39.462	1.09573	0.976167	1.10136	1.03856	0.95657	1.04841	1.01232	1.06216	1.05458	0.986004	0.843354	0.9524	1.03762	1.00989	0.966363	0.933459	1.07219	0.91119	0.897617	0.975045	0.952129	0.962637	1.04425	0.99245	0.995176	0.885674	0.937261	0.112044	0.967803	0.599318	0.876626	0.092907	0.986072	0.76152	0.959122	0.441919	0.927457	0.233608	1.10771	0.0270294	1.04344	0.517333	1.05288	0.330736
A2XU78	Pectinesterase	OsI_16156	62.219	0.786919	0.857409	0.791308	0.75871	1.03673	0.851898	0.984386	0.825767	0.913855	0.981709	1.00816	0.951699	1.21078	1.04343	1.14786	1.11349	1.05173	1.10671	1.18786	1.11318	1.12376	1.03876	1.03333	1.06952	0.923442	0.212999	1.00668	0.897867	0.961748	0.477566	1.20772	0.00525548	1.1184	0.159461	1.08692	0.482609	0.936325	0.0337788	0.795377	0.0204763	0.809104	0.118644	0.715927	0.0109883
A2XU83	Glyceraldehyde-3-phosphate dehydrogenase	OsI_16160	42.715	1.28133	1.14754	1.15437	1.13004	1.14168	1.13173	1.42327	1.23566	1.26146	1.04819	1.21491	1.10927	0.636498	0.659008	0.721644	0.547757	0.728174	0.775494	0.989886	0.901398	0.998276	0.799052	0.894827	0.876877	1.27445	0.00946104	1.4325	0.00221174	1.01699	0.88864	0.941154	0.343066	1.09409	0.204782	0.949825	0.301924	1.31182	0.0148378	1.35674	0.0136112	1.65906	0.0226396	1.77638	0.00138864
A2XUA6	Similar to 14-3-3-like protein GF14-6.	OsI_16185	29.863	0.905124	0.869773	0.930976	1.02283	1.10993	1.03193	1.14224	1.04776	1.05136	1.00893	1.10941	1.03423	1.02863	0.93333	1.01546	0.999596	0.765451	1.00773	0.963592	1.07288	0.950551	0.9442	1.10576	0.984866	1.01928	0.756994	1.00322	0.951175	0.931267	0.489477	1.16509	0.0204433	1.1979	0.0132265	1.16956	0.0140098	1.0388	0.536696	1.08515	0.166121	1.14134	0.23662	0.908797	0.0732647
A2XUB6	Fructose-bisphosphate aldolase	OsI_16195	38.724	0.810748	0.814129	0.766051	0.817783	0.985093	0.834619	0.926745	0.834317	0.815197	0.915808	0.958901	0.958167	1.12871	1.0423	1.09503	1.25903	1.12951	1.20382	1.20675	1.14741	1.19725	1.06807	1.12345	1.11904	1.01364	0.657571	1.08738	0.0425439	1.09992	0.0829927	1.18484	0.00225038	1.07751	0.207594	1.10313	0.2587	0.855708	0.00261129	0.725418	0.00339061	0.734196	0.0105874	0.732059	0.00140702
A2XUB9	Similar to prohibitin2.	OsI_16199	30.643	1.01222	0.943657	1.00603	1.02563	0.985795	1.00377	1.06629	1.09267	1.09605	1.1593	1.02778	1.10427	0.914532	0.946222	0.954554	0.828657	0.952731	0.899328	0.951392	0.971061	1.00056	0.96071	1.03124	1.00051	1.06292	0.0821343	1.03826	0.130292	0.952193	0.338887	1.11123	0.0829187	1.09895	0.0317291	1.01799	0.524168	1.09988	0.102974	1.11358	0.00478431	1.12477	0.07845	1.05207	0.142423
A2XUC4	Similar to Anthranilate synthase beta chain.	OsI_16204	30.772	1.77144	1.49279	1.58353	1.66177	1.15376	1.42105	1.0272	1.6732	1.35762	0.867939	0.892805	0.971731	0.633264	0.792091	0.75149	0.530115	0.660922	0.66101	0.564191	0.589611	0.60696	0.562752	0.588663	0.65289	0.828863	0.10351	0.80886	0.092138	0.850794	0.169565	0.563657	0.0069273	0.837091	0.294338	0.873926	0.308796	1.51442	0.00184442	2.30469	0.0539209	2.28751	0.0247118	2.22697	0.00193345
A2XUD4	SEP domain containing protein.	OsI_16215	36.402		0.987094	1.02437		1.01405	1.04584		0.942844	0.916915		0.917136	0.858099		1.01143	0.986713		0.934534	1.04468		1.07269	1.08803		1.15718	1.07089	1.11507	0.207818	1.08136	0.0449224	0.990524	0.892244	0.882559	0.0973125	0.92458	0.0922364	1.02407	0.429315	0.796758	0.0612471	0.860713	0.0189268	1.04076	0.595519	1.00667	0.797638
A2XUE8	Peroxidase	OsI_16228	35.535	0.976923		0.986342	0.913452		0.904382	1.03358		1.13068	1.05116		1.02445	0.893039		0.910985	0.950818		0.886407	0.962627		1.0049	1.23308		1.15325	1.32278	0.0744832	1.09063	0.121429	1.0184	0.697452	1.05722	0.118391	1.10238	0.284046	0.925924	0.00802793	0.869789	0.132046	1.09999	0.259395	0.989445	0.814087	1.08827	0.0331521
A2XUF3	Bet v I allergen family protein.	OsI_16233	17.28	1.04282	1.08558	1.06456	1.05825	0.902586	0.961411	0.895801	0.893818	0.897013	0.900533	0.8415	0.983367	1.02464	1.12435	1.08729	1.00007	1.1074	1.04232	1.13	1.19301	1.09349	0.86675	0.761917	0.843689	0.763951	0.00421381	1.05569	0.2179	0.973276	0.53657	0.853566	0.0531032	0.841424	0.00510514	0.915215	0.178436	1.10235	0.184625	0.786369	0.0139026	0.927758	0.249007	0.986615	0.682062
A2XUH9	Amino acid transporter, transmembrane family protein.	OsI_16261	48.083	0.923695	0.825154	0.961001	0.887138	1.03895	0.98114	1.21463	1.11243	1.04819	1.12737	1.14981	1.1103	0.938897	0.94184	0.950155	0.858508	1.04493	0.914102	0.964613	0.907499	0.946485	1.10375	1.01466	1.08629	1.13204	0.0428175	0.995657	0.83225	0.995285	0.943215	1.25006	0.0237869	1.24555	0.0259244	1.07284	0.3348	1.05704	0.142008	1.19749	0.0494845	1.03183	0.695467	0.957243	0.424417
A2XUL8	Amine oxidase	OsI_16305	88.001	0.90606	0.84961	1.10874	0.951459	1.1702	1.06348	1.03118	1.02076	1.08643	0.987611	1.0723	1.1932	1.11064	0.95564	0.783141	1.02844	0.932637	0.834453	0.971032	1.04387	0.905154	1.06981	0.984225	0.992168	1.06906	0.565133	1.02479	0.83498	0.981088	0.879835	1.1357	0.264379	1.09564	0.366005	1.11197	0.351615	1.06792	0.375215	1.07476	0.20478	1.13937	0.199724	1.00526	0.969613
A2XUM3	Leucine-rich repeat, typical subtype containing protein.	OsI_16309	56.999	1.03095		0.995725	1.02253		0.974625	1.02798		1.06473	0.939073		0.912645	0.978039		0.923235	1.0223		0.969477	0.955146		1.12943	1.01293		1.04238	1.08102	0.168562	1.09641	0.476112	1.0476	0.35661	0.913671	0.0654361	1.03258	0.324253	0.985434	0.672605	0.900945	0.0366419	1.0039	0.970466	1.0027	0.946769	1.06596	0.215544
A2XUP0	Similar to NAD-dependent isocitrate dehydrogenase c;1.	OsI_16326	40.141	0.975072	0.955042	0.964706	0.952485	1.05049	0.931995	0.973879	0.993399	0.97935	0.970478	1.01162	0.965071	1.00889	0.973677	0.98597	0.94493	0.982399	1.02806	0.94071	0.969064	0.956857	0.957083	1.01243	1.01151	1.0042	0.855075	0.965671	0.0646522	0.995569	0.878566	1.01809	0.360759	1.0179	0.10296	1.01387	0.750864	0.988646	0.656937	1.02791	0.0635057	0.993092	0.885062	0.975166	0.125164
A2XUR5	Similar to Peptide methionine sulfoxide reductase.	OsI_16352	20.807	0.874952	0.997658	0.96809	0.999755	1.06703	0.964861	1.08174	1.06505	1.299	1.10754	0.908333	1.09798	0.933753	0.904213	0.979239	0.918102	0.976216	0.621904	1.02285	1.05784	0.868384	1.09345	1.01577	1.1943	1.17262	0.0718084	1.04681	0.538527	0.893162	0.458388	1.09616	0.305438	1.21301	0.098277	1.06722	0.254966	0.942588	0.490361	1.16843	0.161597	1.20484	0.25423	1.00834	0.866074
A2XUS0	Similar to Topoisomerase-like protein.	OsI_16357	73.093	0.937144	0.876851	0.966973	0.961293	1.01888	0.961692	1.07098	1.04076	0.999901	0.959279	1.0266	0.940182	0.987612	0.945891	0.922696	0.913436	0.835958	0.888905	0.992247	1.05739	1.05104	1.10653	1.1514	1.14155	1.19021	0.00220957	1.0856	0.0446158	0.92371	0.0730492	1.05217	0.264254	1.1189	0.0331719	1.05786	0.183219	0.860738	0.0127518	1.00353	0.906604	1.11506	0.0287506	0.97366	0.488897
A2XUT6	Similar to Kluyveromyces lactis strain NRRL Y-1140 chromosome E of strain NRRL Y- 1140 of Kluyveromyces lactis.	OsI_16373	63.775	0.985296			1.16744			0.983046			0.803352			1.07821			0.997026			1.05398			0.934363			0.866586		0.977524		0.924704		0.815341		0.997717		1.18487		0.859785		0.932701		1.17093		0.913824
A2XUT7	Similar to 26S proteasome subunit RPN7.	OsI_16374	44.084	1.01886	1.03366	1.02708	1.12145	0.917691	1.03804	1.01625	1.01798	1.09378	0.940597	1.06831	0.976838	0.964791	1.01173	0.961633	0.949628	0.884747	0.945929	1.02063	1.06471	0.979502	1.00588	0.936465	0.995114	0.999765	0.993631	1.04312	0.235503	0.946276	0.123175	0.969527	0.497447	1.01572	0.594007	0.999215	0.990381	1.01644	0.735861	1.02061	0.584772	1.10678	0.230654	1.04814	0.0919904
A2XUT8	Similar to Protein phosphatase 2A B' regulatory subunit.	OsI_16375	58.135	1.06336			1.09763			1.09409			0.949224			0.921805			0.828824			0.954554			1.06436			1.15465		1.03553		0.899132		0.892665		1.0289		1.03223		0.891827		1.14618		1.32433		1.15356
A2XUU7	Glyceraldehyde-3-phosphate dehydrogenase	OsI_16384	42.052	1.02781	1.0325	1.06865	1.02213	0.951026	1.03776	1.06706	1.0717	1.09363	1.01727	0.997365	0.969955	1.01959	0.986286	1.02784	0.986281	0.91651	0.92608	0.885016	0.867516	0.899512	0.91717	0.96123	0.905725	0.917726	0.0197021	0.874188	0.00183751	0.932475	0.0682856	0.953859	0.0631439	1.03306	0.099155	0.96227	0.279577	1.072	0.0395034	1.21883	0.000107117	1.06435	0.156092	1.03139	0.154394
A2XUV5	Serine/threonine protein kinase domain containing protein.	OsI_16392	66.367	0.88419	1.0084	0.926118	1.16295	0.934606	1.05554	1.00227	0.905586	0.922349	0.885615	0.967785	0.794291	0.931305	1.03394	1.0959	0.954047	1.01838	1.01662	1.14315	1.17387	1.25306	1.07562	0.961847	0.972011	0.983124	0.790047	1.16626	0.0503856	0.97645	0.680615	0.939329	0.414306	1.00408	0.939199	1.11863	0.23237	0.879785	0.13003	0.792757	0.00522715	1.05488	0.500151	0.920803	0.255854
A2XUV6	Similar to DNA-directed RNA polymerases II 24 kDa polypeptide.	OsI_16393	25.219	1.02556	1.10594	1.1566	1.09289	1.18031	1.19625	1.06599	1.06266	1.05216	0.833416	1.00862	0.942313	0.914123	0.883355	0.90009	0.997183	0.93846	0.887679	1.14573	0.936308	0.97912	0.927779	0.852328	0.855921	0.977187	0.499668	1.13478	0.196232	1.04662	0.315162	0.846797	0.0627394	0.96737	0.447818	1.05516	0.293984	1.05627	0.449675	1.03909	0.596354	1.22886	0.00880279	1.21891	0.0301645
A2XUY0	Ribosome recycling factor family protein.	OsI_16419	27.837	0.754003	1.03024	1.12269	0.965091	0.844882	0.970053	0.886267	0.885368	0.951529	0.609072	0.632138	0.86615	1.18099	1.25238	1.2847	1.41328	1.12681	0.993354	1.16088	1.1833	0.800324	1.13875	1.05649	0.983177	0.854858	0.0358113	0.845739	0.260276	0.950346	0.672627	0.724943	0.131347	0.936783	0.638299	0.956343	0.747828	0.663022	0.0299392	0.866006	0.37517	0.786774	0.171017	0.78184	0.126129
A2XV12	Similar to DnaJ protein homolog (DNAJ-1).	OsI_16451	46.485	1.21096	1.04424	1.12984	1.05541	0.941477	1.02946	1.07844	1.01462	1.05812	1.14937	1.04377	1.11425	0.90686	1.00887	1.0052	0.826396	1.04087	0.895505	0.805898	0.913628	0.860779	0.876227	0.928214	0.94013	0.939624	0.22005	0.883386	0.0679813	0.945855	0.51372	0.977062	0.678526	0.930916	0.242076	0.894037	0.12084	1.20507	0.0108042	1.22125	0.0107147	1.0954	0.307142	1.15889	0.0648507
A2XV44	LETM1-like domain containing protein.	OsI_16482	85.442	1.03815	1.09071		1.16576	1.10839		1.06181	0.96468		0.811637	0.887351		0.922589	0.88386		0.891557	0.927037		0.96217	0.927989		1.01347	0.983848		1.10566	0.0661493	1.04634	0.24845	1.00672	0.838794	0.798073	0.0533736	0.95191	0.475771	1.06825	0.203775	0.850634	0.122813	1.07212	0.37799	1.2505	0.0332108	1.17848	0.0456288
A2XV50	6,7-dimethyl-8-ribityllumazine synthase	OsI_16488	22.531	0.948376	0.883037	0.885233	0.886859	0.944329	0.892524	1.035	1.01202	1.02903	1.101	1.07818	1.00858	0.945699	0.929856	1.00516	0.935298	0.96284	1.00659	0.978318	0.954703	0.988627	1.13342	1.16088	1.0972	1.17731	0.00507894	1.01421	0.62676	1.00834	0.808646	1.17342	0.0127222	1.1323	0.0221065	1.0026	0.937457	0.93993	0.122012	1.05285	0.017308	0.937684	0.0956916	0.943047	0.156585
A2XVD7	Glutaredoxin.	OsI_16580	11.774	0.805188	0.977853	0.945182	1.0561	0.981839	1.08362	0.955654	1.01921	1.00115	1.08283	1.14383	1.03504	0.930682	0.906239	0.885749	0.975803	0.884057	0.963899	1.04861	1.04975	1.06692	1.06271	0.961413	0.988254	1.1064	0.0690831	1.16256	0.00260354	1.03713	0.369937	1.19554	0.0572554	1.09083	0.255205	1.14417	0.115667	1.08277	0.130018	0.940207	0.0681405	1.10546	0.0769687	1.00204	0.975708
A2XVE0	Transmembrane receptor, eukaryota domain containing protein.	OsI_16583	49.328	0.959838	0.86178	0.91573	0.947845	0.845253	0.900219	0.844749	0.783493	0.905558	0.973382	1.00691	0.903585	1.15699	1.19932	1.2335	1.21475	1.1676	1.15168	0.987884	1.05743	0.987917	0.979153	1.1036	0.985826	0.854802	0.0308394	0.844954	0.00445193	0.984461	0.558719	1.05353	0.305738	0.92564	0.211136	0.983915	0.738603	0.939808	0.29522	0.835348	0.0222715	0.762109	0.00258554	0.762532	0.00175602
A2XVG1	Peroxygenase	PXG	27.414	0.834779	0.905623	0.852175	0.970934	0.95946	0.928153	1.27499	1.05868	1.20712	0.995801	0.997542	1.0232	0.757767	0.842233	0.82688	0.826495	0.834123	0.818109	1.0342	1.10399	1.05205	1.35054	1.15008	1.32636	1.57691	0.00934828	1.31454	0.00189243	1.02136	0.576215	1.16353	0.0121718	1.36574	0.0285452	1.10259	0.0326552	0.788232	0.0481178	1.10988	0.201775	1.15323	0.00517665	1.06828	0.178299
A2XVG2	Sugar/inositol transporter domain containing protein.	OsI_16611	62.851	1.0341	0.955818	0.990733	0.979902	1.03975	0.911805	0.97377	1.03702	1.04875	1.13232	1.24581	1.29428	1.01095	0.893778	0.873347	0.940623	0.985049	0.966632	1.01417	0.917792	0.964681	0.918464	0.929775	0.945063	1.00548	0.91728	1.04268	0.489114	1.04112	0.472547	1.23208	0.0250116	1.02647	0.463625	0.983494	0.728103	1.31472	0.0234257	1.05624	0.210999	1.01354	0.764975	1.07292	0.25694
A2XVJ5	Protein of unknown function DUF647 family protein.	OsI_16651	41.417	1.04469	1.05674	0.997603	1.14054	1.11238	1.0877	1.04079	0.996499	0.953407	0.958497	0.923806	1.02478	0.947124	0.988603	0.86898	0.952919	1.03236	1.05533	0.975489	0.974041	1.03783	0.913493	0.90459	0.970428	0.994225	0.902256	1.06512	0.225835	1.08411	0.169437	0.938061	0.153721	0.965042	0.315208	1.07795	0.0282631	1.04252	0.341804	1.00112	0.974668	1.09867	0.0651247	1.10494	0.0889613
A2XVK1	Phenylalanine ammonia-lyase	OsI_16658	76.038	1.03906	0.962394	0.997087	1.08891	0.961863	1.07985	0.982911	1.02687	0.992183	0.909194	0.966661	0.879374	0.985953	0.956107	0.928084	0.951778	0.972231	0.959721	1.03391	1.24837	1.28919	0.999424	0.945581	0.901076	0.991616	0.822455	1.24435	0.092261	1.00473	0.817991	0.918855	0.0761454	1.00114	0.967427	1.04405	0.412292	0.968078	0.473483	0.840541	0.13501	1.08561	0.179658	1.04474	0.203237
A2XVK6	Similar to Isoflavone reductase.	OsI_16665	34.168		1.03835			1.08405			1.02187			0.993277			0.965042			0.94465			1.04083			0.900136		0.932743		1.07853		0.978869		0.956592		0.984125		1.04401		1.10347		0.981783		1.14757		1.07596
A2XVL4	Major intrinsic protein family protein.	OsI_16674	30.416		1.03032			1.11249			1.05854			1.28818			0.819212			0.835515			1.06837			0.768498		0.938094		1.30414		1.0199		1.25027		1.02739		1.07975		1.67623		0.9908		1.3315		1.2577
A2XVL9	Peptidase M20 family protein.	OsI_16679	46.42	0.877201	0.870329	0.883356	0.881343	0.967905	0.938767	0.718229	0.971966	1.072	0.875881	0.769814	0.959804	0.734041	0.90703	0.746905	0.754232	0.867881	0.947648	1.26567	1.08821	1.05759	1.84175	1.33845	1.4085	1.92159	0.0317535	1.4286	0.0169811	1.07613	0.485983	0.990351	0.891919	1.04991	0.718056	1.05973	0.173121	0.567808	0.0403254	0.809678	0.16932	1.08493	0.328548	1.10172	0.282605
A2XVN7	Similar to OSIGBa0153E02-OSIGBa0093I20.13 protein.	OsI_16697	41.699	1.08883		0.993689	1.05346		0.983283	1.04693		1.08534	0.921357		1.07799	0.972415		0.967867	0.973409		0.994872	0.991526		0.911004	0.948858		0.981057	0.994657	0.801942	0.980543	0.720895	1.01443	0.409751	0.960062	0.702543	1.02389	0.696055	0.978019	0.738773	1.03598	0.734683	1.12075	0.170673	1.03478	0.501651	1.07331	0.374857
A2XVP1	Similar to OSIGBa0153E02-OSIGBa0093I20.16 protein.	OsI_16701	77.816	1.06471	1.01644	1.04734	1.14443	0.872895	1.07111	0.990797	1.04569	0.952656	0.988124	0.860673	0.827528	0.886607	1.10774	0.955921	0.844079	1.07102	1.07986	1.03707	1.04902	1.07531	1.02054	0.978832	0.985897	1.01186	0.875961	1.07156	0.394121	1.01515	0.890156	0.855467	0.0813871	0.955458	0.224287	0.987193	0.88527	0.896511	0.163223	0.945513	0.155516	1.03121	0.794587	1.06041	0.460717
A2XVP6	ATP-dependent Clp protease proteolytic subunit	OsI_16707	27.954	0.991704	1.01992	1.00739	1.00554	1.00968	0.883613	0.936945	0.997716	0.980647	0.965351	0.938633	0.969099	1.02016	0.971833	1.11518	1.0448	1.02638	0.979831	1.08754	0.966192	1.0915	0.920389	1.00373	0.988544	0.937401	0.272266	1.01225	0.839885	0.981924	0.714952	0.951661	0.0189922	0.965648	0.187126	0.96019	0.435892	0.98641	0.66798	0.926897	0.194954	0.950123	0.351736	0.971629	0.559677
A2XVP7	Carboxypeptidase	OsI_16708	52.101
A2XVR4	Similar to ABC transporter.	OsI_16727	76.692	0.982996			1.03139			1.17185			1.0866			0.845297			0.895665			1.00127			0.979212			1.15842		1.18452		1.05959		1.1054		1.19212		1.04923		1.10967		1.17036		1.15154		1.1629
A2XVT3	Similar to Thioredoxin 1 (TRX-1) (Thioredoxin M).	OsI_16748	19.147	1.07105	0.962197		1.04405	0.988556		1.01809	0.970156		1.041	0.991457		0.855607	1.15645		0.950283	0.925727		0.945294	1.00636		1.00478	1.01287		1.00278	0.98816	0.969981	0.874409	0.932385	0.72964	0.999611	0.995535	0.977868	0.755338	0.999684	0.99642	1.00734	0.815523	1.01875	0.68612	1.08347	0.176669	1.01053	0.956132
A2XVU5	Similar to Transcription factor L2.	OsI_16763	22.291	0.877466	0.823506	0.799718	0.74985	0.911654	0.830694	0.959645	0.868747	0.846556	0.944624	0.870728	0.924537	1.17485	1.0921	1.11169	1.31031	1.21128	1.20042	1.1268	1.05276	1.08432	1.10595	1.14949	1.08344	0.988233	0.697823	0.966033	0.311142	1.10163	0.0623572	1.09565	0.0667412	1.06968	0.24458	0.996605	0.960159	0.820601	0.00259375	0.819561	0.01322	0.669583	0.00286268	0.740147	0.00102552
A2XVU7	Similar to RNA helicase (Fragment).	OsI_16765	55.433
A2XVV0	Similar to Remorin (pp34).	OsI_16768	22.415	0.959601	1.07883	1.01777	0.986153	0.880812	1.02102	1.10021	0.923923	1.05316	0.983425	1.20386	0.996523	0.951141	0.896375	0.851068	0.939768	1.05793	0.963941	1.04808	1.06746	1.04403	1.04775	0.972943	0.99521	1.11759	0.0476678	1.17083	0.0277363	1.09748	0.133975	1.04175	0.630152	1.0069	0.917255	0.944958	0.363171	1.05567	0.521011	0.97396	0.655854	0.975131	0.681363	1.13252	0.0586683
A2XVX4		OsI_16790	12.383	0.891781	0.998017		1.03637	1.14909		1.04791	0.762283		0.897792	1.22738		0.948462	0.800231		1.06734	0.949384		1.03233	1.11651		1.11527	0.995751		1.2072	0.203065	1.22883	0.175631	1.15327	0.298509	1.12455	0.603498	0.957877	0.829854	1.15645	0.19695	1.0067	0.973244	0.842405	0.436642	1.08366	0.409912	1.08069	0.527161
A2XW22	Glutamate dehydrogenase 2, mitochondrial	GDH2	44.55	0.844707	0.823084	0.835694	0.834233	0.990396	0.886778	0.920413	0.803994	0.890479	0.997331	1.02264	0.968738	1.06873	1.02575	1.07893	1.06121	1.0999	1.1026	1.19031	1.09989	1.12796	1.09508	1.09414	1.07259	1.02786	0.204907	1.07713	0.0723143	1.02846	0.229051	1.19382	0.00400079	1.0445	0.399205	1.08305	0.268821	0.916271	0.0150198	0.764997	0.00453834	0.830774	0.0475052	0.788894	0.00210746
A2XW90	Similar to OSIGBa0143N19.6 protein.	OsI_16916	36.002	0.955265	1.05949	1.1024	1.12274	0.855855	0.914423	0.933331	0.992265	1.10881	0.927987	1.06405	1.05018	0.98168	1.09414	1.09511	0.897199	0.941019	1.01946	1.01911	1.00271	0.799772	1.17768	0.979998	0.888759	0.960737	0.688827	0.88983	0.239779	0.901211	0.114881	0.975958	0.705213	0.973452	0.704568	0.928093	0.474958	0.998617	0.989208	1.07542	0.466301	1.01236	0.903286	0.983042	0.771801
A2XW98	Similar to OSIGBa0143N19.14 protein.	OsI_16925	23.371	1.25865	1.04128		0.999978	1.09777		0.888544	1.08891		0.945491	0.986101		0.851924	0.914233		0.83279	0.942671		1.14887	1.07012		1.02248	0.842531		1.05597	0.681239	1.2564	0.050373	1.00527	0.949499	0.839849	0.332084	0.859791	0.389899	0.912094	0.51737	1.0357	0.775093	0.89115	0.427369	1.18152	0.161526	1.30222	0.226081
A2XWA8	Similar to Actin-depolymerizing factor (ADF).	OsI_16935	45.029	0.864067	0.897826	0.870088	0.849577	0.90029	0.949733	1.01735	0.865605	0.908194	0.922496	1.01849	1.02324	1.12903	1.14897	1.16436	1.0093	1.14229	1.11838	1.05984	1.01432	0.975752	1.05792	1.08891	1.13433	0.953174	0.121163	0.885995	0.0203094	0.949923	0.293559	1.12623	0.0663915	1.06047	0.361241	1.02569	0.525698	0.903407	0.0641951	0.915158	0.189326	0.825573	0.0232767	0.764587	5.00748e-05
A2XWA9	Serine racemase	OsI_16936	35.596	0.980992			0.968933			0.970639			1.04342			0.986014			0.982903			0.951454			1.12177			1.13768		0.96495		0.996846		1.06364		0.989446		0.987707		0.930157		1.02016		0.985787		0.994907
A2XWD5	Similar to Aquaporin PIP1.1.	OsI_16963	30.747	1.04145	1.07824	0.8667	1.06971	1.05907	0.971726	1.10486	1.08925	1.12046	0.912398	0.805676	1.03067	0.866138	0.852702	0.983634	0.78759	0.874975	0.843058	1.06062	1.21122	1.09222	1.23954	1.05908	1.12011	1.26504	0.0262007	1.24481	0.0239031	0.927159	0.26322	0.920423	0.438172	1.10989	0.234085	1.03821	0.636689	0.804025	0.058565	0.985291	0.755679	1.23742	0.00862205	1.10506	0.299357
A2XWG5	Similar to Small basic membrane integral protein ZmSIP1-2.	OsI_16993	23.154		0.851294			0.885978			1.03636			1.14578			1.00536			0.996191			0.934662			1.17496		1.1687		0.929676		0.990877		1.34593		1.21739		1.04074		0.975163		1.1088		0.889365		0.846754
A2XWI9	ORMDL family protein.	OsI_17019	18.295	1.13251		1.19203	1.19632		1.18195	0.963208		1.08333	0.813891		0.739103	1.10674		1.12412	0.975842		0.945719	0.934186		0.908207	0.823987		0.795266	0.725844	0.00680584	0.825868	0.0104413	0.861356	0.0237352	0.668088	0.0172822	0.880405	0.218518	1.02312	0.528768	0.959081	0.533359	1.1108	0.329024	1.23768	0.0171666	1.04199	0.345807
A2XWK2	IQ calmodulin-binding region domain containing protein.	OsI_17031	50.182			0.910791			0.919436			0.990698			1.05439			1.0041			1.10438			1.02613			1.0089	1.00478		1.02194		1.09987		1.15767		1.08773		1.00949		1.04509		0.965466		0.832534		0.907069
A2XWM0	Similar to Mandelonitrile lyase-like protein.	OsI_17047	63.98	0.990697	0.928165	0.979478	1.14701	1.14164	0.944428	0.864841	0.933665	0.848269	0.937195	0.932774	0.775452	0.953942	0.964985	1.03462	0.95245	1.00888	1.13755	1.0979	1.09054	1.10828	1.06395	1.01614	1.17843	1.10326	0.157595	1.11619	0.0407177	1.04921	0.484138	0.912737	0.249521	0.913204	0.0664948	1.11549	0.23126	0.811847	0.0470083	0.802852	0.0118327	1.0433	0.632443	0.981307	0.595346
A2XWM3	Similar to 26S proteasome subunit 4-like protein (26S proteasome subunit AtRPT2a).	OsI_17051	49.586	1.12882	0.996971	1.05055	0.988204	1.01433	1.00194	1.00623	0.99354	1.05617	1.30149	1.05629	1.09898	0.868572	0.963002	0.94071	0.756668	0.903441	0.944531	0.911968	1.0394	0.994123	0.981991	1.02821	1.00799	1.0887	0.0847354	1.06248	0.290359	0.939529	0.446402	1.08828	0.351612	0.962091	0.418746	0.94589	0.271189	1.14531	0.189771	1.03749	0.444744	1.15351	0.142142	1.14575	0.0522932
A2XWN8	Similar to H0404F02.2 protein.	OsI_17067	35.506	0.934046	0.968307		1.02243	1.04177		0.95458	1.15208		0.829762	0.837184		0.958583	0.936453		1.12505	1.02442		1.10589	1.02763		1.10793	1.01102		1.11816	0.246853	1.12585	0.180841	1.13426	0.226924	0.876255	0.0802821	1.1074	0.486175	1.08508	0.0798216	0.786685	0.132696	0.987411	0.916023	0.96033	0.550286	1.00386	0.876597
A2XWY6	Glycosyl transferase, group 1 domain containing protein.	OsI_17177	46.554	0.949046			1.24093			0.945123			0.78286			0.973109			1.07862			1.0185			1.02149			1.04972		1.04665		1.10843		0.824891		0.995866		1.30756		0.76639		0.927954		1.15048		0.975272
A2XWY9	Protein of unknown function DUF296 domain containing protein.	OsI_17180	38.27	1.18855	1.19339	1.04734	1.22138	0.958427	1.20585	1.00364	1.05863	0.990821	0.895182	0.822677	0.733681	0.892867	0.962691	0.955362	0.849789	0.907085	0.901443	0.937427	1.06659	1.04754	0.94117	0.978555	1.10238	1.07513	0.285937	1.08561	0.175972	0.945711	0.153577	0.714884	0.00822203	0.890301	0.104328	0.987279	0.890729	0.811202	0.0480151	1.0005	0.991672	1.27361	0.0984846	1.21999	0.0333408
A2XWZ5		OsI_17187	9.8884	0.784736	0.926018	0.890634	0.821701	0.897096	0.916425	0.880732	1.02012	1.03069	1.07383	0.884329	1.14899	1.08561	0.99866	0.956225	1.16277	1.09141	1.05565	1.05609	1.08561	0.971846	1.21752	1.11423	1.0443	1.11036	0.156235	1.02402	0.658917	1.08858	0.145922	1.19442	0.153825	1.12692	0.16341	1.01301	0.838262	0.920348	0.400562	0.941548	0.368937	0.796182	0.00637504	0.855579	0.0628948
A2XX16	Zinc finger, C2H2-type domain containing protein.	OsI_17209	63.613			1.02146			0.955665			1.08804			0.954047			1.05302			0.903594			1.11166			0.928726	0.881961		1.05569		0.858093		0.934006		1.06519		0.93559		1.02726		0.978752		1.05763		0.970022
A2XX54	Ubiquinol oxidase	OsI_17254	37.136	1.01111	0.838769	0.962334	1.03383	1.05433	1.02585	1.3257	1.47809	1.49574	1.19378	0.993883	1.20215	0.73567	0.694199	0.703183	0.701125	0.614447	0.540024	0.777223	0.767882	0.724805	1.20187	1.39062	1.26377	1.80786	0.00692021	1.06416	0.0937937	0.869925	0.178735	1.20539	0.0918605	1.52888	0.0026673	1.10732	0.185982	0.879042	0.154383	1.89414	0.00363557	1.67817	0.0101933	1.3184	0.0410156
A2XX59	EF-HAND 2 domain containing protein.	OsI_17261	19.349	1.0528	0.997105	1.10796	1.00549	1.03184	1.06594	1.06795	1.16056	1.0386	0.985438	1.08385	0.842272	1.02433	0.895166	1.03332	1.02875	0.889208	0.988858	0.877148	1.01056	0.935336	0.929759	0.919068	0.966448	0.953417	0.415801	0.956049	0.504995	0.98442	0.813783	0.922003	0.370035	1.0346	0.497156	0.982714	0.651141	1.0342	0.694792	1.1573	0.050129	1.06758	0.25181	1.06944	0.287673
A2XX62	Similar to Vacuolar ATP synthase subunit G 1 (EC 3.6.3.14) (V-ATPase G subunit 1) (Vacuolar proton pump G subunit 1).	OsI_17264	12.305	0.842634	1.17706	1.04577	1.15021	1.09953	1.0595	1.21246	0.896484	1.15067	0.985083	1.11191	1.22713	0.92079	0.894263	0.878675	0.80393	0.976518	0.805518	0.81744	1.0149	0.921054	0.959469	0.811874	0.919282	0.998848	0.983759	1.02215	0.763158	0.959995	0.597484	1.08438	0.51527	1.06334	0.661619	1.07952	0.495184	1.23544	0.0743666	1.18385	0.223201	1.27969	0.035347	1.138	0.330319
A2XX68	Similar to Maltose excess protein 1, chloroplast precursor (Root cap protein 1).	OsI_17270	45.668	0.808494	0.893914	0.83722	0.803387	0.862675	0.870249	0.853838	0.762291	0.778882	0.834133	0.807189	0.796773	1.22353	1.21982	1.32955	1.41437	1.24282	1.31939	1.08978	1.10278	1.10214	1.07337	1.12384	1.16945	0.892329	0.0440733	0.873255	0.0456351	1.05399	0.335601	0.960021	0.312328	0.943056	0.271223	0.998694	0.974771	0.724187	0.00334883	0.726928	0.00762968	0.637812	0.004451	0.673124	0.00121704
A2XX95	Transferase family protein.	OsI_17295	49.793
A2XXA1	Similar to OSIGBa0113I13.6 protein.	OsI_17302	29.803	0.891106	1.04378	0.962854	1.36244	1.17882	1.0554	0.880031	1.04801	1.19759	0.63862	1.01646	1.04812	0.890648	0.927422	0.883831	1.12363	0.833196	0.865565	1.27178	0.975545	1.0527	0.987015	0.955693	0.946432	1.0693	0.0273068	1.22137	0.15078	1.04459	0.706054	0.932867	0.678657	1.07865	0.511681	1.2412	0.10342	0.935643	0.684445	0.947153	0.672384	1.27433	0.114176	1.07248	0.273997
A2XXB5	Nuclear pore complex, nucleoporin 88 domain containing protein.	OsI_17318	93.541
A2XXB6	Similar to 26S proteasome subunit RPN2a.	OsI_17319	110.35	0.969103	0.990397	0.943577	0.992315	1.08106	0.966894	0.96554	1.00692	1.0354	0.946008	1.03032	1.08653	0.985025	0.924738	0.89384	1.00625	0.90021	0.930452	0.978402	1.0682	0.936381	1.05919	0.993426	0.986828	1.08412	0.0917499	1.06398	0.282026	1.01188	0.802011	1.05504	0.321718	1.03609	0.235211	1.04726	0.318142	1.0077	0.877964	1.00834	0.862078	1.07168	0.221841	1.03548	0.350733
A2XXC5	Transferase family protein.	OsI_17330	48.698	0.431897			0.610541			0.605045			0.820433			1.14372			1.75957			1.27346			1.60052			1.39939		1.11343		1.53846		1.8996		1.4009		1.41363		0.512603		0.475119		0.346982		0.377623
A2XXF0	Terpenoid synthase domain containing protein.	OsI_17355	46.319
A2XXF7	Similar to Cinnamyl alcohol dehydrogenase (EC 1.1.1.195).	OsI_17363	39.244	1.35557	1.33932		1.40193	0.963272		1.28234	1.36924		1.22538	1.74933		0.560371	0.590336		0.623038	0.657332		0.651749	0.613679		0.719047	0.604117		1.14987	0.362801	1.0997	0.148355	1.11268	0.106517	1.10383	0.687711	0.983926	0.70563	0.87766	0.589615	2.24818	0.182055	2.0954	0.01802	1.84728	0.242872	2.34195	0.00215413
A2XXG5	Similar to ATMIN7 (ARABIDOPSIS THALIANA HOPM INTERACTOR 7); guanyl-nucleotide exchange factor/ protein binding.	OsI_17371	185.52	1.03474	0.991585	1.0073	1.05848	0.981783	1.02659	1.03798	1.04277	0.99872	0.9763	1.01016	0.980119	1.0021	0.984374	1.00213	0.922538	0.960401	0.976671	0.960439	1.01348	0.934433	0.970736	1.02078	1.01643	1.00647	0.734972	0.973148	0.36955	0.956838	0.101949	0.9779	0.249808	1.01511	0.46248	1.01095	0.69278	0.986251	0.518995	1.05884	0.118597	1.07247	0.0716089	1.01506	0.364153
A2XXG8	Similar to Peroxisomal 2,4-dienoyl-CoA reductase (EC 1.3.1.34).	OsI_17374	8.3044
A2XXI9	Argonaute and Dicer protein, PAZ domain containing protein.	OsI_17396	112.14		1.01358	1.12639		0.929124	0.895941		0.965322	0.898595		1.03624	0.931612		0.966332	1.05402		0.979713	1.08857		1.27467	1.14323		0.968219	0.864268	0.907014	0.304468	1.19677	0.146318	1.02372	0.765659	0.919568	0.380159	0.870999	0.198526	0.852844	0.197002	1.07387	0.455612	0.770882	0.0995941	0.882406	0.246709	1.05921	0.495151
A2XXN3	Ovarian tumour, otubain domain containing protein.	OsI_17444	35.82	0.897848	0.953389	0.992967	1.0052	0.942644	0.97888	0.857685	0.870292	0.869769	0.876569	0.926981	0.70978	1.10719	1.05756	1.11805	0.986727	1.05268	1.07416	1.19727	1.17887	1.2223	1.12788	1.03683	1.05615	0.981131	0.574079	1.09615	0.0128581	0.948451	0.162846	0.883667	0.229428	0.913347	0.0935798	1.02901	0.458401	0.780331	0.0531235	0.721909	0.000542948	0.939991	0.132001	0.866397	0.0156809
A2XXN8	C-type ATP-binding cassette (ABC) transporter, Arsenic (As) detoxification, Reduction of As in grains	OsI_17449	185.47	1.02124	1.07952	1.07318	1.09655	0.976152	1.00362	0.899516	1.02262	0.986542	1.04583	1.0631	1.00853	0.994718	1.00336	1.04824	0.989601	1.01884	1.00365	0.945143	0.886677	0.953696	0.967641	0.933052	0.931956	0.929861	0.0293952	0.914388	0.0341276	0.988764	0.583669	0.982202	0.485705	0.916424	0.12083	0.969244	0.484452	1.10054	0.0110485	1.04421	0.398084	1.02133	0.619731	1.04189	0.162487
A2XXP3	Hypothetical conserved gene.	OsI_17455	71.258	1.06675	1.01248	1.0617	1.08358	1.02972	1.17916	0.932299	1.06471	0.954541	0.842376	0.970216	1.05921	0.934092	0.897569	0.950457	0.993101	0.941802	0.87161	1.17963	1.07585	0.910637	0.967101	0.921992	0.909583	1.00595	0.825604	1.13802	0.241094	1.00877	0.847454	0.914315	0.287812	0.939708	0.260309	1.04825	0.371616	1.02613	0.740551	0.932232	0.47729	1.17315	0.0471543	1.12897	0.00704196
A2XXQ9	Similar to XA1.	OsI_17474	203.6
A2XXT5	Similar to RNA Binding Protein 45.	OsI_17510	46.357	0.958304	0.969921	0.917399	0.961908	0.891715	0.966044	0.968192	1.00201	0.993493	1.06976	1.04235	1.04892	0.93877	0.985524	0.949777	0.960459	0.939689	0.946469	1.01346	1.08978	1.12146	1.04801	1.0563	1.03277	1.09151	0.0123898	1.122	0.0505971	0.990447	0.59758	1.11084	0.00988108	1.04149	0.117936	0.990878	0.781724	1.00763	0.500619	0.91906	0.102028	0.990533	0.749099	0.990102	0.679275
A2XXW6	Similar to Thioredoxin h.	OsI_17541	14.672	0.950485	0.956633	0.937442	1.11644	1.02803	1.07475	1.24788	1.0352	1.13251	1.33702	1.28666	1.38309	0.764554	0.957211	0.829363	0.791638	0.890317	0.887177	0.810797	0.950686	0.933017	0.947616	0.900443	0.82642	1.04835	0.57693	1.0562	0.543521	1.00706	0.932164	1.40857	0.00387507	1.20074	0.0891557	1.13171	0.0341751	1.49815	0.000760756	1.26761	0.0385322	1.25304	0.00726019	1.11502	0.225203
A2XXZ4	Diacylglycerol kinase	OsI_17571	55.66	0.932122	0.954849	1.06085	1.00221	1.11004	1.10883	0.961814	0.938947	0.876634	0.782477	0.8176	1.02065	1.05873	1.00597	0.952748	1.22463	1.02174	0.941691	1.03587	1.07556	1.00709	1.03591	1.08658	1.01265	1.039	0.361207	1.0335	0.415832	1.05654	0.578458	0.889039	0.284342	0.942187	0.305046	1.0927	0.163985	0.83592	0.138169	0.890612	0.026805	1.01036	0.912594	0.976926	0.668709
A2XY01	Acyl-CoA N-acyltransferase domain containing protein.	OsI_17581	22.3		0.917438	1.0255		1.01755	0.930118		1.05355	0.979646		0.947367	1.10391		1.00376	1.00752		1.02214	0.978979		1.00793	0.95094		1.0472	0.98929	1.01253	0.738642	0.973943	0.526298	0.994947	0.85288	1.05576	0.632647	1.04646	0.569794	1.00243	0.976061	1.00726	0.941303	1.03794	0.513957	0.973289	0.655544	0.966019	0.64094
A2XY09	Mitochondrial inner membrane protein Mitofilin domain containing protein.	OsI_17588	68.152	1.00773	0.88853	0.901649	0.988929	0.976693	0.93294	0.955583	0.919859	0.960485	0.933565	0.968978	0.916614	0.983073	0.943508	1.01102	0.996451	0.999242	1.01654	0.989663	1.00645	1.01146	1.07158	1.18479	1.08818	1.13853	0.0411286	1.02382	0.357391	1.02541	0.331743	1.00759	0.874496	1.01359	0.775574	1.03597	0.481188	0.842912	0.0242179	0.942929	0.0286739	0.962264	0.144048	0.952449	0.353399
A2XY44	Similar to Pectin methylesterase-like protein.	OsI_17629	105.41	0.82931	0.846096	0.805218	0.808778	0.952433	0.875521	0.902111	0.761057	0.837452	0.752302	0.761149	0.766541	1.17542	1.09878	1.15289	1.25531	1.27749	1.33824	1.24327	1.18037	1.18084	1.01517	1.08624	1.11559	0.938696	0.140137	1.05176	0.128529	1.12954	0.0118944	0.91912	0.0206244	1.00806	0.887795	1.06293	0.336334	0.708733	0.00803375	0.693752	0.0041147	0.681145	0.00244936	0.723827	0.00113248
A2XY57	Similar to Vacuolar ATP synthase subunit D (EC 3.6.3.14) (V-ATPase D subunit) (Vacuolar proton pump D subunit).	OsI_17640	29.18	0.937451	0.985356	0.923559	0.918342	1.02604	0.947057	0.97651	0.938696	0.934716	1.01278	0.89402	1.06409	1.03764	0.996389	1.01969	1.05865	1.03356	1.07023	1.01612	1.06847	0.985717	1.09773	1.06933	1.08405	1.06464	0.0138409	1.00543	0.850925	1.0356	0.0883998	1.04375	0.505202	1.00125	0.961567	1.01584	0.712001	0.91381	0.202275	0.92822	0.0732773	0.914306	0.0948199	0.932098	0.0446355
A2XY68	Similar to H0413E07.5 protein.	OsI_17653	61.613	1.04068	0.882801		0.962267	0.960226		1.10164	0.936171		0.983943	0.9876		0.957221	0.948945		0.942788	1.10998		1.01439	1.08993		0.988167	1.11349		1.10256	0.362015	1.10396	0.228405	1.07691	0.541523	1.02499	0.811881	1.05944	0.666828	0.999486	0.996017	0.938089	0.487966	0.968391	0.762208	0.936536	0.578599	1.00908	0.930474
A2XY73	Coatomer subunit epsilon-2	H0413E07.10	32.095	1.00333		1.0566	0.929995		0.947283	0.859142		0.797997	0.679553		0.801981	1.20212		1.11611	1.12306		1.17098	1.11986		1.11081	1.11852		1.00079	0.914187	0.315995	0.96223	0.49315	0.989564	0.834235	0.719216	0.0928821	0.804463	0.0396873	0.911331	0.153989	0.699067	0.0643259	0.742887	0.0625376	0.818327	0.0483344	0.888577	0.149323
A2XYB6	Lipase, GDSL domain containing protein.	OsI_17695	39.58	1.43597	1.5194	1.50018	1.61081	1.05194	1.2885	0.697366	0.86882	0.802209	0.506319	0.491386	0.542707	1.10564	1.29502	1.21206	1.15326	1.17597	1.07938	0.756411	0.873458	0.84207	0.617768	0.537007	0.686347	0.509621	0.0013466	0.684232	0.00698411	0.943503	0.352073	0.345728	2.9286e-05	0.53156	0.00119566	0.886814	0.408652	0.83667	0.134395	0.958112	0.604716	1.15919	0.380354	1.2333	0.0215517
A2XYC2	D-3-phosphoglycerate dehydrogenase	OsI_17701	63.964	1.12332	1.20719	1.07925	1.09492	1.13754	1.08218	1.05317	1.25033	1.13445	1.14534	1.11596	1.09122	0.913978	0.887554	0.934766	0.899877	0.837466	0.94029	0.833466	0.728644	0.771799	0.759454	0.735888	0.845134	0.855344	0.0425702	0.852944	0.0318823	0.97856	0.596638	0.983212	0.674378	1.00827	0.898367	0.972103	0.500806	1.43241	0.00334984	1.47305	0.0103633	1.2379	0.00739318	1.24612	0.0174564
A2XYD6	Uncharacterised protein family UPF0136, Transmembrane domain containing protein.	OsI_17714	24.89
A2XYF8	Plasma membrane ATPase	OsI_17734	104.82	0.845784	0.879246	0.872385	0.891859	0.884134	0.893313	1.02909	0.969121	0.936778	0.895453	1.02635	0.978574	0.950093	0.953002	1.01327	0.996811	0.991438	1.02288	1.21161	1.20209	1.1223	1.25118	1.09961	1.19669	1.21641	0.026051	1.21247	0.00547005	1.03249	0.263913	1.11664	0.109997	1.12997	0.0398311	1.02768	0.13491	0.817587	0.0219247	0.830033	0.00694423	0.886479	0.00431809	0.890634	0.0200803
A2XYH1	Similar to Possible apospory-associated like protein.	OsI_17747	37.981	1.03238	0.901413	0.989425	1.16112	0.95083	1.01195	0.974391	1.02556	0.949074	0.74224	1.04109	1.06561	0.955224	0.958913	0.910548	0.945284	0.936585	0.989023	1.06464	1.13028	1.02537	1.0086	1.0237	1.05581	1.09326	0.0139516	1.14005	0.0317172	1.01636	0.530771	0.974588	0.839984	1.00883	0.858679	1.06865	0.423144	0.922549	0.524119	0.915765	0.0817011	1.08813	0.307943	1.03488	0.494319
A2XYI8	Similar to OSIGBa0132E09-OSIGBa0108L24.16 protein.	OsI_17761	30.584		0.977271	1.03675		1.00621	0.91994		0.971845	1.0583		0.903099	0.913489		0.976796	0.959225		0.970802	0.988445		1.09595	1.03753		1.05139	1.085	1.1035	0.0597483	1.10199	0.159546	1.012	0.449428	0.901969	0.17737	1.00801	0.89356	0.956367	0.499379	0.850306	0.0480924	0.951566	0.438563	0.983106	0.767257	1.04029	0.403389
A2XYJ4	Similar to H0112G12.2 protein.	OsI_17767	77.749	1.07825	1.13099	1.04179	0.91309	1.12705	1.07497	1.04244	0.937086	1.00797	0.89894	0.912473	1.04278	1.06899	1.10781	1.08747	1.04938	1.07411	0.974779	0.942083	0.779231	0.876064	0.943483	0.912329	0.880293	0.838197	0.00255318	0.795698	0.0363945	0.949147	0.196926	0.877937	0.0826144	0.91894	0.0975273	0.958195	0.566564	1.04316	0.49108	1.1502	0.0935055	1.00543	0.942259	0.995941	0.886479
A2XYK8	Similar to 26S proteasome regulatory particle non-ATPase subunit8.	OsI_17784	34.9	1.00306	1.05597	0.997193	1.03196	1.10903	1.0354	1.06272	1.08414	1.04423	0.921723	1.01095	0.983364	1.00902	0.954975	0.974289	0.864762	0.937224	0.954414	0.918019	0.951951	0.989088	1.01974	0.965575	0.943025	0.996616	0.911256	0.973037	0.369145	0.938098	0.146099	0.954129	0.229268	1.04413	0.124088	1.03932	0.275458	0.995797	0.912047	1.11613	0.0163276	1.15237	0.0200618	1.04014	0.185536
A2XYL9	Similar to PHD finger-like domain protein 5A (Splicing factor 3B associated 14 kDa protein) (SF3b14b).	OsI_17797	12.414
A2XYS7	Methylthioribose kinase (EC 2.7.1.100).	OsI_17858	48.466	0.927445	0.85537	0.93589	0.979903	1.01582	0.953904	1.0384	1.09588	1.02582	1.0382	0.945911	1.08484	0.920263	0.90041	0.934765	0.884171	1.09156	0.9342	1.07055	1.10981	1.03928	1.1227	1.01336	1.04382	1.15404	0.0395279	1.16847	0.00718279	1.05607	0.497596	1.12883	0.0846505	1.16236	0.0124322	1.08494	0.0765579	0.965112	0.519777	0.981506	0.54051	1.01364	0.855136	0.986669	0.689801
A2XYT1	Granulin domain containing protein.	OsI_17862	49.798	0.937057	0.958207	0.869623	0.959479	1.05043	1.0115	0.944382	0.92083	1.02327	1.04618	1.04436	0.988745	1.02351	0.942614	0.946916	0.966839	1.06138	1.0399	1.0716	1.14412	1.01697	0.987097	0.958692	1.05921	1.03157	0.485016	1.10973	0.0849517	1.05324	0.254572	1.11371	0.0380574	1.0447	0.371948	1.09278	0.0848797	1.02472	0.529032	0.893521	0.0775173	0.984778	0.709563	0.949142	0.257934
A2XYU1	ThiJ/PfpI domain containing protein.	OsI_17872	45.439	0.977035	0.942989	0.882803	0.977195	1.01404	1.04004	0.9747	0.970251	0.969659	0.976508	0.958164	0.854888	1.01434	1.01334	0.975973	1.00442	1.08593	1.00648	1.05224	1.03767	1.1439	1.04984	0.99557	1.14961	1.06371	0.290785	1.07663	0.13503	1.03102	0.375651	0.995267	0.929701	1.03988	0.308684	1.08151	0.0925716	0.873095	0.0853869	0.90129	0.0849939	0.978832	0.542158	0.933139	0.120417
A2XYV8	Cupredoxin domain containing protein.	OsI_17889	18.841	0.872976	0.863053	0.870487	0.827132	0.742813	0.782378	0.735783	0.743298	0.717952	0.801824	0.785822	0.773247	1.33977	1.47884	1.33359	1.25635	1.33566	1.36352	1.12789	1.06121	1.04319	1.05019	1.09544	1.04901	0.769386	0.0144465	0.778454	0.0100036	0.952637	0.324254	0.905766	0.00520012	0.842901	0.00096751	0.902478	0.0715369	0.739017	0.00045911	0.679714	0.00319653	0.594692	0.000283613	0.627745	0.00817014
A2XYW4	Anamorsin homolog 1	H0403D02.15	27.66	0.81852	0.713591	0.803215	0.78947	0.773695	1.10054	1.09212	0.705463	1.0573	0.862869	0.5529	0.988669	1.0102	1.1979	0.907116	1.07236	1.32661	1.00249	0.942909	1.45213	1.0182	1.49235	1.36807	1.1438	1.28538	0.0916902	1.09567	0.61887	1.09189	0.504971	1.02959	0.877319	1.22248	0.293881	1.14061	0.414834	0.600477	0.0343632	0.836414	0.409967	0.783105	0.165537	0.749653	0.0777311
A2XYX2	Similar to Itm1 protein.	OsI_17905	80.731	1.0721	1.08018	1.10228	1.02994	1.03675	1.00326	1.02906	1.07204	1.04205	1.05472	1.06633	1.13914	0.96188	0.880789	0.910501	0.89221	0.932226	0.905421	0.908529	0.866002	0.91504	0.998853	1.00098	0.965986	1.07724	0.0774593	0.9769	0.500993	0.991532	0.788472	1.00173	0.951353	0.965772	0.0830582	0.94328	0.0110924	1.09926	0.0489633	1.16865	0.00186641	1.12458	0.00204765	1.18211	0.0112992
A2XYX7	Similar to Thioredoxin X, chloroplast precursor.	OsI_17911	19.121
A2XYX9	Dihydroorotate dehydrogenase (quinone), mitochondrial	OsI_17913	49.533	1.10278	1.06021	1.04965	1.06102	1.01148	1.03843	1.04407	1.12327	1.15135	1.11484	0.927164	0.9906	0.863141	0.945221	0.88667	0.775412	0.942378	0.973826	0.885207	0.935534	0.996877	0.941964	1.02851	1.08056	1.13209	0.0793581	1.04549	0.373726	0.998732	0.987509	0.943961	0.39187	1.03301	0.399333	0.96834	0.193544	0.993962	0.933106	1.17784	0.0214426	1.15579	0.145094	1.19206	0.00636856
A2XYZ3	Pyruvate kinase	OsI_17926	55.226	0.957863	0.978051	0.919946	1.03882	0.946641	1.00416	1.07741	1.08222	1.05122	0.999902	1.09872	1.03596	0.882921	0.887593	0.872031	0.901008	0.946521	0.926644	1.06206	1.11793	1.11532	1.14436	0.968258	1.04325	1.19425	0.0774109	1.24702	0.00468705	1.04981	0.0664378	1.0976	0.0636476	1.1243	0.00779468	1.04684	0.245929	0.993258	0.910987	0.974368	0.263977	1.07766	0.0986837	1.08072	0.0447432
[truncated: 4,503 more rows]
