# Supplementary material for: iTRAQ-Based Quantitative Proteomics Analysis on Rice Anther Responding to High Temperature
Source: Int J Mol Sci. 2017 Aug 23;18(9):1811. doi: 10.3390/ijms18091811 (PMC5618475; doi:10.3390/ijms18091811)
Supplement: Supplementary file 1 [file ijms-18-01811-s001.zip › Table S3 Differentially expressed statistics.xlsx]

## Sheet: 101-37Cvs101-27C
Protein accession	Protein description	101-37C/101-27C Ratio	Regulated Type	101-37C/101-27C P value	Gene name	MW [kDa]
A2WMG6	Salt stress root protein RS1	1.50955	Up	0.013976	OsI_001009	21.801
A2WNI1	DNA-binding protein.	1.77545	Up	0.000564875	OsI_01409	69.191
A2WV80	CS domain domain containing protein.	1.53282	Up	0.00359963	OsI_03795	24.885
A2WWU4	"Thaumatin, pathogenesis-related family protein."	0.500058	Down	0.0152317	OsI_04374	26.189
A2WYB5	"RNA recognition motif, glycine rich protein domain containing protein."	0.618044	Down	0.0242638	OsI_04919	15.547
A2X1H8	Similar to 60S ribosomal protein L27a (Fragment).	0.619958	Down	0.00715336	OsI_06059	15.795
A2X2N8	Similar to Hexose transporter.	1.60015	Up	0.0405873	OsI_06450	73.715
A2X3J5	40S ribosomal protein S3a	0.632629	Down	0.00436212	OsI_06784	29.759
A2X6N1	60S ribosomal protein L6	0.60529	Down	0.000179599	OsI_07870	24.258
A2XAH0	Similar to Rieske iron-sulfur protein Tic55 precursor.	1.51953	Up	0.0327107	OsI_09250	59.944
A2XCC4	Similar to 60S ribosomal protein L21.	0.559187	Down	0.0173575	OsI_09955	18.699
A2XCH7	Tonoplast intrinsic protein (Tonoplast water channel).	1.57974	Up	0.0474769	OsI_10010	25.699
A2XEW1	Class I low-molecular-weight heat shock protein 17.9.	1.70882	Up	0.00374612	OsI_10878	17.91
A2XH60	Bifunctional inhibitor/plant lipid transfer protein/seed storage domain containing protein.	0.62885	Down	0.000392734	OsI_11735	12.752
A2XIT5	60S ribosomal protein L13	0.639967	Down	0.00817357	OsI_12345	24.014
A2XJ89	Ribosomal protein L15	0.614233	Down	0.000190728	OsI_12513	24.333
A2XM46	Similar to 60S ribosomal protein L13a-4.	0.621352	Down	0.0097145	OsI_13588	23.616
A2XPL8	Similar to Heat shock protein 81-3.	1.57354	Up	0.00147874	OsI_14582	80.215
A2XQK5	PAP fibrillin family protein.	1.54513	Up	0.00207872	OsI_14918	27.998
A2XQU6		1.65398	Up	0.00618701	OsI_15012	16.32
A2XTX1	HM700 protein	1.60276	Up	0.00849779	hm700	23.228
A2XVG1	Peroxygenase	1.57691	Up	0.00934828	PXG	27.414
A2XVL9	Peptidase M20 family protein.	1.92159	Up	0.0317535	OsI_16679	46.42
A2XX54	Ubiquinol oxidase	1.80786	Up	0.00692021	OsI_17254	37.136
A2XYB6	"Lipase, GDSL domain containing protein."	0.509621	Down	0.0013466	OsI_17695	39.58
A2Y0K0	60S ribosomal protein l18	0.660521	Down	0.000388561	OsI_18515	21.311
A2Y0M2	"GA 2-oxidase1, GA metabolism"	0.634615	Down	0.0121749	OsI_18546	43.031
A2Y1Q8	Similar to TCH2 (TOUCH 2); calcium ion binding.	1.77916	Up	0.0245113	OsI_18939	19.543
A2Y4F6	Chitinase 9.	0.641934	Down	0.0191924	OsI_19884	34.378
A2Y5F8	60S ribosomal protein L36	0.643972	Down	0.000821673	OsI_20226	12.735
A2Y7B6	Similar to 60S ribosomal protein L37a.	0.599489	Down	0.00151469	OsI_03269	10.243
A2Y8H4	Aldo/keto reductase domain containing protein.	1.59353	Up	0.00554824	OsI_21352	28.967
A2YCB4	Thioredoxin fold domain containing protein.	1.75772	Up	0.0143902	OsI_22750	15.232
A2YFJ3	Similar to Pyrophosphate-energized vacuolar membrane proton pump (EC 3.6.1.1) (Pyrophosphate-energized inorganic pyrophosphatase) (H+-PPase) (Vacuolar H+-pyrophosphatase).	1.89003	Up	0.00334704	OsI_23875	81.989
A2YHF9	Ribosomal protein L13 family protein.	0.588241	Down	0.00350143	OsI_24624	23.672
A2YI28	Reticulon-like protein	2.01959	Up	0.00521859	OsI_24857	26.978
A2YIS2	Similar to 60S ribosomal protein L4.	0.65843	Down	0.0012847	OsI_25124	44.709
A2YM28	"Thiamine thiazole synthase, chloroplastic"	1.80082	Up	0.0137343	THI1	37.05
A2YNM6	Similar to 60S ribosomal protein L27a-3.	0.657435	Down	0.00493257	OsI_26845	16.017
A2YQ15	Ricin B-related lectin domain containing protein.	1.67485	Up	0.0336213	OsI_27371	22.821
A2YQ68	Pectinesterase	0.649123	Down	0.0236843	OsI_27427	62.109
A2YQ88	Similar to PWWP domain containing protein.	1.50983	Up	0.0343658	OsI_27451	61.073
A2YSG3	Pectinesterase	0.446027	Down	0.0294644	OsI_28269	43.854
A2YVK0	Similar to 60S ribosomal protein L34.	0.549375	Down	0.0030521	OsI_29358	13.634
A2Z0W7	Mannose-6-phosphate isomerase	1.87864	Up	0.0120894	OsI_31243	46.508
A2ZA43	Beta-expansin precursor.	0.662619	Down	0.0183473	OsI_34605	29.454
A2ZCQ7	60S ribosomal protein L10-1	0.64392	Down	0.0203623	SC34	25.346
A2ZED1	"Protein of unknown function DUF579, plant family protein."	0.664599	Down	0.000446905	OsI_36146	30.298
A2ZFU3	40S ribosomal protein S9	0.648292	Down	0.00422766	OsI_36650	22.673
A2ZHS0	Hypothetical conserved gene.	1.72273	Up	0.00274175	OsI_37349	19.964
A2ZLS7	Similar to 60S ribosomal protein L2 (Fragment).	0.594931	Down	0.00409295	OsI_38771	28.249
B8A8R6	Malic enzyme	1.66318	Up	0.0338351	OsI_03572	65.396
B8AB49	Pistil-specific extensin-like protein family protein.	1.76785	Up	0.0159127	OsI_02671	61.544
B8AD23	Similar to Nuclease I.	1.5994	Up	0.0072125	OsI_00234	33.426
B8AFM3		0.656944	Down	0.00923633	OsI_06762	15.578
B8AHZ6	40S ribosomal protein S8	0.63068	Down	0.00662207	OsI_07259	24.829
B8AKV5	Lupus La protein family protein.	0.553611	Down	0.0398613	OsI_12289	46.21
B8ALM3	"Similar to DnaJ domain containing protein, expressed."	1.55261	Up	0.00206212	OsI_11119	60.433
B8AM36	Similar to Kinesin-like polypeptides 9 (Fragment).	0.626762	Down	0.0195926	OsI_11198	112.16
B8AP37	Similar to Glycine-rich protein.	0.626151	Down	0.000600473	OsI_12955	14.043
B8APD9	Similar to 60S ribosomal protein L18.	0.662635	Down	0.011622	OsI_11506	21.074
B8AQH3	"Similar to Glycosyl hydrolase family 10 protein, expressed."	0.623545	Down	0.00104242	OsI_10420	62.665
B8ASD4	Similar to Beta-D-xylosidase.	1.74148	Up	0.00225471	OsI_16749	83.651
B8ASJ6	"Peptidyl-prolyl cis-trans isomerase, FKBP-type domain containing protein."	1.57837	Up	0.000700178	OsI_15470	65.569
B8ASK6	Tetratricopeptide TPR-1 domain containing protein.	1.59405	Up	0.0140154	OsI_16799	64.483
B8AU50	Similar to 40S ribosomal protein S11.	0.550304	Down	0.0116231	OsI_17372	17.836
B8AVZ3	Similar to H1005F08.7 protein.	0.632137	Down	0.0115605	OsI_17816	42.222
B8B307	"Esterase, SGNH hydrolase-type domain containing protein."	1.55899	Up	0.0197772	OsI_21745	36.352
B8B6Q3	Similar to Pleiotropic drug resistance protein 3.	0.515052	Down	0.00823524	OsI_26239	150.36
B8B896	Cytochrome b-c1 complex subunit 7	1.55485	Up	0.00733395	OsI_25318	14.234
B8B8G2	Tubulin alpha chain	1.51697	Up	0.0202062	OsI_25395	50.06
B8B928	Similar to 60S ribosomal protein L17.	0.626318	Down	0.000441474	OsI_30009	19.455
B8BAC6	Similar to 40S ribosomal protein S13.	0.651246	Down	7.20935e-05	OsI_27610	17.145
B8BAF5	Ribosomal protein L37	0.325946	Down	0.0167655	OsI_27679	10.794
B8BAG2	Similar to 40S ribosomal protein S13.	0.661159	Down	0.0196536	OsI_27608	17.115
B8BF32	"HAD superfamily hydrolase-like, type 3 domain containing protein."	3.14817	Up	0.0026775	OsI_31242	47.179
B8BFR2	"Lipid transfer protein, Drought tolerance"	8.61516	Up	0.0180843	OsI_32747	12.175
B8BGE2	"Similar to Glycosyl hydrolase family 10 protein, expressed."	0.627221	Down	0.000504699	OsI_33191	63.974
B8BMD0	Alpha expansin 26.	0.663138	Down	0.00100443	OsI_38635	9.4297
Q3MST7	Ribosomal L32	0.526962	Down	0.00820298	rpl32	15.702
A2YZ23	Similar to 60S ribosomal protein L17-1.	0.608443	Down	0.00346252	OsI_30588	19.495

## Sheet: 101-35Cvs101-27C
Protein accession	Protein description	101-35C/101-27C Ratio	Regulated Type	101-35C/101-27C P value	Gene name	MW [kDa]
A2WMG6	Salt stress root protein RS1	1.64527	Up	0.0217888	OsI_001009	21.801
A2WQ28	Similar to Glutathione-S-transferase 19E50.	1.51901	Up	0.00930144	OsI_01962	24.923
A2X1H8	Similar to 60S ribosomal protein L27a (Fragment).	0.505594	Down	0.0177094	OsI_06059	15.795
A2X1L6	Hly-III related domain containing protein.	0.660376	Down	0.00531463	OsI_06094	38.944
A2X2L7	ABA receptor 10	1.54807	Up	0.00147473	ABAR10	22.76
A2X3J5	40S ribosomal protein S3a	0.65583	Down	0.0210086	OsI_06784	29.759
A2X6N1	60S ribosomal protein L6	0.596469	Down	5.2737e-05	OsI_07870	24.258
A2X854	Dehydrin family protein.	1.72336	Up	0.0139049	OsI_08410	31.061
A2XCC4	Similar to 60S ribosomal protein L21.	0.456137	Down	0.00400711	OsI_09955	18.699
A2XCH7	Tonoplast intrinsic protein (Tonoplast water channel).	1.62178	Up	0.00285022	OsI_10010	25.699
A2XM46	Similar to 60S ribosomal protein L13a-4.	0.648725	Down	0.0234172	OsI_13588	23.616
A2XTX1	HM700 protein	0.562528	Down	0.0282667	hm700	23.228
A2Y1Q8	Similar to TCH2 (TOUCH 2); calcium ion binding.	1.6247	Up	0.0145726	OsI_18939	19.543
A2Y7A6	Similar to 60S ribosomal protein L35a-3.	0.6302	Down	0.00571332	OsI_20924	12.661
A2Y7B6	Similar to 60S ribosomal protein L37a.	0.555075	Down	0.0011222	OsI_03269	10.243
A2Y8H4	Aldo/keto reductase domain containing protein.	1.54248	Up	0.00468935	OsI_21352	28.967
A2Y8J9	"Acyl-CoA-binding protein , Stress response"	0.591983	Down	0.0238352	OsI_21380	10.248
A2YCB4	Thioredoxin fold domain containing protein.	1.57334	Up	0.000524323	OsI_22750	15.232
A2YFJ3	Similar to Pyrophosphate-energized vacuolar membrane proton pump (EC 3.6.1.1) (Pyrophosphate-energized inorganic pyrophosphatase) (H+-PPase) (Vacuolar H+-pyrophosphatase).	2.03981	Up	0.0381977	OsI_23875	81.989
A2YI28	Reticulon-like protein	1.59456	Up	0.00204427	OsI_24857	26.978
A2YIM5	Similar to 40S ribosomal protein S18.	0.662076	Down	0.00251528	OsI_25076	17.662
A2YIS2	Similar to 60S ribosomal protein L4.	0.654731	Down	0.00105057	OsI_25124	44.709
A2YM28	"Thiamine thiazole synthase, chloroplastic"	1.55281	Up	0.00273092	THI1	37.05
A2YNM6	Similar to 60S ribosomal protein L27a-3.	0.591479	Down	0.00671569	OsI_26845	16.017
A2YQ88	Similar to PWWP domain containing protein.	1.51363	Up	0.0120071	OsI_27451	61.073
A2YR10	Actin-related protein 4	1.55987	Up	0.0137486	ARP4	48.493
A2YRE2	"Caffeic acid O-methyltransferase, Flavonoid 3'-O-methyltransferase, Melatonin biosynthesis, Tricin biosynthesis"	1.94337	Up	0.00279607	OsI_27880	39.159
A2YVK0	Similar to 60S ribosomal protein L34.	0.602215	Down	0.0228888	OsI_29358	13.634
A2Z0W7	Mannose-6-phosphate isomerase	1.80514	Up	0.000492694	OsI_31243	46.508
A2ZBV5	60S ribosomal protein L3.	0.659441	Down	0.00493261	OsI_35258	44.49
A2ZLS7	Similar to 60S ribosomal protein L2 (Fragment).	0.605621	Down	0.00363858	OsI_38771	28.249
B8A753	Peroxidase	1.61759	Up	0.00216279	OsI_01672	37.713
B8AB49	Pistil-specific extensin-like protein family protein.	1.56734	Up	0.0123201	OsI_02671	61.544
B8ABD0	Similar to Ribosomal protein S26.	1.86411	Up	0.0282113	OsI_04251	14.991
B8AEE7	Similar to predicted protein.	0.526004	Down	0.0380586	OsI_09334	8.2307
B8AHZ6	40S ribosomal protein S8	0.622422	Down	0.0042242	OsI_07259	24.829
B8AKV5	Lupus La protein family protein.	0.469573	Down	0.0301359	OsI_12289	46.21
B8ANW8	"Similar to cDNA clone:J013102K13, full insert sequence."	1.51675	Up	0.0095653	OsI_10059	63.787
B8AQQ2	Glutamate decarboxylase	1.50086	Up	0.00133787	OsI_13319	53.631
B8ASY3	Similar to Prolyl endopeptidase (EC 3.4.21.26) (Post-proline cleaving enzyme) (PE).	1.54741	Up	0.0297276	OsI_16976	82.681
B8ATZ3	"Peptidase S8, subtilisin-related domain containing protein."	2.00572	Up	0.0192849	OsI_15934	59.455
B8AU50	Similar to 40S ribosomal protein S11.	0.540255	Down	0.00912508	OsI_17372	17.836
B8B0W1	Similar to Decoy.	0.661647	Down	0.00287005	OsI_22651	28.269
B8B1Y9	"Ribosomal protein L47, mitochondrial family protein."	0.560245	Down	0.042079	OsI_21467	31.315
B8B6Q3	Similar to Pleiotropic drug resistance protein 3.	0.655587	Down	0.0144466	OsI_26239	150.36
B8B896	Cytochrome b-c1 complex subunit 7	1.52532	Up	0.0203036	OsI_25318	14.234
B8B8G2	Tubulin alpha chain	1.53756	Up	0.0179022	OsI_25395	50.06
B8BAF5	Ribosomal protein L37	0.364045	Down	0.0150396	OsI_27679	10.794
B8BF32	"HAD superfamily hydrolase-like, type 3 domain containing protein."	2.02648	Up	0.0320542	OsI_31242	47.179
B8BIB8	Similar to Dynamin-related protein 1E (Dynamin-like protein E) (Dynamin-like protein 4) (Dynamin-like protein DLP2).	1.70988	Up	0.0119256	OsI_34705	69.38
A2WWR0	Similar to Respiratory burst oxidase protein.	1.53418	Up	0.0418111	OsI_04336	94.789
A2ZHF9	Chalcone-flavonone isomerase family protein	1.56143	Up	0.0216109	OsI_37230	23.19

## Sheet: 101-33Cvs101-27C
Protein accession	Protein description	101-33C/101-27C Ratio	Regulated Type	101-33C/101-27C P value	Gene name	MW [kDa]
A2WLG6	Similar to 17.5 kDa class II heat shock protein.	0.556121	Down	0.00400231	OsI_00679	18.031
A2X704	Similar to H0425E08.6 protein.	0.615845	Down	0.0197283	OsI_07995	17.74
A2XTX1	HM700 protein	0.598768	Down	0.0335451	hm700	23.228
A2ZFH9		1.54271	Up	0.00304953	OsI_36535	23.841
B8AKV5	Lupus La protein family protein.	0.529022	Down	0.0475556	OsI_12289	46.21
B8AX48	Similar to predicted protein.	1.64403	Up	0.0483071	OsI_19623	124.04

## Sheet: N22-37CvsN22-27C
Protein accession	Protein description	N22-37C/N22-27C Ratio	Regulated Type	N22-37C/N22-27C P value	Gene name	MW [kDa]
A2WLG6	Similar to 17.5 kDa class II heat shock protein.	2.73523	Up	0.00480086	OsI_00679	18.031
A2WM93	Flavin-containing monooxygenase	0.53142	Down	0.0106945	OsI_00965	48.202
A2WNI1	DNA-binding protein.	0.640354	Down	0.0150788	OsI_01409	69.191
A2WPE3	Similar to Neutral invertase-like protein (Fragment).	1.5321	Up	0.0102713	OsI_01715	69.311
A2WSI6	Protein of unknown function DUF642 domain containing protein.	1.51496	Up	0.00401033	OsI_02826	38.644
A2WU73	Similar to Farnesyl pyrophosphate synthetase (FPP synthetase) (FPS) (Farnesyl diphosphate synthetase) [Includes: Dimethylallyltranstransferase (EC 2.5.1.1); Geranyltranstransferase (EC 2.5.1.10)].	0.629575	Down	0.0223619	OsI_03423	45.112
A2WUN3	Pollen Ole e 1 allergen and extensin domain containing protein.	0.485677	Down	0.000182343	OsI_03586	22.654
A2WYB5	"RNA recognition motif, glycine rich protein domain containing protein."	0.429184	Down	0.000468967	OsI_04919	15.547
A2X175	"Cytochrome c oxidase, subunit VIIa domain containing protein."	1.57121	Up	0.0329177	OsI_05956	9.2116
A2X1H8	Similar to 60S ribosomal protein L27a (Fragment).	0.632397	Down	0.030192	OsI_06059	15.795
A2X2H7	Beta-galactosidase 4	0.591994	Down	0.0362111	OsI_006270	80.094
A2X5T8	Similar to Ubiquinol-cytochrome c reductase complex 7.8 kDa protein (EC 1.10.2.2) (Mitochondrial hinge protein) (CR7).	2.03277	Up	0.00684727	OsI_07574	18.709
A2X5Z3		0.660894	Down	0.00879931	OsI_07624	32.767
A2X854	Dehydrin family protein.	2.31933	Up	0.0119085	OsI_08410	31.061
A2X952	Cupredoxin domain containing protein.	1.7376	Up	0.0187505	OsI_08766	9.0994
A2X9T6	Similar to Low molecular weight heat shock protein precursor (Mitochondrial small heat shock protein 22).	2.92868	Up	0.00114766	OsI_09007	24.097
A2XAN2	Hypothetical conserved gene.	1.70966	Up	0.00199652	OsI_09312	13.737
A2XCN3	Similar to Alpha-expansin precursor.	0.663632	Down	0.000313245	OsI_10069	26.429
A2XEW1	Class I low-molecular-weight heat shock protein 17.9.	2.08064	Up	0.000919968	OsI_10878	17.91
A2XHE1	Aldose 1-epimerase	0.396951	Down	0.00114766	OsI_11823	40.745
A2XHI6	Phospho-2-dehydro-3-deoxyheptonate aldolase	0.532895	Down	0.00287815	OsI_11871	51.079
A2XHR6	40S ribosomal protein SA	0.588381	Down	0.00456972	OsI_11954	33.411
A2XM57	UDP-glucuronosyl/UDP-glucosyltransferase family protein.	0.625635	Down	0.0225971	OsI_13601	50.157
A2XNH0	Alpha-expansin OsEXPA7.	0.361984	Down	0.0014601	OsI_14110	28.223
A2XNK3	"Anthranilate synthase alpha subunit 1, chloroplastic"	0.517571	Down	0.0127063	ASA1	63.937
A2XNN2	Pectinesterase inhibitor domain containing protein.	1.68789	Up	0.0492329	OsI_14175	18.725
A2XPL8	Similar to Heat shock protein 81-3.	2.84176	Up	0.000190734	OsI_14582	80.215
A2XSY5	Similar to gt-2-related.	0.631776	Down	0.0371958	OsI_15719	34.84
A2XTX1	HM700 protein	2.10836	Up	0.00701985	hm700	23.228
A2XUC4	Similar to Anthranilate synthase beta chain.	0.563657	Down	0.0069273	OsI_16204	30.772
A2XYB6	"Lipase, GDSL domain containing protein."	0.345728	Down	2.9286e-05	OsI_17695	39.58
A2XZD5	"Peroxisome membrane anchor protein Pex14p, N-terminal domain containing protein."	0.646889	Down	0.00756853	OsI_18080	54.162
A2Y0M2	"GA 2-oxidase1, GA metabolism"	0.524093	Down	0.000386157	OsI_18546	43.031
A2Y5F9	Similar to 70 kDa heat shock cognate protein 1.	2.06097	Up	0.00529315	OsI_20227	44.8
A2Y5R4	40S ribosomal protein S26	0.519533	Down	0.00200311	OsI_20339	15.161
A2Y7B6	Similar to 60S ribosomal protein L37a.	0.622205	Down	0.00303192	OsI_03269	10.243
A2YB42	Peroxidase	0.599712	Down	0.00610636	OsI_22319	34.806
A2YE04	Cupredoxin domain containing protein.	0.61043	Down	0.000116088	OsI_23346	22.039
A2YF97	Beta-galactosidase	0.579174	Down	0.00196461	OsI_23787	91.783
A2YFJ3	Similar to Pyrophosphate-energized vacuolar membrane proton pump (EC 3.6.1.1) (Pyrophosphate-energized inorganic pyrophosphatase) (H+-PPase) (Vacuolar H+-pyrophosphatase).	2.24561	Up	0.0355365	OsI_23875	81.989
A2YG71	Similar to Geranyl diphosphate synthase.	0.665187	Down	0.00471857	OsI_24162	47.063
A2YH08	Similar to Heat shock protein 90.	1.55404	Up	1.19376e-05	OsI_24473	95.31
A2YHF9	Ribosomal protein L13 family protein.	0.633439	Down	0.0080065	OsI_24624	23.672
A2YMS8	"Polygalacturonase-inhibiting protein, Inhibitor of fungal polygalacturonase, Regulation of floral organ number"	1.53058	Up	0.0017488	OsI_26533	35.464
A2YNG3	Similar to glycerophosphoryl diester phosphodiesterase.	0.311352	Down	0.000538546	OsI_26772	38.513
A2YNQ0	40S ribosomal protein SA	0.542011	Down	0.00042771	OsI_26872	32.958
A2YNU0	Phospho-2-dehydro-3-deoxyheptonate aldolase	0.611978	Down	0.0472916	OsI_26913	56.663
A2YQ14	Ricin B-related lectin domain containing protein.	1.51039	Up	0.0182972	OsI_27370	39.17
A2YQ15	Ricin B-related lectin domain containing protein.	1.69056	Up	0.0384214	OsI_27371	22.821
A2YS04	Pre-ATP-grasp fold domain containing protein.	2.12752	Up	0.00988158	OsI_28100	55.133
A2YSG3	Pectinesterase	1.74921	Up	0.0259375	OsI_28269	43.854
A2YW01	Activator of Hsp90 ATPase homologue 1-like family protein.	1.57285	Up	0.000388105	OsI_29507	47.92
A2YWQ1	Heat shock protein 81-1	1.63535	Up	0.000606204	HSP81-1	80.193
A2YWT9	"Leucine-rich repeat (LRR) protein, Inhibitor of fungal polygalacturonase, Defence response"	1.61413	Up	0.0321535	OsI_29804	38.792
A2YY28	Fatty acyl-CoA reductase	0.535493	Down	0.000623981	OsI_30251	57.304
A2Z4T1	Similar to NBS-LRR class disease resistance protein.	0.547043	Down	0.00132216	OsI_32657	82.473
A2Z681		0.649116	Down	0.00396488	OsI_33162	8.4409
A2Z9Z2	Beta-expansin precursor.	1.52489	Up	0.00014225	OsI_34559	28.955
A2ZA15	Proline oxidase domain containing protein.	0.653953	Down	0.00609002	OsI_34579	51.602
A2ZA43	Beta-expansin precursor.	1.74952	Up	0.0376704	OsI_34605	29.454
A2ZA46	Similar to beta-expansin EXPB4.	1.50813	Up	0.00243744	OsI_34608	31.358
A2ZAB4	Phospho-2-dehydro-3-deoxyheptonate aldolase	0.583006	Down	0.000128899	OsI_34677	55.774
A2ZBT7	Similar to Ubiquinol-cytochrome c reductase complex 7.8 kDa protein (EC 1.10.2.2) (Mitochondrial hinge protein) (CR7).	1.70115	Up	0.000919965	OsI_35238	10.28
A2ZCC5	Similar to Pectinesterase family protein.	1.56185	Up	0.000664517	OsI_35430	25.563
A2ZCQ7	60S ribosomal protein L10-1	0.659962	Down	0.0208399	SC34	25.346
A2ZDK1	Similar to Beta-D-xylosidase.	0.656689	Down	0.000115507	OsI_35867	83.661
A2ZFQ4	"Protease inhibitor, lipid transfer protein (LTP), Postmeiotic anther development"	0.446434	Down	0.000426141	OsI_36608	13.16
A2ZGT6	Pectinesterase inhibitor domain containing protein.	1.78826	Up	0.00282496	OsI_36990	48.08
A2ZGX5	"Glycoside hydrolase, family 3, N-terminal domain containing protein."	0.564239	Down	0.000395052	OsI_37025	88.673
A2ZHF1	Non-specific lipid-transfer protein 1	2.7773	Up	0.00391218	LTP	11.345
A2ZHF7	Non-specific lipid-transfer protein	2.0069	Up	0.0209401	OsI_37228	11.513
A2ZHS0	Hypothetical conserved gene.	1.5023	Up	0.00190524	OsI_37349	19.964
A2ZL15	Ribosome associated membrane RAMP4 family protein.	0.656492	Down	0.00274413	OsI_38508	7.4096
A2ZMM6	RNA helicase.	0.630982	Down	0.0181594	OsI_39082	65.766
B8A8T8	Similar to Cold-induced thioredoxin domain-containing protein.	0.540475	Down	0.00201172	OsI_05096	89.847
B8AB93	Similar to ADP-ribosylation factor 1.	1.818	Up	0.038249	OsI_04181	20.681
B8ABD0	Similar to Ribosomal protein S26.	0.48366	Down	0.0028337	OsI_04251	14.991
B8AC06	Heat shock protein Hsp70 family protein.	1.60153	Up	0.00134809	OsI_04375	46.149
B8AG00	"Protein of unknown function DUF821, CAP10-like family protein."	0.543288	Down	0.00341084	OsI_08244	59.955
B8AK91	Similar to Subtilisin-like protease (Fragment).	0.604267	Down	0.0386445	OsI_13631	46.422
B8AKV4	Protein of unknown function DUF1084 family protein.	1.77018	Up	0.00386445	OsI_12283	34.153
B8AKV5	Lupus La protein family protein.	0.462339	Down	0.00458336	OsI_12289	46.21
B8ALD7	Expansin-B13.	1.99285	Up	0.0216587	OsI_09653	11.902
B8ALM3	"Similar to DnaJ domain containing protein, expressed."	1.88633	Up	0.0120919	OsI_11119	60.433
B8AM36	Similar to Kinesin-like polypeptides 9 (Fragment).	0.610032	Down	0.0217938	OsI_11198	112.16
B8AMF1	"Cystathionine beta-synthase, core domain containing protein."	0.530749	Down	0.00633753	OsI_09806	56.438
B8AP37	Similar to Glycine-rich protein.	0.41786	Down	6.64176e-05	OsI_12955	14.043
B8AQH3	"Similar to Glycosyl hydrolase family 10 protein, expressed."	0.529864	Down	0.000557666	OsI_10420	62.665
B8ARP2	Similar to Thaumatin-like protein.	0.43713	Down	0.000649924	OsI_16592	28.194
B8ARU3	Peroxidase	1.63414	Up	0.0146733	OsI_18017	36.988
B8ARU4	Peroxidase	1.90187	Up	0.0242167	OsI_18019	31.103
B8ASJ6	"Peptidyl-prolyl cis-trans isomerase, FKBP-type domain containing protein."	2.16851	Up	9.58943e-05	OsI_15470	65.569
B8ASK6	Tetratricopeptide TPR-1 domain containing protein.	1.64024	Up	0.0154487	OsI_16799	64.483
B8ASY6	Cupredoxin domain containing protein.	0.59847	Down	0.000534478	OsI_16980	62.565
B8AU50	Similar to 40S ribosomal protein S11.	0.641888	Down	0.00889794	OsI_17372	17.836
B8AW62	Esterase/lipase/thioesterase domain containing protein.	0.587574	Down	0.00916257	OsI_20801	30.656
B8AXM9	Ankyrin repeat domain containing protein.	0.607491	Down	0.00262732	OsI_18267	66.649
B8B4J9	Similar to Subtilisin-like protease.	0.493032	Down	1.26447e-05	OsI_23669	119.93
B8B4U5		2.84175	Up	0.00305054	OsI_25564	6.856
B8B5D7	"Cytochrome c oxidase, subunit VIIa domain containing protein."	2.0385	Up	0.00418368	OsI_27104	17.238
B8B6K7	Similar to Pollen-specific C2 domain containing protein.	1.77081	Up	0.00202347	OsI_24613	58.673
B8B896	Cytochrome b-c1 complex subunit 7	1.51105	Up	0.0108204	OsI_25318	14.234
B8B8R8	Similar to Cysteine proteinase 1 precursor (EC 3.4.22.-).	0.639315	Down	0.0189627	OsI_28465	40.591
B8B9S4	Similar to subtilisin-like protease.	0.639214	Down	0.000444091	OsI_28793	136.59
B8B9S6	Pectin lyase fold/virulence factor domain containing protein.	0.601769	Down	1.16362e-05	OsI_28796	25.446
B8BAF5	Ribosomal protein L37	0.578707	Down	0.000763999	OsI_27679	10.794
B8BB22	Exostosin-like family protein.	0.625912	Down	0.0309901	OsI_29363	62.691
B8BBY6	Putative LSU ribosomal protein L15P	0.627557	Down	0.0163002	K0098G01.19	31.769
B8BCJ0	Thioredoxin domain 2 containing protein.	1.59118	Up	0.00117926	OsI_31602	48.986
B8BD35	Similar to Ervatamin B (EC 3.4.22.-) (ERV-B).	0.568555	Down	0.00269085	OsI_31898	37.538
B8BD78	Isopenicillin N synthase domain containing protein.	0.64372	Down	0.030003	OsI_30514	36.835
B8BDV4	Similar to CEL5=CELLULASE 5 (Fragment).	0.595895	Down	0.0382782	OsI_32163	56.891
B8BE55	"Glycoside hydrolase, family 35 protein."	0.643072	Down	9.54012e-06	OsI_32205	90.511
B8BF13	Similar to Ervatamin C (EC 3.4.22.-) (ERV-C).	0.629408	Down	0.000856534	OsI_31195	38.667
B8BG92	Beta-galactosidase	0.585366	Down	0.00130165	OsI_33101	91.548
B8BGE2	"Similar to Glycosyl hydrolase family 10 protein, expressed."	0.5245	Down	1.59346e-05	OsI_33191	63.974
B8BJG0	Similar to Short-chain dehydrogenase Tic32.	0.66275	Down	0.0130601	OsI_35356	63.602
B8BJX9	Amino acid-binding ACT domain containing protein.	0.646952	Down	0.029427	OsI_35716	51.496
B8BKT5	Similar to Cytochrome P450 51 (EC 1.14.13.70) (CYPLI) (P450-LIA1) (Obtusifoliol 14-alpha demethylase) (Fragment).	0.632585	Down	0.000254063	OsI_36306	55.489
B8BLB3	"Protein of unknown function DUF248, methyltransferase putative family protein."	0.592385	Down	0.0132924	OsI_36659	65.786
B8BLZ1	Similar to Plastid isopropylmalate synthase (Fragment).	0.592762	Down	0.00363427	OsI_37410	68.46
B8BNS5	"Fatty acid desaturase, type 1 domain containing protein."	0.661849	Down	0.0082944	OsI_37136	43.899
Q01IS8	"Beta-fructofuranosidase, insoluble isoenzyme 3"	0.624429	Down	0.00158904	CIN3	66.207
Q01IX6	2-oxoglutarate-dependent dioxygenase DAO	0.567569	Down	0.00609496	DAO	32.102
Q40629	Anther-specific protein RTS	0.533269	Down	0.0115857	RTS	8.628
Q8H219	Drought-inducible protein 1OS	0.547265	Down	0.00923521	OsI_04014	47.722
A2YNH4	Probable 6-phosphogluconolactonase 2	1.65516	Up	0.039666	OsI_025867	31.243
B8AEP9	Similar to protein kinase family protein.	0.664401	Down	0.0291434	OsI_07872	73.425
B8BIE0	Similar to Transcription factor MYC7E (Fragment).	0.644344	Down	0.0360591	OsI_34761	71.215

## Sheet: N22-35CvsN22-27C
Protein accession	Protein description	N22-35C/N22-27C Ratio	Regulated Type	N22-35C/N22-27C P value	Gene name	MW [kDa]
A2WLG6	Similar to 17.5 kDa class II heat shock protein.	1.5834	Up	0.0314292	OsI_00679	18.031
A2WUN3	Pollen Ole e 1 allergen and extensin domain containing protein.	0.461227	Down	0.00374585	OsI_03586	22.654
A2WYB5	"RNA recognition motif, glycine rich protein domain containing protein."	0.545705	Down	0.00172447	OsI_04919	15.547
A2X9T6	Similar to Low molecular weight heat shock protein precursor (Mitochondrial small heat shock protein 22).	2.26327	Up	0.0125365	OsI_09007	24.097
A2XEW1	Class I low-molecular-weight heat shock protein 17.9.	2.04743	Up	0.026788	OsI_10878	17.91
A2XHE1	Aldose 1-epimerase	0.52538	Down	0.000688686	OsI_11823	40.745
A2XNH0	Alpha-expansin OsEXPA7.	0.648658	Down	0.0105641	OsI_14110	28.223
A2XPL8	Similar to Heat shock protein 81-3.	1.88015	Up	0.0162656	OsI_14582	80.215
A2XX54	Ubiquinol oxidase	1.52888	Up	0.0026673	OsI_17254	37.136
A2XYB6	"Lipase, GDSL domain containing protein."	0.53156	Down	0.00119566	OsI_17695	39.58
A2YNG3	Similar to glycerophosphoryl diester phosphodiesterase.	0.452524	Down	0.000280663	OsI_26772	38.513
A2YT90		0.659498	Down	0.0145392	OsI_28535	13.572
A2ZA43	Beta-expansin precursor.	1.61677	Up	0.00425669	OsI_34605	29.454
A2ZDK1	Similar to Beta-D-xylosidase.	0.655558	Down	0.000345777	OsI_35867	83.661
A2ZFQ4	"Protease inhibitor, lipid transfer protein (LTP), Postmeiotic anther development"	0.518144	Down	0.00131374	OsI_36608	13.16
B8AB49	Pistil-specific extensin-like protein family protein.	1.54079	Up	0.00499098	OsI_02671	61.544
B8AP37	Similar to Glycine-rich protein.	0.497412	Down	0.000112495	OsI_12955	14.043
B8ARP2	Similar to Thaumatin-like protein.	0.454597	Down	0.000993598	OsI_16592	28.194
B8ARU4	Peroxidase	1.52749	Up	0.0331131	OsI_18019	31.103
B8ASJ6	"Peptidyl-prolyl cis-trans isomerase, FKBP-type domain containing protein."	1.86296	Up	0.00465506	OsI_15470	65.569
B8AT03	Similar to 60S ribosomal protein L35-1.	0.630572	Down	0.00428058	OsI_15574	13.458
B8B2X0	Similar to AGO1 homologous protein.	1.83982	Up	0.00211777	OsI_24539	113.24
B8B4J9	Similar to Subtilisin-like protease.	0.597166	Down	3.63935e-05	OsI_23669	119.93
B8BB22	Exostosin-like family protein.	0.621139	Down	0.00173447	OsI_29363	62.691
B8BD35	Similar to Ervatamin B (EC 3.4.22.-) (ERV-B).	0.650732	Down	0.00554778	OsI_31898	37.538
Q40629	Anther-specific protein RTS	0.543969	Down	0.0107434	RTS	8.628

## Sheet: N22-33CvsN22-27C
Protein accession	Protein description	N22-33C/N22-27C Ratio	Regulated Type	N22-33C/N22-27C P value	Gene name	MW [kDa]

## Sheet: N22-37Cvs101-37C
Protein accession	Protein description	N22-37C/101-37C Ratio	Regulated Type	N22-37C/101-37C P value	Gene name	MW [kDa]
A2WJP2	Ricin B-related lectin domain containing protein.	0.658007	Down	0.0138514	OsI_00040	30.739
A2WKC9	"Similar to (1,4)-beta-xylan endohydrolase, isoenzyme X-II (EC 3.2.1.8) (Fragment)."	2.02476	Up	0.0346596	OsI_00279	62.221
A2WKJ8	Similar to Glycine-rich protein (Fragment).	1.71717	Up	0.00248506	OsI_00351	29.464
A2WN46	"Glycosyltransferase, Pollen wall formation"	1.8094	Up	0.0196432	OsI_01273	52.749
A2WNI1	DNA-binding protein.	0.652258	Down	0.0307114	OsI_01409	69.191
A2WPN6	Similar to 60S ribosomal protein L23a (L25).	2.5878	Up	0.00227526	OsI_01816	17.05
A2WPY1	Similar to hydroxyethylthiazole kinase family protein.	0.486591	Down	0.000752873	OsI_01916	29.097
A2WQ28	Similar to Glutathione-S-transferase 19E50.	0.665636	Down	0.00907895	OsI_01962	24.923
A2WQX8	Similar to Cinnamyl alcohol dehydrogenase.	0.40655	Down	0.00875847	OsI_02261	19.198
A2WRD4	Ras-related protein RIC1.	0.510053	Down	0.0393617	OsI_02420	22.476
A2WS81	"Chlorophyll a-b binding protein, chloroplastic"	1.52665	Up	0.0313545	OsI_02717	27.552
A2WUD7	Cytidine deaminase	0.531509	Down	0.0181022	OsI_03488	32.001
A2WUN3	Pollen Ole e 1 allergen and extensin domain containing protein.	0.530179	Down	0.00708718	OsI_03586	22.654
A2WUT6	Glycosyltransferase	0.636636	Down	0.0124677	OsI_03644	52.584
A2WXD9	"22-kDa Photosystem II protein, Photoprotection"	1.71998	Up	0.01267	OsI_04589	27.903
A2WZK2	Glycerol-3-phosphate dehydrogenase [NAD(+)]	0.659039	Down	0.00138153	OsI_05386	36.472
A2X0P1	"Leucine-rich repeat, plant specific containing protein."	0.663721	Down	0.0276531	OsI_05777	71.366
A2X0W1	"Protein of unknown function DUF1677, Oryza sativa family protein."	0.345511	Down	0.000504357	OsI_05846	32.524
A2X0Y1	FAD-dependent pyridine nucleotide-disulphide oxidoreductase domain containing protein.	2.17006	Up	0.024125	OsI_05866	38.935
A2X175	"Cytochrome c oxidase, subunit VIIa domain containing protein."	1.92286	Up	0.0277342	OsI_05956	9.2116
A2X218	"Chlorophyll a-b binding protein, chloroplastic"	1.70817	Up	0.00464429	OsI_06243	29.209
A2X3J5	40S ribosomal protein S3a	1.69528	Up	0.00538024	OsI_06784	29.759
A2X5K1	Similar to Beta-glucosidase.	1.58503	Up	0.00232398	OsI_07481	59.846
A2X5T8	Similar to Ubiquinol-cytochrome c reductase complex 7.8 kDa protein (EC 1.10.2.2) (Mitochondrial hinge protein) (CR7).	2.07311	Up	0.00720994	OsI_07574	18.709
A2X6D8	Aldose 1-epimerase	2.00661	Up	0.00256955	OsI_07776	40.276
A2X6H0	Similar to Prohibitin.	1.53137	Up	0.0116999	OsI_07809	30.237
A2X7R9	WD40 repeat-like domain containing protein.	0.631542	Down	0.00231212	OsI_08263	33.93
A2X8V0	Anion-transporting ATPase family protein.	1.57264	Up	0.023612	OsI_08661	46.884
A2X952	Cupredoxin domain containing protein.	2.39023	Up	0.0130696	OsI_08766	9.0994
A2X9G0	"Lipase, GDSL domain containing protein."	0.431497	Down	0.0142981	OsI_08878	40.065
A2X9Q0	"Lipoxygenase, LH2 domain containing protein."	1.51774	Up	0.0257612	OsI_08972	19.986
A2X9T6	Similar to Low molecular weight heat shock protein precursor (Mitochondrial small heat shock protein 22).	1.54512	Up	0.00711343	OsI_09007	24.097
A2X9U4	Similar to GAMYB-binding protein (Fragment).	0.627453	Down	0.0249598	OsI_09015	67.479
A2XAH7	Cytochrome b5 domain containing protein.	1.54916	Up	0.00522544	OsI_09258	10.826
A2XAM0	Hypothetical protein.	0.398457	Down	3.69753e-05	OsI_009113	14.408
A2XAM1	Hypothetical protein.	0.208544	Down	0.00191616	OsI_009114	14.401
A2XAN2	Hypothetical conserved gene.	2.2273	Up	0.0011979	OsI_09312	13.737
A2XC62	Similar to Glutathione S-transferase GSTF14 (Fragment).	0.562561	Down	0.0108424	OsI_09885	35.875
A2XDB9	Radc1.	1.57182	Up	0.00459388	OsI_10302	45.336
A2XEE5	Similar to NHP2-like protein 1 (High mobility group-like nuclear protein 2 homolog 1) ([U4/U6.U5] tri-snRNP 15.5 kDa protein) (OTK27).	1.62387	Up	0.0177111	OsI_10701	13.932
A2XJC2	UDP-glucose 6-dehydrogenase	0.585156	Down	0.000965636	OsI_12546	51.565
A2XK87	Similar to 3-glucanase.	0.62328	Down	0.0210548	OsI_12861	52.414
A2XL19	Lipoxygenase	0.657995	Down	0.0317577	OsI_13162	95.556
A2XLR1	Ribosomal protein L7/L12 family protein.	1.65597	Up	0.0480333	OsI_13415	17.733
A2XM46	Similar to 60S ribosomal protein L13a-4.	1.55852	Up	0.00243575	OsI_13588	23.616
A2XM57	UDP-glucuronosyl/UDP-glucosyltransferase family protein.	0.601562	Down	0.0233548	OsI_13601	50.157
A2XN67	Glycosyltransferase	0.636129	Down	0.00224126	OsI_14000	52.476
A2XNF0	Chalcone--flavonone isomerase	1.74463	Up	0.0231266	CHI	23.893
A2XNH0	Alpha-expansin OsEXPA7.	0.656993	Down	0.0137233	OsI_14110	28.223
A2XNP5	Similar to Calcium-binding protein precursor (Calreticulin).	2.19548	Up	0.00221719	OsI_14188	52.697
A2XQT8	Similar to Phosphate transporter 6.	1.92655	Up	0.00471489	OsI_15002	58.795
A2XQU6		0.303937	Down	0.000738547	OsI_15012	16.32
A2XSY5	Similar to gt-2-related.	0.622736	Down	0.0344133	OsI_15719	34.84
A2XT08	Potassium transporter	0.492233	Down	0.000375781	OsI_15745	88.305
A2XT13	Similar to RNA binding protein Rp120.	1.50587	Up	0.00884997	OsI_15750	114.88
A2XU61	"Chlorophyll a-b binding protein, chloroplastic"	1.52451	Up	0.00693309	OsI_16135	27.06
A2XUC4	Similar to Anthranilate synthase beta chain.	1.51442	Up	0.00184442	OsI_16204	30.772
A2XUY0	Ribosome recycling factor family protein.	0.663022	Down	0.0299392	OsI_16419	27.837
A2XVL9	Peptidase M20 family protein.	0.567808	Down	0.0403254	OsI_16679	46.42
A2XYW4	Anamorsin homolog 1	0.600477	Down	0.0343632	H0403D02.15	27.66
A2XZD5	"Peroxisome membrane anchor protein Pex14p, N-terminal domain containing protein."	0.62869	Down	0.00568628	OsI_18080	54.162
A2XZM8	Protein of unknown function DUF26 domain containing protein.	0.45171	Down	0.00567287	OsI_18186	28.348
A2XZN7		2.15705	Up	0.0087859	OsI_18196	14.856
A2Y0K0	60S ribosomal protein l18	1.73023	Up	0.0122506	OsI_18515	21.311
A2Y2Q3	Gtp-binding regulatory protein rgp2	0.646459	Down	0.00754302	OsI_19285	23.79
A2Y2R2	Pectinesterase inhibitor domain containing protein.	0.628489	Down	6.6001e-05	OsI_19293	19.483
A2Y4S9	Cytochrome c	1.83684	Up	0.0124592	CC-1	12.271
A2Y580	Similar to AUX1-like protein.	1.51583	Up	0.0217662	OsI_20150	66.389
A2Y5R4	40S ribosomal protein S26	0.649418	Down	0.0212336	OsI_20339	15.161
A2Y715	Ribosomal protein L28e domain containing protein.	1.5372	Up	0.00678488	OsI_20825	17.452
A2Y886	"Plastocyanin, chloroplastic"	1.85771	Up	0.00555127	PETE	15.577
A2Y899	Similar to OB-fold nucleic acid binding domain containing protein.	0.19033	Down	0.0121013	OsI_21276	18.167
A2Y8J9	"Acyl-CoA-binding protein , Stress response"	1.8556	Up	0.00200908	OsI_21380	10.248
A2Y9J6	"Lipase, GDSL domain containing protein."	0.642455	Down	0.0483818	OsI_21741	25.881
A2YBC8	Caleosin related family protein.	2.14186	Up	0.00206365	OsI_22404	29.551
A2YBH1	Acylphosphatase	0.582746	Down	0.0103261	OsI_22456	11.164
A2YCB1	Similar to 60S ribosomal protein L31.	1.53067	Up	0.026511	OsI_22747	14.202
A2YE04	Cupredoxin domain containing protein.	0.664773	Down	0.00150542	OsI_23346	22.039
A2YF97	Beta-galactosidase	0.489421	Down	0.000479945	OsI_23787	91.783
A2YFW4	"Pollen allergen/expansin, C-terminal domain containing protein."	0.631463	Down	0.00614536	OsI_24009	21.487
A2YGL5	Similar to RPB17 (Fragment).	0.53925	Down	0.000480009	OsI_24321	21.552
A2YGM2	Protein of unknown function DUF1336 domain containing protein.	0.297516	Down	0.00309757	OsI_24331	34.729
A2YH81	Carboxypeptidase	1.56183	Up	0.00966814	OsI_24545	55.149
A2YI21	Similar to 23 kDa polypeptide of photosystem II.	1.56143	Up	0.00600286	OsI_24850	26.939
A2YI28	Reticulon-like protein	0.656299	Down	0.013151	OsI_24857	26.978
A2YJM2	40S ribosomal protein S12	0.146109	Down	0.00839689	OsI_25429	14.752
A2YJW3	Pectinesterase inhibitor domain containing protein.	1.53043	Up	0.00241178	OsI_25513	34.362
A2YML1	"Chlorophyll a-b binding protein, chloroplastic"	1.70301	Up	0.00495661	OsI_26463	31.349
A2YMN1	"Chlorophyll a-b binding protein, chloroplastic"	1.88549	Up	0.0154065	OsI_26482	28.792
A2YMS8	"Polygalacturonase-inhibiting protein, Inhibitor of fungal polygalacturonase, Regulation of floral organ number"	1.99486	Up	0.00134699	OsI_26533	35.464
A2YNH3	Pentatricopeptide repeat domain containing protein.	1.63424	Up	0.0201327	OsI_26782	53.552
A2YNZ2	Similar to Xylanase inhibitor protein I precursor.	1.73601	Up	0.00275445	OsI_26977	15.626
A2YQL4	Fructokinase-2	1.62313	Up	0.000697383	FRK2	35.516
A2YSG3	Pectinesterase	2.09315	Up	0.00304908	OsI_28269	43.854
A2YT92	EGF-like region domain containing protein.	0.427167	Down	0.00456462	OsI_28537	14.188
A2YUN0	Bet v I allergen family protein.	0.595171	Down	4.32601e-05	OsI_29036	16.545
A2YWT9	"Leucine-rich repeat (LRR) protein, Inhibitor of fungal polygalacturonase, Defence response"	1.64867	Up	0.0247016	OsI_29804	38.792
A2YXD5	"Cystathionine beta-synthase, core domain containing protein."	0.579979	Down	0.024659	OsI_30001	41.435
A2YY54	"Similar to Photosystem I reaction center subunit II, chloroplast precursor (Photosystem I 20 kDa subunit) (PSI-D)."	1.57866	Up	0.00410252	OsI_30281	22.034
A2YZX3	"Glycoside hydrolase-type carbohydrate-binding, subgroup domain containing protein."	0.489248	Down	0.00108087	OsI_30908	39.45
A2Z0W7	Mannose-6-phosphate isomerase	0.628312	Down	0.0178014	OsI_31243	46.508
A2Z1K1	Similar to Pectin methylesterase (Fragment).	0.640278	Down	0.0103531	OsI_31487	14.029
A2Z2T0	Similar to FK506-binding protein 2-1 precursor (EC 5.2.1.8) (Peptidyl-prolyl cis- trans isomerase) (PPIase) (Rotamase) (15 kDa FKBP) (FKBP-15-1).	1.60374	Up	0.000993006	OsI_31925	16.274
A2Z2W2	Purple acid phosphatase	0.324643	Down	0.00253007	OsI_31956	69.823
A2Z2X9	60S ribosomal protein L7a.	1.97432	Up	0.0127336	OsI_28791	29.304
A2Z2Y8	Similar to DAG protein.	1.82584	Up	0.000421253	OsI_31983	33.404
A2Z6U1	Similar to Red chlorophyll catabolite reductase (Fragment).	0.641794	Down	0.0117209	OsI_33409	30.363
A2ZA43	Beta-expansin precursor.	2.68205	Up	0.0145883	OsI_34605	29.454
A2ZA46	Similar to beta-expansin EXPB4.	1.62462	Up	0.00101326	OsI_34608	31.358
A2ZAB3	60S ribosomal protein L27	1.55344	Up	0.0489255	OsI_34676	15.471
A2ZBM5	Peptidase S28 family protein.	2.1838	Up	0.00015853	OsI_35177	56.152
A2ZBT7	Similar to Ubiquinol-cytochrome c reductase complex 7.8 kDa protein (EC 1.10.2.2) (Mitochondrial hinge protein) (CR7).	1.61586	Up	0.000465335	OsI_35238	10.28
A2ZCC1	Pectinesterase inhibitor domain containing protein.	1.5683	Up	0.00481824	OsI_35427	19.506
A2ZCC5	Similar to Pectinesterase family protein.	4.22424	Up	1.74212e-05	OsI_35430	25.563
A2ZCC9	Similar to Pectinesterase family protein.	0.499967	Down	0.000124383	OsI_35433	24.466
A2ZED1	"Protein of unknown function DUF579, plant family protein."	0.603661	Down	0.000270797	OsI_36146	30.298
A2ZFH9		0.388463	Down	0.000506068	OsI_36535	23.841
A2ZHF1	Non-specific lipid-transfer protein 1	2.74473	Up	0.0126316	LTP	11.345
A2ZHF7	Non-specific lipid-transfer protein	1.92112	Up	0.0432157	OsI_37228	11.513
A2ZIH5	Similar to DNA-binding protein.	1.54169	Up	0.0167491	OsI_37623	69.121
A2ZKT5	Similar to Low temperature-responsive RNA-binding protein.	1.59616	Up	0.00893837	OsI_38428	25.424
A6N0B6	Ribulose bisphosphate carboxylase small chain	1.78143	Up	0.000163368	OsI_38042	19.63
B1B5Z0	"Starch synthase, chloroplastic/amyloplastic"	2.7427	Up	2.51997e-05	Wx	66.475
B8A753	Peroxidase	0.455001	Down	0.00334608	OsI_01672	37.713
B8A8L8	Similar to Photosystem II oxygen-evolving complex protein 1 (Fragment).	1.82286	Up	0.00165004	OsI_02088	34.891
B8A8R6	Malic enzyme	0.416967	Down	0.0147789	OsI_03572	65.396
B8A8T8	Similar to Cold-induced thioredoxin domain-containing protein.	0.581314	Down	0.00263785	OsI_05096	89.847
B8A9Y0	Similar to Amino acid selective channel protein.	0.244673	Down	0.00570516	OsI_05414	15.533
B8AB01	Similar to glyoxylate reductase.	0.637478	Down	0.00692497	OsI_01001	50.842
B8AB49	Pistil-specific extensin-like protein family protein.	0.62187	Down	0.0308942	OsI_02671	61.544
B8AB93	Similar to ADP-ribosylation factor 1.	1.79708	Up	0.0413015	OsI_04181	20.681
B8ABB4	Similar to Synaptotagmin C.	2.46973	Up	0.0020284	OsI_04223	60.273
B8ACB6	Trimeric LpxA-like domain containing protein.	0.652417	Down	0.000854117	OsI_02987	79.977
B8AD17	SufBD family protein.	0.648384	Down	0.0169468	OsI_00223	31.169
B8AE84	Elongation factor 1-gamma (EF-1-gamma) (eEF-1B gamma).	0.564159	Down	0.041433	OsI_06402	54.117
B8AEF1	"Similar to Alcohol dehydrogenase, zinc-containing."	0.634936	Down	0.000470228	OsI_09347	34.298
B8AFL6	Similar to Kaurene synthase A (Fragment).	0.610115	Down	0.000742605	OsI_06748	97.566
B8AFM3		1.51471	Up	0.0119699	OsI_06762	15.578
B8AFT0	Carboxypeptidase	0.587482	Down	0.00646484	OsI_08191	53.893
B8AFY2	Similar to aminotransferase family protein.	0.657516	Down	0.00031239	OsI_06871	44.803
B8AH83	Similar to Vacuolar ATP synthase subunit G 1 (EC 3.6.3.14) (V-ATPase G subunit 1) (Vacuolar proton pump G subunit 1).	0.557905	Down	0.0102588	OsI_08596	12.291
B8AJV9	Similar to flavoprotein wrbA.	0.56097	Down	0.00486662	OsI_13508	19.309
B8ALT5	Similar to Calcium-binding protein precursor (Calreticulin).	2.44298	Up	0.0304836	OsI_13991	31.105
B8ALT7	Cupredoxin domain containing protein.	1.67328	Up	0.00104101	OsI_13993	21.871
B8AMF1	"Cystathionine beta-synthase, core domain containing protein."	0.343434	Down	0.00412313	OsI_09806	56.438
B8AN87	Similar to Acyl-CoA synthetase-like protein.	1.5548	Up	0.000600262	OsI_14303	75.454
B8APA0	Serine/threonine-protein phosphatase	2.2037	Up	0.0278913	OsI_10169	38.576
B8APM0	Similar to Nitrate transporter.	0.623503	Down	0.00271491	OsI_13072	63.448
B8AQB7	Similar to Toc64.	0.601521	Down	0.00557307	OsI_13214	63.307
B8AQQ2	Glutamate decarboxylase	0.642448	Down	0.00859568	OsI_13319	53.631
B8ARG6	Protein of unknown function DUF639 family protein.	0.648919	Down	0.0148949	OsI_17925	78.351
B8ARI7	Anamorsin homolog 2	1.60093	Up	0.0204183	OsI_17963	27.602
B8ARU3	Peroxidase	1.67134	Up	0.00532025	OsI_18017	36.988
B8AT03	Similar to 60S ribosomal protein L35-1.	1.55954	Up	0.0389731	OsI_15574	13.458
B8ATB0	Similar to Mitochondrial import inner membrane translocase subunit TIM13.	1.69724	Up	0.0294808	OsI_17100	9.1762
B8AVZ3	Similar to H1005F08.7 protein.	1.83599	Up	0.00354579	OsI_17816	42.222
B8AW81	Similar to polygalacturonase.	0.630067	Down	0.0048696	OsI_20838	45.22
B8AWP4	"Heat shock protein DnaJ family protein, Chloroplast development and differentiation"	1.88277	Up	0.000390881	OsI_19503	48.299
B8B0A5	Caleosin related family protein.	0.64658	Down	0.0231509	OsI_22405	23.636
B8B0H4	"Esterase, SGNH hydrolase-type domain containing protein."	0.630012	Down	0.00523047	OsI_23823	41.121
B8B127	Similar to lipid binding protein.	0.60591	Down	0.0318575	OsI_22701	52.936
B8B1P8	Similar to Nicotianamine aminotransferase.	0.639528	Down	0.0321663	OsI_22884	48.575
B8B272	Peroxidase	0.60789	Down	0.000155592	OsI_24308	34.225
B8B2A2	Similar to Enolase 1 (EC 4.2.1.11) (2-phosphoglycerate dehydratase 1) (2-phospho- D-glycerate hydro-lyase 1).	0.482156	Down	1.79088e-05	OsI_21538	47.938
B8B2I9	Peroxidase	0.665157	Down	0.000960474	K0155E09.17	36.928
B8B2J2	Hypothetical conserved gene.	0.513691	Down	7.90307e-06	OsI_24491	53.676
B8B307	"Esterase, SGNH hydrolase-type domain containing protein."	0.441044	Down	0.00378753	OsI_21745	36.352
B8B377	Esterase/lipase/thioesterase domain containing protein.	0.278589	Down	0.0137254	OsI_21793	39.794
B8B3G4	Similar to Cytochrome b-c1 complex subunit 8.	1.84593	Up	0.0040522	OsI_21881	8.4158
B8B470	Similar to Hemoglobin Hb2.	0.602732	Down	0.0377903	OsI_23558	19.552
B8B4R4	Similar to Calreticulin (Fragment).	1.75221	Up	0.00688634	OsI_25508	48.327
B8B5D7	"Cytochrome c oxidase, subunit VIIa domain containing protein."	1.59152	Up	0.00859572	OsI_27104	17.238
B8B5L7	Carboxypeptidase	0.663597	Down	0.015184	OsI_27169	41.251
B8B6E0		1.56726	Up	0.0486118	OsI_26096	9.3487
B8B6Q3	Similar to Pleiotropic drug resistance protein 3.	2.42049	Up	0.0458609	OsI_26239	150.36
B8B772	Similar to 60S ribosomal protein L38.	1.8155	Up	0.000679966	OsI_26392	8.0355
B8B7B6	40S ribosomal protein S12	2.24574	Up	0.00532531	OsI_24909	14.813
B8B7J3	Cupredoxin domain containing protein.	0.600445	Down	0.00170367	OsI_26545	19.169
B8B8M2		0.278088	Down	0.000558943	OsI_26902	43.232
B8B959	Similar to TGB12K interacting protein 3.	2.25968	Up	0.00917873	OsI_30076	37.815
B8BAF5	Ribosomal protein L37	1.79938	Up	0.00148566	OsI_27679	10.794
B8BAG5	60S acidic ribosomal protein P0.	1.54453	Up	0.0352711	OsI_27702	22.764
B8BAM8	Pectinesterase inhibitor domain containing protein.	0.584336	Down	6.83862e-05	OsI_27769	25.253
B8BAZ6	Dynamin family protein.	0.547514	Down	0.00507261	OsI_29293	95.622
B8BC94	"PLC-like phosphodiesterase, TIM beta/alpha-barrel domain domain containing protein."	0.531935	Down	0.00317607	OsI_29787	83.578
B8BCP0	Peroxidase	0.577356	Down	0.0078807	OsI_31721	28.456
B8BD19	Similar to Heat shock protein 70 (Hsc70-5).	1.56378	Up	0.00169859	OsI_31865	70.975
B8BDK5	"Glycoside hydrolase, family 29 (alpha-L-fucosidase) protein."	0.658999	Down	0.00555726	OsI_32076	53.477
B8BEF1		0.615656	Down	0.000329191	OsI_32383	9.3568
B8BEG9	Similar to PSMD2 subunit (Fragment).	0.49547	Down	0.00119524	OsI_30901	97.477
B8BF32	"HAD superfamily hydrolase-like, type 3 domain containing protein."	0.202728	Down	0.000668194	OsI_31242	47.179
B8BFP7	"Esterase, SGNH hydrolase-type domain containing protein."	0.462801	Down	0.000834296	OsI_32714	37.503
B8BFR2	"Lipid transfer protein, Drought tolerance"	0.0748656	Down	0.0200594	OsI_32747	12.175
B8BG92	Beta-galactosidase	2.07471	Up	0.000639236	OsI_33101	91.548
B8BJ58	Similar to Ribosomal protein S25 (40S ribosomal 25S subunit).	1.71079	Up	0.0153463	OsI_35153	9.3097
B8BJG0	Similar to Short-chain dehydrogenase Tic32.	0.646204	Down	0.00873983	OsI_35356	63.602
B8BKI7	Probable bifunctional methylthioribulose-1-phosphate dehydratase/enolase-phosphatase E1	0.641858	Down	0.0119988	OsI_36120	57.041
B8BLR0		2.44039	Up	0.0110056	OsI_37131	6.0426
B8BMV1	Similar to Pyridoxal kinase.	0.222132	Down	0.00450455	OsI_38997	36.58
B8BN41	Similar to Methionine synthase protein.	1.50383	Up	0.00116145	OsI_39180	84.665
B8BN70	Purple acid phosphatase	1.66318	Up	0.000834886	OsI_39267	51.927
B8BND4	"Similar to Amidase family protein, expressed."	0.649341	Down	0.0183443	OsI_37616	61.786
B8BPK5	Amidohydrolase 1 domain containing protein.	0.586256	Down	0.000463509	OsI_38281	26.79
P0C360	Photosystem I iron-sulfur center	1.71182	Up	0.00874087	psaC	8.8993
P0C366	Photosystem II CP43 reaction center protein	1.5358	Up	0.0191163	psbC	52.075
P0C369	Cytochrome b559 subunit alpha	1.94966	Up	0.00441505	psbE	9.4445
P0C388	Cytochrome f	1.62638	Up	0.000129692	petA	35.467
P0C511	Ribulose bisphosphate carboxylase large chain	1.70705	Up	0.000347041	rbcL	52.881
P83646	"Oxygen-evolving enhancer protein 3, chloroplastic"	1.62305	Up	0.0495725	OsI_025465	22.981
Q3MST7	Ribosomal L32	1.79171	Up	0.0125153	rpl32	15.702
Q40642	Calmodulin-like protein 1	0.403701	Down	0.0110365	CML1	20.973
Q9SAY3	Chitinase 7	2.77526	Up	0.023998	Cht7	35.241
A2X0S7	Similar to 10A19I.15.	0.466631	Down	0.0052199	OsI_05810	23.085
A2XB46	Ribosomal protein L28e domain containing protein.	2.472	Up	0.00956786	OsI_09485	16.546
A2XDU0	Protein of unknown function DUF538 family protein.	1.79381	Up	0.0134102	OsI_10483	19.431
A2YWX2	Potassium transporter	1.62353	Up	0.0284019	OsI_29834	82.595

## Sheet: N22-35Cvs101-35C
Protein accession	Protein description	N22-35C/101-35C Ratio	Regulated Type	N22-35C/101-35C P value	Gene name	MW [kDa]
A2WK48	Similar to Bowman Birk trypsin inhibitor.	0.293685	Down	0.0230579	OsI_00197	27.2
A2WKJ8	Similar to Glycine-rich protein (Fragment).	1.75765	Up	0.00571802	OsI_00351	29.464
A2WN46	"Glycosyltransferase, Pollen wall formation"	2.0131	Up	0.0187048	OsI_01273	52.749
A2WND1	"Heat shock protein DnaJ, N-terminal domain containing protein."	1.95099	Up	0.0434925	OsI_01356	106.53
A2WQ28	Similar to Glutathione-S-transferase 19E50.	0.610691	Down	0.0017482	OsI_01962	24.923
A2WQY9	Tetratricopeptide TPR2 domain containing protein.	0.38732	Down	0.0138104	OsI_02276	52.932
A2WSD3	Bidirectional sugar transporter SWEET6b	1.69201	Up	0.0200107	SWEET6B	27.926
A2WVD6	"Similar to Chorismate mutase, chloroplast precursor (EC 5.4.99.5) (CM-1)."	1.52518	Up	0.000366949	OsI_03851	35.432
A2WVX0	Pentatricopeptide repeat domain containing protein.	1.83679	Up	0.0224089	OsI_04043	42.282
A2WXD9	"22-kDa Photosystem II protein, Photoprotection"	1.52976	Up	0.016858	OsI_04589	27.903
A2WXY0	Pentatricopeptide repeat domain containing protein.	1.64497	Up	0.00607291	OsI_04786	61.022
A2WZN8	11-S plant seed storage protein family protein.	1.76661	Up	0.0285677	OsI_05427	40.253
A2WZU6	L-lactate dehydrogenase	0.643266	Down	0.00934516	OsI_05489	38.17
A2X0W1	"Protein of unknown function DUF1677, Oryza sativa family protein."	0.42325	Down	0.0026362	OsI_05846	32.524
A2X0Y1	FAD-dependent pyridine nucleotide-disulphide oxidoreductase domain containing protein.	2.4292	Up	0.0320796	OsI_05866	38.935
A2X1H8	Similar to 60S ribosomal protein L27a (Fragment).	2.25786	Up	0.0100081	OsI_06059	15.795
A2X218	"Chlorophyll a-b binding protein, chloroplastic"	1.50408	Up	0.000167232	OsI_06243	29.209
A2X3J5	40S ribosomal protein S3a	1.90313	Up	0.00387775	OsI_06784	29.759
A2X3S3	Bidirectional sugar transporter SWEET4	0.65297	Down	0.000103077	SWEET4	28.046
A2X6D8	Aldose 1-epimerase	2.4281	Up	0.000383375	OsI_07776	40.276
A2X6N1	60S ribosomal protein L6	1.6526	Up	0.0400131	OsI_07870	24.258
A2X704	Similar to H0425E08.6 protein.	0.583544	Down	1.6545e-05	OsI_07995	17.74
A2X8V0	Anion-transporting ATPase family protein.	1.72651	Up	0.0101383	OsI_08661	46.884
A2X9G0	"Lipase, GDSL domain containing protein."	0.48612	Down	9.17745e-05	OsI_08878	40.065
A2X9G6	Peroxidase	0.665661	Down	0.0012572	OsI_08884	47.817
A2X9Q0	"Lipoxygenase, LH2 domain containing protein."	1.54593	Up	0.00139915	OsI_08972	19.986
A2X9T6	Similar to Low molecular weight heat shock protein precursor (Mitochondrial small heat shock protein 22).	2.47199	Up	0.00653467	OsI_09007	24.097
A2XAM0	Hypothetical protein.	0.393119	Down	0.000948401	OsI_009113	14.408
A2XAM1	Hypothetical protein.	0.265445	Down	0.000107587	OsI_009114	14.401
A2XAN2	Hypothetical conserved gene.	1.55895	Up	0.00234635	OsI_09312	13.737
A2XJ89	Ribosomal protein L15	1.53046	Up	0.00584638	OsI_12513	24.333
A2XMI1	Similar to Photosystem-1 F subunit.	1.51614	Up	0.000773303	OsI_13733	24.766
A2XN67	Glycosyltransferase	0.660832	Down	0.00763506	OsI_14000	52.476
A2XNK3	"Anthranilate synthase alpha subunit 1, chloroplastic"	1.69597	Up	0.0480861	ASA1	63.937
A2XNP5	Similar to Calcium-binding protein precursor (Calreticulin).	2.05068	Up	1.9876e-06	OsI_14188	52.697
A2XQT8	Similar to Phosphate transporter 6.	2.16565	Up	0.0144656	OsI_15002	58.795
A2XT08	Potassium transporter	0.620982	Down	0.00757109	OsI_15745	88.305
A2XT13	Similar to RNA binding protein Rp120.	1.57022	Up	0.00960545	OsI_15750	114.88
A2XU61	"Chlorophyll a-b binding protein, chloroplastic"	1.865	Up	0.000347957	OsI_16135	27.06
A2XX54	Ubiquinol oxidase	1.89414	Up	0.00363557	OsI_17254	37.136
A2XXF7	Similar to Cinnamyl alcohol dehydrogenase (EC 1.1.1.195).	2.0954	Up	0.01802	OsI_17363	39.244
A2XZM8	Protein of unknown function DUF26 domain containing protein.	0.523381	Down	0.027942	OsI_18186	28.348
A2XZN7		2.24698	Up	0.0218604	OsI_18196	14.856
A2XZT5	Similar to structural constituent of ribosome.	1.53403	Up	0.00142512	OsI_18247	21.119
A2Y5F8	60S ribosomal protein L36	1.66253	Up	0.00413342	OsI_20226	12.735
A2Y899	Similar to OB-fold nucleic acid binding domain containing protein.	0.235784	Down	0.0229336	OsI_21276	18.167
A2Y8J9	"Acyl-CoA-binding protein , Stress response"	2.48503	Up	0.00321169	OsI_21380	10.248
A2YBC8	Caleosin related family protein.	2.12005	Up	3.53092e-05	OsI_22404	29.551
A2YCB1	Similar to 60S ribosomal protein L31.	1.51128	Up	0.0466222	OsI_22747	14.202
A2YF97	Beta-galactosidase	0.595041	Down	0.00134669	OsI_23787	91.783
A2YFP8	"Uncharacterized conserved protein UCP015417, vWA domain containing protein."	1.84232	Up	0.00203914	OsI_23935	71.833
A2YGM2	Protein of unknown function DUF1336 domain containing protein.	0.408844	Down	0.00275119	OsI_24331	34.729
A2YH81	Carboxypeptidase	1.85958	Up	0.00388198	OsI_24545	55.149
A2YIM5	Similar to 40S ribosomal protein S18.	1.60564	Up	0.0268305	OsI_25076	17.662
A2YIS2	Similar to 60S ribosomal protein L4.	1.64501	Up	0.00509254	OsI_25124	44.709
A2YJM2	40S ribosomal protein S12	0.243983	Down	0.000251121	OsI_25429	14.752
A2YML1	"Chlorophyll a-b binding protein, chloroplastic"	1.69248	Up	0.00174955	OsI_26463	31.349
A2YMN1	"Chlorophyll a-b binding protein, chloroplastic"	1.73004	Up	0.00747773	OsI_26482	28.792
A2YNM6	Similar to 60S ribosomal protein L27a-3.	1.74824	Up	0.00527033	OsI_26845	16.017
A2YPP0		0.473837	Down	0.0022548	OsI_27240	47.978
A2YQ68	Pectinesterase	0.641907	Down	9.10434e-05	OsI_27427	62.109
A2YQL4	Fructokinase-2	2.01547	Up	0.0333415	FRK2	35.516
A2YT92	EGF-like region domain containing protein.	0.295091	Down	0.0104564	OsI_28537	14.188
A2YUN0	Bet v I allergen family protein.	0.657204	Down	0.000232806	OsI_29036	16.545
A2YV22	Glycosyltransferase	2.01691	Up	0.00689027	OsI_29173	54.25
A2YVB0	Similar to Malic enzyme (Fragment).	0.0161548	Down	0.0376884	OsI_29270	52.665
A2YZX3	"Glycoside hydrolase-type carbohydrate-binding, subgroup domain containing protein."	0.606942	Down	0.000823284	OsI_30908	39.45
A2Z0W7	Mannose-6-phosphate isomerase	0.656831	Down	0.00302147	OsI_31243	46.508
A2Z1K1	Similar to Pectin methylesterase (Fragment).	0.617242	Down	0.0291904	OsI_31487	14.029
A2Z1Z6	"Carbonic anhydrase, CAH1-like domain containing protein."	0.557736	Down	0.0269692	OsI_31629	32.034
A2Z2W2	Purple acid phosphatase	0.339701	Down	0.0134432	OsI_31956	69.823
A2Z950	Similar to Nonspecific lipid-transfer protein 2 (nsLTP2) (7 kDa lipid transfer protein).	0.596587	Down	0.00270278	OsI_34241	9.4079
A2Z9C9	"Cys/Met metabolism, pyridoxal phosphate-dependent enzyme domain containing protein."	1.60205	Up	0.0255768	OsI_34329	50.354
A2Z9M3	Similar to Glutathione S-transferase TSI-1 (EC 2.5.1.18) (Glutathione S- transferase 1).	1.53153	Up	0.00311606	OsI_34433	25.915
A2ZAB4	Phospho-2-dehydro-3-deoxyheptonate aldolase	1.60798	Up	0.0477502	OsI_34677	55.774
A2ZBM5	Peptidase S28 family protein.	2.51699	Up	0.00250979	OsI_35177	56.152
A2ZCC5	Similar to Pectinesterase family protein.	2.82427	Up	0.000161053	OsI_35430	25.563
A2ZCC7	Similar to Pectinesterase family protein.	0.657278	Down	0.00301568	OsI_35432	25.571
A2ZCC9	Similar to Pectinesterase family protein.	0.456675	Down	0.000525203	OsI_35433	24.466
A2ZD68		0.586906	Down	0.00523483	OsI_35733	34.42
A2ZED1	"Protein of unknown function DUF579, plant family protein."	0.524048	Down	8.75587e-05	OsI_36146	30.298
A2ZFH9		0.410469	Down	0.00497283	OsI_36535	23.841
A2ZKT5	Similar to Low temperature-responsive RNA-binding protein.	1.68841	Up	0.021063	OsI_38428	25.424
A2ZLS7	Similar to 60S ribosomal protein L2 (Fragment).	1.67099	Up	0.0309147	OsI_38771	28.249
A6N0B6	Ribulose bisphosphate carboxylase small chain	2.07393	Up	0.000246282	OsI_38042	19.63
B1B5Z0	"Starch synthase, chloroplastic/amyloplastic"	2.39019	Up	5.06345e-06	Wx	66.475
B1N696	Auxin-responsive GH3-8 protein	1.65384	Up	0.00561087	GH3-8	66.931
B8A6V4	Similar to ACS-like protein.	0.645353	Down	0.00143763	OsI_03121	72.77
B8A753	Peroxidase	0.500544	Down	9.40489e-05	OsI_01672	37.713
B8A7W1	Galactose-binding like domain containing protein.	0.513303	Down	0.0266362	OsI_01855	145.37
B8A8L8	Similar to Photosystem II oxygen-evolving complex protein 1 (Fragment).	1.66175	Up	0.00277964	OsI_02088	34.891
B8A8R6	Malic enzyme	0.478333	Down	2.49021e-05	OsI_03572	65.396
B8AAM5	Similar to Vacuolar ATP synthase subunit E (EC 3.6.3.14) (V-ATPase E subunit) (Vacuolar proton pump E subunit).	1.50165	Up	0.0174899	OsI_00945	26.389
B8ABB4	Similar to Synaptotagmin C.	2.20924	Up	0.000995252	OsI_04223	60.273
B8ACB6	Trimeric LpxA-like domain containing protein.	0.532408	Down	0.00429082	OsI_02987	79.977
B8ACE7	Laccase	0.589225	Down	0.00582053	OsI_04449	60.246
B8AFM3		1.79705	Up	0.00064733	OsI_06762	15.578
B8AH83	Similar to Vacuolar ATP synthase subunit G 1 (EC 3.6.3.14) (V-ATPase G subunit 1) (Vacuolar proton pump G subunit 1).	0.538367	Down	0.0351223	OsI_08596	12.291
B8AHZ6	40S ribosomal protein S8	1.65334	Up	0.0186014	OsI_07259	24.829
B8AIS2	Similar to Beta-D-xylosidase.	0.575291	Down	0.00284929	OsI_08964	83.827
B8AJZ2	Hypothetical conserved gene.	1.60872	Up	0.0123883	OsI_10686	70.021
B8AKV5	Lupus La protein family protein.	1.7736	Up	0.0461072	OsI_12289	46.21
B8ALD6	Beta-expansin precursor (Beta-expansin 1).	3.41882	Up	0.0102713	OsI_09652	14.593
B8ALG5	"Protein of unknown function DUF1677, Oryza sativa domain containing protein."	2.01878	Up	0.0450323	OsI_09641	68.513
B8ALT5	Similar to Calcium-binding protein precursor (Calreticulin).	2.24969	Up	0.00168634	OsI_13991	31.105
B8AMN6		1.5276	Up	0.013145	OsI_12689	6.3795
B8AQ03	"Adenylosuccinate synthetase, chloroplastic"	1.54007	Up	0.0239353	PURA	51.626
B8ARI7	Anamorsin homolog 2	1.50568	Up	0.00477724	OsI_17963	27.602
B8AT77	Similar to OSIGBa0096P03.3 protein.	0.646827	Down	0.00951961	OsI_15661	63.792
B8AU68	Similar to Dynein light chain 1 protein DLC-1 (Fragment).	1.60615	Up	0.0312521	OsI_17401	11.798
B8AW62	Esterase/lipase/thioesterase domain containing protein.	1.65068	Up	0.0298155	OsI_20801	30.656
B8AWP4	"Heat shock protein DnaJ family protein, Chloroplast development and differentiation"	1.84924	Up	0.00233478	OsI_19503	48.299
B8B068	Ribosomal protein L9 family protein.	1.63606	Up	0.0109053	OsI_20717	23.439
B8B0C6	"TGF-beta receptor, type I/II extracellular region family protein."	0.661491	Down	0.00209144	OsI_22454	65.09
B8B0W1	Similar to Decoy.	1.94891	Up	0.000335801	OsI_22651	28.269
B8B1Y9	"Ribosomal protein L47, mitochondrial family protein."	2.92589	Up	0.0169449	OsI_21467	31.315
B8B2I9	Peroxidase	0.666145	Down	0.00378284	K0155E09.17	36.928
B8B2J2	Hypothetical conserved gene.	0.588151	Down	0.00272035	OsI_24491	53.676
B8B2X0	Similar to AGO1 homologous protein.	3.09333	Up	0.0408	OsI_24539	113.24
B8B307	"Esterase, SGNH hydrolase-type domain containing protein."	0.576521	Down	4.51383e-05	OsI_21745	36.352
B8B377	Esterase/lipase/thioesterase domain containing protein.	0.290157	Down	0.0146771	OsI_21793	39.794
B8B4A8	Similar to Dehydroascorbate reductase.	1.58104	Up	0.0214029	OsI_22275	23.546
B8B4K7	Similar to Polygalacturonase (Fragment).	0.616665	Down	0.00522816	OsI_23684	43.588
B8B4R4	Similar to Calreticulin (Fragment).	1.52019	Up	9.94722e-06	OsI_25508	48.327
B8B4U5		0.601889	Down	0.0253497	OsI_25564	6.856
B8B772	Similar to 60S ribosomal protein L38.	1.53218	Up	0.0244191	OsI_26392	8.0355
B8B7B6	40S ribosomal protein S12	1.83321	Up	0.0331792	OsI_24909	14.813
B8B8M2		0.417424	Down	0.0192399	OsI_26902	43.232
B8B959	Similar to TGB12K interacting protein 3.	1.86465	Up	0.0389631	OsI_30076	37.815
B8BAF5	Ribosomal protein L37	2.10687	Up	0.00467681	OsI_27679	10.794
B8BAM8	Pectinesterase inhibitor domain containing protein.	0.51072	Down	2.10302e-06	OsI_27769	25.253
B8BB26	Defective in cullin neddylation protein	1.84729	Up	0.0205666	OsI_29367	31.343
B8BBY6	Putative LSU ribosomal protein L15P	1.65912	Up	0.0192138	K0098G01.19	31.769
B8BC94	"PLC-like phosphodiesterase, TIM beta/alpha-barrel domain domain containing protein."	0.644944	Down	0.000364667	OsI_29787	83.578
B8BCP0	Peroxidase	0.609687	Down	0.00219112	OsI_31721	28.456
B8BDK5	"Glycoside hydrolase, family 29 (alpha-L-fucosidase) protein."	0.634519	Down	0.000847224	OsI_32076	53.477
B8BEG9	Similar to PSMD2 subunit (Fragment).	0.507284	Down	0.00119313	OsI_30901	97.477
B8BF32	"HAD superfamily hydrolase-like, type 3 domain containing protein."	0.355768	Down	0.0121041	OsI_31242	47.179
B8BFP7	"Esterase, SGNH hydrolase-type domain containing protein."	0.539902	Down	0.0098309	OsI_32714	37.503
B8BG92	Beta-galactosidase	3.22149	Up	0.00857801	OsI_33101	91.548
B8BJR4		0.608235	Down	0.0069654	OsI_35583	29.542
B8BL94	Similar to 50S ribosomal protein L4.	1.5733	Up	0.00322398	OsI_36619	30.118
B8BM57	Similar to Heat-shock protein precursor.	1.5978	Up	0.015219	OsI_38512	91.578
B8BMV1	Similar to Pyridoxal kinase.	0.275913	Down	0.0037313	OsI_38997	36.58
B8BMY0	Glucose/ribitol dehydrogenase family protein.	1.9264	Up	0.0450007	OsI_39061	15.814
B8BN70	Purple acid phosphatase	1.50216	Up	0.00823957	OsI_39267	51.927
B8BPK5	Amidohydrolase 1 domain containing protein.	0.525528	Down	0.0005252	OsI_38281	26.79
P0C369	Cytochrome b559 subunit alpha	1.6856	Up	0.00154498	psbE	9.4445
P0C388	Cytochrome f	1.50359	Up	0.00675847	petA	35.467
P0C433	Photosystem II protein D1	1.57169	Up	0.0245729	psbA	38.962
P0C511	Ribulose bisphosphate carboxylase large chain	1.7565	Up	0.00314666	rbcL	52.881
Q40642	Calmodulin-like protein 1	0.459313	Down	8.17045e-06	CML1	20.973
A2X0S7	Similar to 10A19I.15.	0.642425	Down	0.028289	OsI_05810	23.085
A2XM53	UDP-glucuronosyl/UDP-glucosyltransferase family protein.	1.97079	Up	0.0221815	OsI_13598	51.039
A2XWM8	FAS1 domain domain containing protein.	0.505235	Down	0.0358657	OsI_17056	44.535
A2ZGT9	Similar to Auxin-induced beta-glucosidase.	1.81345	Up	0.0430512	OsI_36995	93.507

## Sheet: N22-33Cvs101-33C
Protein accession	Protein description	N22-33C/101-33C Ratio	Regulated Type	N22-33C/101-33C P value	Gene name	MW [kDa]
A2WK40	Protein of unknown function DUF1618 domain containing protein.	1.78789	Up	0.032486	OsI_00189	47.938
A2WM93	Flavin-containing monooxygenase	1.74458	Up	0.0373049	OsI_00965	48.202
A2WMY1	Importin alpha-1a subunit.	0.62298	Down	0.0104988	OsI_01204	20.183
A2WN46	"Glycosyltransferase, Pollen wall formation"	2.43197	Up	4.36371e-06	OsI_01273	52.749
A2WNI1	DNA-binding protein.	1.636	Up	0.00700027	OsI_01409	69.191
A2WQY9	Tetratricopeptide TPR2 domain containing protein.	0.464691	Down	0.0373276	OsI_02276	52.932
A2WXD9	"22-kDa Photosystem II protein, Photoprotection"	1.86189	Up	0.0412998	OsI_04589	27.903
A2WZN8	11-S plant seed storage protein family protein.	1.61632	Up	0.0110465	OsI_05427	40.253
A2X0U2	"Protein of unknown function DUF1677, Oryza sativa family protein."	1.65615	Up	0.0335985	OsI_05826	40.339
A2X0W1	"Protein of unknown function DUF1677, Oryza sativa family protein."	0.440099	Down	0.00328751	OsI_05846	32.524
A2X0Y1	FAD-dependent pyridine nucleotide-disulphide oxidoreductase domain containing protein.	2.60377	Up	0.00788504	OsI_05866	38.935
A2X1M1	Uncharacterised protein family UPF0133 domain containing protein.	1.62814	Up	0.044921	OsI_06100	20.154
A2X218	"Chlorophyll a-b binding protein, chloroplastic"	1.55442	Up	0.00553961	OsI_06243	29.209
A2X6D8	Aldose 1-epimerase	2.03355	Up	0.00408942	OsI_07776	40.276
A2X8V0	Anion-transporting ATPase family protein.	1.61416	Up	0.0254493	OsI_08661	46.884
A2XAM0	Hypothetical protein.	0.333937	Down	0.000211346	OsI_009113	14.408
A2XAM1	Hypothetical protein.	0.266085	Down	0.00972231	OsI_009114	14.401
A2XC18	Glyceraldehyde-3-phosphate dehydrogenase	1.56854	Up	0.000518432	OsI_09835	47.11
A2XC90	Similar to Inorganic phosphate transporter 1.	1.84793	Up	0.00320142	OsI_09915	56.634
A2XDB9	Radc1.	1.50319	Up	0.00120157	OsI_10302	45.336
A2XHP8	Mannose-binding lectin domain containing protein.	2.37927	Up	0.0408094	OsI_11938	19.971
A2XHR1	Sucrose synthase	1.55016	Up	0.0224949	OsI_11950	92.923
A2XJ35	"Chlorophyll a-b binding protein, chloroplastic"	1.53296	Up	0.020637	OsI_012078	28.495
A2XMI1	Similar to Photosystem-1 F subunit.	1.69944	Up	0.00549858	OsI_13733	24.766
A2XN74	Dirigent protein	0.635343	Down	0.00283055	OsI_14006	20.291
A2XNF0	Chalcone--flavonone isomerase	1.54419	Up	0.0070207	CHI	23.893
A2XNP5	Similar to Calcium-binding protein precursor (Calreticulin).	1.72705	Up	0.000388839	OsI_14188	52.697
A2XQT8	Similar to Phosphate transporter 6.	1.82051	Up	4.90423e-05	OsI_15002	58.795
A2XT08	Potassium transporter	0.642085	Down	0.00277321	OsI_15745	88.305
A2XT13	Similar to RNA binding protein Rp120.	1.55386	Up	0.017836	OsI_15750	114.88
A2XU61	"Chlorophyll a-b binding protein, chloroplastic"	2.04469	Up	0.00484931	OsI_16135	27.06
A2XU83	Glyceraldehyde-3-phosphate dehydrogenase	1.65906	Up	0.0226396	OsI_16160	42.715
A2XUC4	Similar to Anthranilate synthase beta chain.	2.28751	Up	0.0247118	OsI_16204	30.772
A2XX54	Ubiquinol oxidase	1.67817	Up	0.0101933	OsI_17254	37.136
A2XX68	"Similar to Maltose excess protein 1, chloroplast precursor (Root cap protein 1)."	0.637812	Down	0.004451	OsI_17270	45.668
A2XYV8	Cupredoxin domain containing protein.	0.594692	Down	0.000283613	OsI_17889	18.841
A2XZN7		2.62767	Up	0.0130986	OsI_18196	14.856
A2Y0E8	Pectinesterase inhibitor domain containing protein.	0.664064	Down	6.93328e-05	OsI_18463	18.365
A2Y154	Malic enzyme	0.660589	Down	0.0144738	OsI_18741	62.934
A2Y2R2	Pectinesterase inhibitor domain containing protein.	0.585378	Down	0.00457862	OsI_19293	19.483
A2Y886	"Plastocyanin, chloroplastic"	1.8578	Up	0.0426022	PETE	15.577
A2Y899	Similar to OB-fold nucleic acid binding domain containing protein.	0.303123	Down	0.0352099	OsI_21276	18.167
A2Y8J9	"Acyl-CoA-binding protein , Stress response"	1.62358	Up	0.00947875	OsI_21380	10.248
A2YBC8	Caleosin related family protein.	2.14512	Up	0.0171414	OsI_22404	29.551
A2YCW1	Peroxidase	0.647067	Down	0.0050104	OsI_22951	40.622
A2YF97	Beta-galactosidase	0.627217	Down	0.0159246	OsI_23787	91.783
A2YFP8	"Uncharacterized conserved protein UCP015417, vWA domain containing protein."	1.85692	Up	0.00103336	OsI_23935	71.833
A2YFW4	"Pollen allergen/expansin, C-terminal domain containing protein."	0.496367	Down	0.0292947	OsI_24009	21.487
A2YGM2	Protein of unknown function DUF1336 domain containing protein.	0.382264	Down	0.000412513	OsI_24331	34.729
A2YH81	Carboxypeptidase	1.74858	Up	0.0052424	OsI_24545	55.149
A2YI21	Similar to 23 kDa polypeptide of photosystem II.	1.60006	Up	0.00215934	OsI_24850	26.939
A2YJM2	40S ribosomal protein S12	0.269008	Down	0.00157662	OsI_25429	14.752
A2YLL9	C2 calcium-dependent membrane targeting domain containing protein.	0.601753	Down	0.00638881	OsI_26119	20.157
A2YLT1	"Similar to ATP synthase gamma chain, chloroplast (EC 3.6.1.34) (Fragment)."	1.53805	Up	0.0223099	OsI_26177	39.618
A2YML1	"Chlorophyll a-b binding protein, chloroplastic"	2.02038	Up	0.00597614	OsI_26463	31.349
A2YMN1	"Chlorophyll a-b binding protein, chloroplastic"	1.94682	Up	0.00344582	OsI_26482	28.792
A2YNG3	Similar to glycerophosphoryl diester phosphodiesterase.	1.66373	Up	0.0208131	OsI_26772	38.513
A2YPP0		0.63634	Down	0.0322643	OsI_27240	47.978
A2YQL4	Fructokinase-2	1.5752	Up	0.0289141	FRK2	35.516
A2YT92	EGF-like region domain containing protein.	0.388696	Down	0.0245644	OsI_28537	14.188
A2YUN0	Bet v I allergen family protein.	0.651871	Down	0.00642987	OsI_29036	16.545
A2YV22	Glycosyltransferase	1.92507	Up	0.0163251	OsI_29173	54.25
A2YY14	"28 kDa ribonucleoprotein, chloroplast precursor (28RNP)."	1.91812	Up	0.0392361	OsI_30233	33.386
A2YY54	"Similar to Photosystem I reaction center subunit II, chloroplast precursor (Photosystem I 20 kDa subunit) (PSI-D)."	1.80613	Up	0.00215402	OsI_30281	22.034
A2YYP2	Similar to DAG protein.	1.59771	Up	0.0143753	OsI_30464	43.288
A2Z247	Helix-loop-helix DNA-binding domain containing protein.	0.620836	Down	0.00892066	OsI_31681	22.842
A2Z2F3	Similar to photosystem I reaction center subunit V.	1.9044	Up	0.00497732	OsI_31789	15.241
A2Z2W2	Purple acid phosphatase	0.353296	Down	0.00939788	OsI_31956	69.823
A2Z361	Glycosyltransferase	1.5807	Up	0.0196946	OsI_32059	50.82
A2Z9C9	"Cys/Met metabolism, pyridoxal phosphate-dependent enzyme domain containing protein."	1.71455	Up	0.018101	OsI_34329	50.354
A2ZAB4	Phospho-2-dehydro-3-deoxyheptonate aldolase	1.51313	Up	0.0288269	OsI_34677	55.774
A2ZBM5	Peptidase S28 family protein.	2.80275	Up	0.00452401	OsI_35177	56.152
A2ZCC5	Similar to Pectinesterase family protein.	3.31355	Up	0.00628902	OsI_35430	25.563
A2ZCC7	Similar to Pectinesterase family protein.	0.65297	Down	0.0189975	OsI_35432	25.571
A2ZCC9	Similar to Pectinesterase family protein.	0.516188	Down	0.00246212	OsI_35433	24.466
A2ZED1	"Protein of unknown function DUF579, plant family protein."	0.621379	Down	0.000408636	OsI_36146	30.298
A2ZFH9		0.270622	Down	0.00076366	OsI_36535	23.841
A2ZIP4	Similar to TRAF-type zinc finger family protein.	0.646187	Down	0.0204059	OsI_37695	38.338
A2ZKT5	Similar to Low temperature-responsive RNA-binding protein.	1.62361	Up	0.0360906	OsI_38428	25.424
A2ZM62	Calcium-transporting ATPase	0.61143	Down	0.00478826	OsI_38919	111.08
A6N0B6	Ribulose bisphosphate carboxylase small chain	2.32649	Up	0.000854796	OsI_38042	19.63
B1B5Z0	"Starch synthase, chloroplastic/amyloplastic"	2.85869	Up	0.000141724	Wx	66.475
B8A8L8	Similar to Photosystem II oxygen-evolving complex protein 1 (Fragment).	1.9669	Up	0.000306617	OsI_02088	34.891
B8A9Y0	Similar to Amino acid selective channel protein.	0.427223	Down	0.0143527	OsI_05414	15.533
B8AAM5	Similar to Vacuolar ATP synthase subunit E (EC 3.6.3.14) (V-ATPase E subunit) (Vacuolar proton pump E subunit).	1.55318	Up	0.0172113	OsI_00945	26.389
B8ABB4	Similar to Synaptotagmin C.	2.1935	Up	0.000798857	OsI_04223	60.273
B8ACB6	Trimeric LpxA-like domain containing protein.	0.543049	Down	0.0104806	OsI_02987	79.977
B8AFM3		1.58933	Up	0.0117841	OsI_06762	15.578
B8AJR9	Similar to MAP3K protein kinase-like protein.	1.64178	Up	0.0176218	OsI_12041	33.177
B8AJZ2	Hypothetical conserved gene.	1.76214	Up	0.017413	OsI_10686	70.021
B8ALD5	Beta-expansin precursor (Beta-expansin OsEXPB10).	0.629146	Down	0.011221	OsI_09651	27.521
B8ALD6	Beta-expansin precursor (Beta-expansin 1).	2.69692	Up	0.0107492	OsI_09652	14.593
B8ALT5	Similar to Calcium-binding protein precursor (Calreticulin).	1.69011	Up	0.00240578	OsI_13991	31.105
B8ALT7	Cupredoxin domain containing protein.	1.79044	Up	0.000551476	OsI_13993	21.871
B8AN87	Similar to Acyl-CoA synthetase-like protein.	1.778	Up	0.0217583	OsI_14303	75.454
B8AR31	Glucose-1-phosphate adenylyltransferase	1.55702	Up	0.0416081	OsI_13419	55.153
B8ARI7	Anamorsin homolog 2	1.5896	Up	0.00115276	OsI_17963	27.602
B8AVZ3	Similar to H1005F08.7 protein.	2.07813	Up	0.0313593	OsI_17816	42.222
B8AW62	Esterase/lipase/thioesterase domain containing protein.	2.03807	Up	0.0161425	OsI_20801	30.656
B8AWP4	"Heat shock protein DnaJ family protein, Chloroplast development and differentiation"	2.11518	Up	0.00039022	OsI_19503	48.299
B8AXH6	Allergen V5/Tpx-1 related family protein.	0.647459	Down	0.0135003	OsI_21236	36.192
B8B068	Ribosomal protein L9 family protein.	1.6436	Up	0.00158457	OsI_20717	23.439
B8B0A4	Similar to EF-hand calcium bining protein.	1.71166	Up	0.0309999	OsI_22402	23.074
B8B2J2	Hypothetical conserved gene.	0.575995	Down	0.00410844	OsI_24491	53.676
B8B307	"Esterase, SGNH hydrolase-type domain containing protein."	0.663571	Down	0.00336654	OsI_21745	36.352
B8B377	Esterase/lipase/thioesterase domain containing protein.	0.355387	Down	0.0147395	OsI_21793	39.794
B8B7B6	40S ribosomal protein S12	1.81975	Up	0.024313	OsI_24909	14.813
B8B8M2		0.478081	Down	0.00776983	OsI_26902	43.232
B8B959	Similar to TGB12K interacting protein 3.	2.58306	Up	0.0414356	OsI_30076	37.815
B8BAM8	Pectinesterase inhibitor domain containing protein.	0.591727	Down	0.030671	OsI_27769	25.253
B8BEG9	Similar to PSMD2 subunit (Fragment).	0.572096	Down	0.000411024	OsI_30901	97.477
B8BEN8	Beta-amylase	0.663032	Down	0.00536155	OsI_32458	73.343
B8BFP7	"Esterase, SGNH hydrolase-type domain containing protein."	0.535532	Down	0.0041373	OsI_32714	37.503
B8BG92	Beta-galactosidase	3.1891	Up	0.00599607	OsI_33101	91.548
B8BIM0	Ribulose-bisphosphate carboxylase activase (EC 6.3.4.-) (Fragments).	2.07166	Up	0.00615611	OsI_37096	51.454
B8BL94	Similar to 50S ribosomal protein L4.	1.74679	Up	0.0344247	OsI_36619	30.118
B8BMV1	Similar to Pyridoxal kinase.	0.342951	Down	0.0100902	OsI_38997	36.58
B8BN70	Purple acid phosphatase	1.65533	Up	0.00881796	OsI_39267	51.927
B8BNI3	"Similar to Photosystem I reaction centre subunit N, chloroplast precursor (PSI- N)."	1.52495	Up	0.0141258	OsI_37722	15.505
P0C2Z8	"ATP synthase subunit beta, chloroplastic"	1.50683	Up	0.000346026	atpB	53.954
P0C316	Cytochrome b6	1.70045	Up	0.00579054	petB	24.182
P0C318	Cytochrome b6-f complex subunit 4	2.47327	Up	0.00768799	petD	17.503
P0C354	Photosystem I P700 chlorophyll a apoprotein A1	1.64583	Up	0.00214547	psaA	83.168
P0C357	Photosystem I P700 chlorophyll a apoprotein A2	1.56579	Up	0.000943798	psaB	82.559
P0C360	Photosystem I iron-sulfur center	1.62217	Up	0.000329427	psaC	8.8993
P0C363	Photosystem II CP47 reaction center protein	1.68173	Up	0.00036244	psbB	56.218
P0C366	Photosystem II CP43 reaction center protein	1.6223	Up	0.00109362	psbC	52.075
P0C369	Cytochrome b559 subunit alpha	1.98158	Up	0.000944351	psbE	9.4445
P0C388	Cytochrome f	1.70983	Up	0.000532297	petA	35.467
P0C433	Photosystem II protein D1	1.84849	Up	0.00793017	psbA	38.962
P0C436	Photosystem II D2 protein	1.52256	Up	0.00221485	psbD	39.573
P0C511	Ribulose bisphosphate carboxylase large chain	2.00581	Up	0.0038299	rbcL	52.881
Q5UJF9	Cysteine synthase	1.58672	Up	0.00420769	CAS	40.153
A2XM53	UDP-glucuronosyl/UDP-glucosyltransferase family protein.	2.2026	Up	0.0155831	OsI_13598	51.039
A2XN79	Similar to Kinase associated protein phosphatase.	0.26898	Down	0.0159002	OsI_14010	60.548
B8AK26	Nucleotide-sensitive chloride conductance regulator family protein.	2.41147	Up	0.0260042	OsI_10761	25.407

## Sheet: N22-27Cvs101-27C
Protein accession	Protein description	N22-27C/101-27C Ratio	Regulated Type	N22-27C/101-27C P value	Gene name	MW [kDa]
A2WK40	Protein of unknown function DUF1618 domain containing protein.	1.63193	Up	0.0400896	OsI_00189	47.938
A2WK48	Similar to Bowman Birk trypsin inhibitor.	0.440009	Down	0.0317227	OsI_00197	27.2
A2WLG6	Similar to 17.5 kDa class II heat shock protein.	0.422105	Down	0.00179502	OsI_00679	18.031
A2WM93	Flavin-containing monooxygenase	1.78217	Up	0.00659971	OsI_00965	48.202
A2WN46	"Glycosyltransferase, Pollen wall formation"	2.85105	Up	0.000698299	OsI_01273	52.749
A2WNI1	DNA-binding protein.	1.80846	Up	0.00489699	OsI_01409	69.191
A2WPN6	Similar to 60S ribosomal protein L23a (L25).	1.54491	Up	0.000776087	OsI_01816	17.05
A2WPY1	Similar to hydroxyethylthiazole kinase family protein.	0.582059	Down	0.0244592	OsI_01916	29.097
A2WS81	"Chlorophyll a-b binding protein, chloroplastic"	1.57319	Up	0.00137075	OsI_02717	27.552
A2WSC3	EF-Hand type domain containing protein.	0.646602	Down	0.00195781	OsI_02758	26.683
A2WSD3	Bidirectional sugar transporter SWEET6b	1.71244	Up	0.0265181	SWEET6B	27.926
A2WU73	Similar to Farnesyl pyrophosphate synthetase (FPP synthetase) (FPS) (Farnesyl diphosphate synthetase) [Includes: Dimethylallyltranstransferase (EC 2.5.1.1); Geranyltranstransferase (EC 2.5.1.10)].	1.53467	Up	0.00721987	OsI_03423	45.112
A2WU76	Pectinesterase inhibitor domain containing protein.	0.62407	Down	0.0278189	OsI_03426	21.371
A2WWU4	"Thaumatin, pathogenesis-related family protein."	0.546447	Down	0.0179196	OsI_04374	26.189
A2WXD9	"22-kDa Photosystem II protein, Photoprotection"	2.18403	Up	0.0137923	OsI_04589	27.903
A2WXH7	GOLD domain containing protein.	1.53632	Up	0.0341776	OsI_04628	66.229
A2WYB5	"RNA recognition motif, glycine rich protein domain containing protein."	1.99551	Up	0.00490785	OsI_04919	15.547
A2WYR9	Similar to Glutathione transferase III(B) (EC 2.5.1.18).	1.51172	Up	6.44447e-06	OsI_05077	25.33
A2WZN8	11-S plant seed storage protein family protein.	1.70758	Up	0.00203791	OsI_05427	40.253
A2X0U2	"Protein of unknown function DUF1677, Oryza sativa family protein."	1.79471	Up	0.0486594	OsI_05826	40.339
A2X0W1	"Protein of unknown function DUF1677, Oryza sativa family protein."	0.397731	Down	0.01263	OsI_05846	32.524
A2X0Y1	FAD-dependent pyridine nucleotide-disulphide oxidoreductase domain containing protein.	2.36835	Up	0.0210063	OsI_05866	38.935
A2X218	"Chlorophyll a-b binding protein, chloroplastic"	1.69284	Up	0.00377514	OsI_06243	29.209
A2X6D8	Aldose 1-epimerase	1.96914	Up	0.0048883	OsI_07776	40.276
A2X9G0	"Lipase, GDSL domain containing protein."	0.565239	Down	0.00130839	OsI_08878	40.065
A2X9G6	Peroxidase	0.659717	Down	0.00105153	OsI_08884	47.817
A2XAM0	Hypothetical protein.	0.292715	Down	0.000220195	OsI_009113	14.408
A2XAM1	Hypothetical protein.	0.268536	Down	0.000385405	OsI_009114	14.401
A2XC18	Glyceraldehyde-3-phosphate dehydrogenase	1.71226	Up	0.00119363	OsI_09835	47.11
A2XC90	Similar to Inorganic phosphate transporter 1.	1.77428	Up	0.00719116	OsI_09915	56.634
A2XDB9	Radc1.	1.61889	Up	0.00127967	OsI_10302	45.336
A2XEW1	Class I low-molecular-weight heat shock protein 17.9.	0.599767	Down	0.00497927	OsI_10878	17.91
A2XHE1	Aldose 1-epimerase	1.56376	Up	0.0027258	OsI_11823	40.745
A2XHI6	Phospho-2-dehydro-3-deoxyheptonate aldolase	1.83528	Up	0.00392193	OsI_11871	51.079
A2XHT7	Similar to PDI-like protein.	1.83895	Up	0.00678217	OsI_11974	65.357
A2XJ35	"Chlorophyll a-b binding protein, chloroplastic"	1.70045	Up	0.0313458	OsI_012078	28.495
A2XLR1	Ribosomal protein L7/L12 family protein.	1.50438	Up	0.0179062	OsI_13415	17.733
A2XMI1	Similar to Photosystem-1 F subunit.	1.50975	Up	0.0200135	OsI_13733	24.766
A2XN74	Dirigent protein	0.640223	Down	0.000164958	OsI_14006	20.291
A2XNF0	Chalcone--flavonone isomerase	1.52789	Up	0.00388808	CHI	23.893
A2XNK3	"Anthranilate synthase alpha subunit 1, chloroplastic"	1.91755	Up	0.00570133	ASA1	63.937
A2XNP5	Similar to Calcium-binding protein precursor (Calreticulin).	1.66826	Up	0.000372558	OsI_14188	52.697
A2XPL8	Similar to Heat shock protein 81-3.	0.609055	Down	0.00300094	OsI_14582	80.215
A2XQT8	Similar to Phosphate transporter 6.	2.06162	Up	0.00283798	OsI_15002	58.795
A2XTX1	HM700 protein	0.529271	Down	0.0220559	hm700	23.228
A2XU61	"Chlorophyll a-b binding protein, chloroplastic"	2.38116	Up	0.00023733	OsI_16135	27.06
A2XU83	Glyceraldehyde-3-phosphate dehydrogenase	1.77638	Up	0.00138864	OsI_16160	42.715
A2XUC4	Similar to Anthranilate synthase beta chain.	2.22697	Up	0.00193345	OsI_16204	30.772
A2XXF7	Similar to Cinnamyl alcohol dehydrogenase (EC 1.1.1.195).	2.34195	Up	0.00215413	OsI_17363	39.244
A2XYV8	Cupredoxin domain containing protein.	0.627745	Down	0.00817014	OsI_17889	18.841
A2XZM8	Protein of unknown function DUF26 domain containing protein.	0.458705	Down	0.0229621	OsI_18186	28.348
A2XZN7		2.91113	Up	0.000799977	OsI_18196	14.856
A2Y154	Malic enzyme	0.66434	Down	0.000139578	OsI_18741	62.934
A2Y1J1	Similar to Esterase.	1.52677	Up	0.0277679	OsI_18870	38.944
A2Y2R2	Pectinesterase inhibitor domain containing protein.	0.580612	Down	0.000194459	OsI_19293	19.483
A2Y3R6	"Late embryogenesis abundant protein, LEA-5 domain containing protein."	0.586307	Down	0.0216519	OsI_19649	15.729
A2Y4N6	Similar to Isopentenyl diphosphate isomerase 1.	0.604242	Down	0.00275993	OsI_19961	32.517
A2Y5F8	60S ribosomal protein L36	1.6085	Up	0.000110392	OsI_20226	12.735
A2Y899	Similar to OB-fold nucleic acid binding domain containing protein.	0.268399	Down	0.0174874	OsI_21276	18.167
A2YA55	Hypothetical conserved gene.	1.70716	Up	0.00261767	OsI_21968	40.968
A2YAR7	"Similar to 26.2 kDa heat shock protein, mitochondrial."	1.5658	Up	0.0320015	OsI_22183	26.23
A2YBC8	Caleosin related family protein.	2.20523	Up	1.68685e-05	OsI_22404	29.551
A2YBH1	Acylphosphatase	0.59762	Down	0.000137516	OsI_22456	11.164
A2YCW1	Peroxidase	0.658747	Down	0.00205626	OsI_22951	40.622
A2YDW5	Similar to Polygalacturonase (Fragment).	0.635171	Down	0.000224503	OsI_23299	43.172
A2YF97	Beta-galactosidase	0.653041	Down	0.00117729	OsI_23787	91.783
A2YFP8	"Uncharacterized conserved protein UCP015417, vWA domain containing protein."	1.91073	Up	0.000736385	OsI_23935	71.833
A2YFW4	"Pollen allergen/expansin, C-terminal domain containing protein."	0.539334	Down	0.00911955	OsI_24009	21.487
A2YGM2	Protein of unknown function DUF1336 domain containing protein.	0.352207	Down	0.00133498	OsI_24331	34.729
A2YH81	Carboxypeptidase	1.7965	Up	0.00174396	OsI_24545	55.149
A2YI21	Similar to 23 kDa polypeptide of photosystem II.	1.69752	Up	0.00128509	OsI_24850	26.939
A2YI66	Photosystem I protein-like protein.	1.52793	Up	0.00235757	OsI_24900	13.86
A2YJM2	40S ribosomal protein S12	0.22183	Down	0.00193116	OsI_25429	14.752
A2YMJ8	Cytochrome b6-f complex iron-sulfur subunit	1.53387	Up	0.00152993	OsI_26450	23.884
A2YML1	"Chlorophyll a-b binding protein, chloroplastic"	2.06078	Up	0.000689296	OsI_26463	31.349
A2YMN1	"Chlorophyll a-b binding protein, chloroplastic"	1.95688	Up	0.000665009	OsI_26482	28.792
A2YNF8	Similar to NADPH HC toxin reductase (Fragment).	2.5987	Up	0.00396633	OsI_26766	39.602
A2YNG3	Similar to glycerophosphoryl diester phosphodiesterase.	2.14304	Up	0.00102437	OsI_26772	38.513
A2YPP0		0.565471	Down	0.0184037	OsI_27240	47.978
A2YQ68	Pectinesterase	0.641476	Down	0.0112917	OsI_27427	62.109
A2YQL4	Fructokinase-2	1.65015	Up	0.00176586	FRK2	35.516
A2YS16	"Nucleotide-binding, alpha-beta plait domain containing protein."	1.56675	Up	0.00170074	OsI_28114	60.377
A2YS77	Similar to Photosystem II 10 kDa polypeptide (Fragment).	1.57547	Up	0.00659513	OsI_28175	13.24
A2YSG3	Pectinesterase	0.533731	Down	0.0341814	OsI_28269	43.854
A2YT92	EGF-like region domain containing protein.	0.437017	Down	0.0214917	OsI_28537	14.188
A2YUN0	Bet v I allergen family protein.	0.608738	Down	5.92658e-05	OsI_29036	16.545
A2YV22	Glycosyltransferase	1.80263	Up	0.0458111	OsI_29173	54.25
A2YVB0	Similar to Malic enzyme (Fragment).	0.0121125	Down	0.00321079	OsI_29270	52.665
A2YY14	"28 kDa ribonucleoprotein, chloroplast precursor (28RNP)."	1.64876	Up	0.0217137	OsI_30233	33.386
A2YY54	"Similar to Photosystem I reaction center subunit II, chloroplast precursor (Photosystem I 20 kDa subunit) (PSI-D)."	1.76156	Up	0.00455497	OsI_30281	22.034
A2YZ56	Harpin-induced 1 domain containing protein.	0.64605	Down	1.38852e-05	OsI_30624	36.705
A2YZX3	"Glycoside hydrolase-type carbohydrate-binding, subgroup domain containing protein."	0.561857	Down	0.00452994	OsI_30908	39.45
A2Z247	Helix-loop-helix DNA-binding domain containing protein.	0.611163	Down	0.00163534	OsI_31681	22.842
A2Z2F3	Similar to photosystem I reaction center subunit V.	1.92018	Up	0.0121372	OsI_31789	15.241
A2Z2W2	Purple acid phosphatase	0.316377	Down	0.0128694	OsI_31956	69.823
A2Z381	Similar to HMG-CoA synthase.	1.52345	Up	0.000613547	OsI_32080	52.881
A2Z681		1.80231	Up	0.00474497	OsI_33162	8.4409
A2ZAB4	Phospho-2-dehydro-3-deoxyheptonate aldolase	1.50212	Up	0.00109356	OsI_34677	55.774
A2ZBM5	Peptidase S28 family protein.	3.21097	Up	0.00526678	OsI_35177	56.152
A2ZBX1	Fructose-bisphosphate aldolase	1.63135	Up	0.00169796	OsI_35277	42.005
A2ZCC5	Similar to Pectinesterase family protein.	2.53215	Up	0.000387599	OsI_35430	25.563
A2ZCC7	Similar to Pectinesterase family protein.	0.663503	Down	0.0121703	OsI_35432	25.571
A2ZCC9	Similar to Pectinesterase family protein.	0.448782	Down	0.000482767	OsI_35433	24.466
A2ZED1	"Protein of unknown function DUF579, plant family protein."	0.579648	Down	0.000102556	OsI_36146	30.298
A2ZFH9		0.414331	Down	0.00133996	OsI_36535	23.841
A2ZKT5	Similar to Low temperature-responsive RNA-binding protein.	1.60925	Up	0.0131815	OsI_38428	25.424
A6N0B6	Ribulose bisphosphate carboxylase small chain	2.93121	Up	0.000328686	OsI_38042	19.63
B1B5Z0	"Starch synthase, chloroplastic/amyloplastic"	3.1045	Up	5.1811e-06	Wx	66.475
B8A8L8	Similar to Photosystem II oxygen-evolving complex protein 1 (Fragment).	2.0748	Up	0.00219771	OsI_02088	34.891
B8A9Y0	Similar to Amino acid selective channel protein.	0.335763	Down	0.00617474	OsI_05414	15.533
B8ABB4	Similar to Synaptotagmin C.	2.18087	Up	0.00201646	OsI_04223	60.273
B8ACB6	Trimeric LpxA-like domain containing protein.	0.492058	Down	0.000641403	OsI_02987	79.977
B8AFL6	Similar to Kaurene synthase A (Fragment).	0.665482	Down	0.00336659	OsI_06748	97.566
B8AH83	Similar to Vacuolar ATP synthase subunit G 1 (EC 3.6.3.14) (V-ATPase G subunit 1) (Vacuolar proton pump G subunit 1).	0.586019	Down	0.00875237	OsI_08596	12.291
B8AJR9	Similar to MAP3K protein kinase-like protein.	1.89667	Up	0.0197657	OsI_12041	33.177
B8AJZ2	Hypothetical conserved gene.	1.51202	Up	0.0355904	OsI_10686	70.021
B8ALD6	Beta-expansin precursor (Beta-expansin 1).	3.66188	Up	0.0163622	OsI_09652	14.593
B8ALG5	"Protein of unknown function DUF1677, Oryza sativa domain containing protein."	2.50817	Up	0.00769482	OsI_09641	68.513
B8ALI5	Similar to In2-1 protein.	1.52973	Up	0.000224331	OsI_11052	29.042
B8ALT5	Similar to Calcium-binding protein precursor (Calreticulin).	1.72174	Up	0.00858304	OsI_13991	31.105
B8ALT7	Cupredoxin domain containing protein.	1.87147	Up	0.000448617	OsI_13993	21.871
B8AN87	Similar to Acyl-CoA synthetase-like protein.	1.86573	Up	0.001617	OsI_14303	75.454
B8AR31	Glucose-1-phosphate adenylyltransferase	1.56981	Up	0.000281315	OsI_13419	55.153
B8ARP2	Similar to Thaumatin-like protein.	2.02508	Up	0.0014208	OsI_16592	28.194
B8AT03	Similar to 60S ribosomal protein L35-1.	1.5122	Up	0.00960037	OsI_15574	13.458
B8AVZ3	Similar to H1005F08.7 protein.	1.60419	Up	0.000941424	OsI_17816	42.222
B8AW62	Esterase/lipase/thioesterase domain containing protein.	2.58681	Up	0.00378875	OsI_20801	30.656
B8AWP4	"Heat shock protein DnaJ family protein, Chloroplast development and differentiation"	1.9916	Up	0.000360041	OsI_19503	48.299
B8B048	Similar to Serine carboxypeptidase 2.	1.58179	Up	0.0141973	OsI_19232	10.793
B8B068	Ribosomal protein L9 family protein.	1.56338	Up	0.00597353	OsI_20717	23.439
B8B0A4	Similar to EF-hand calcium bining protein.	1.8935	Up	0.0147998	OsI_22402	23.074
B8B1Y9	"Ribosomal protein L47, mitochondrial family protein."	1.92706	Up	0.0307251	OsI_21467	31.315
B8B2A2	Similar to Enolase 1 (EC 4.2.1.11) (2-phosphoglycerate dehydratase 1) (2-phospho- D-glycerate hydro-lyase 1).	0.653955	Down	0.000415463	OsI_21538	47.938
B8B2J2	Hypothetical conserved gene.	0.539906	Down	9.07877e-05	OsI_24491	53.676
B8B377	Esterase/lipase/thioesterase domain containing protein.	0.289141	Down	0.0264403	OsI_21793	39.794
B8B4U5		0.446244	Down	0.00457393	OsI_25564	6.856
B8B590	Similar to peptidase.	0.654859	Down	0.0483826	OsI_25697	95.084
B8B622	Similar to Actin-depolymerizing factor 1 (ADF 1) (ZmABP1) (ZmADF1).	0.649921	Down	0.000393884	OsI_26009	16.032
B8B675	Glycosyltransferase	2.14788	Up	0.000564647	OsI_26044	50.887
B8B7B6	40S ribosomal protein S12	2.03231	Up	0.00238536	OsI_24909	14.813
B8B8M2		0.506326	Down	0.00660191	OsI_26902	43.232
B8B959	Similar to TGB12K interacting protein 3.	1.86136	Up	0.00239564	OsI_30076	37.815
B8BAM8	Pectinesterase inhibitor domain containing protein.	0.570707	Down	0.00494219	OsI_27769	25.253
B8BEG9	Similar to PSMD2 subunit (Fragment).	0.565994	Down	0.00408985	OsI_30901	97.477
B8BEP6	"Chlorophyll a-b binding protein, chloroplastic"	1.51563	Up	0.00707296	OsI_30987	28.014
B8BF32	"HAD superfamily hydrolase-like, type 3 domain containing protein."	0.616134	Down	0.022426	OsI_31242	47.179
B8BFP7	"Esterase, SGNH hydrolase-type domain containing protein."	0.472678	Down	0.00351939	OsI_32714	37.503
B8BG92	Beta-galactosidase	3.73916	Up	0.000250884	OsI_33101	91.548
B8BHP8	Epoxide hydrolase family protein.	1.51782	Up	0.0176422	OsI_34191	36.009
B8BIM0	Ribulose-bisphosphate carboxylase activase (EC 6.3.4.-) (Fragments).	2.27938	Up	0.00147879	OsI_37096	51.454
B8BKT5	Similar to Cytochrome P450 51 (EC 1.14.13.70) (CYPLI) (P450-LIA1) (Obtusifoliol 14-alpha demethylase) (Fragment).	1.60708	Up	0.000139771	OsI_36306	55.489
B8BMV1	Similar to Pyridoxal kinase.	0.280486	Down	0.00447811	OsI_38997	36.58
B8BMY0	Glucose/ribitol dehydrogenase family protein.	1.64501	Up	0.0186472	OsI_39061	15.814
B8BN70	Purple acid phosphatase	1.85782	Up	0.00142439	OsI_39267	51.927
B8BNI3	"Similar to Photosystem I reaction centre subunit N, chloroplast precursor (PSI- N)."	1.56367	Up	0.0215145	OsI_37722	15.505
P0C316	Cytochrome b6	1.76393	Up	0.00458485	petB	24.182
P0C318	Cytochrome b6-f complex subunit 4	2.80163	Up	0.0491337	petD	17.503
P0C354	Photosystem I P700 chlorophyll a apoprotein A1	1.63819	Up	0.00469082	psaA	83.168
P0C357	Photosystem I P700 chlorophyll a apoprotein A2	1.53979	Up	0.000144026	psaB	82.559
P0C360	Photosystem I iron-sulfur center	1.53189	Up	0.00174656	psaC	8.8993
P0C363	Photosystem II CP47 reaction center protein	1.66596	Up	0.0102452	psbB	56.218
P0C369	Cytochrome b559 subunit alpha	1.87173	Up	0.0301701	psbE	9.4445
P0C388	Cytochrome f	1.70788	Up	0.00809952	petA	35.467
P0C400	Cytochrome b559 subunit beta	1.53622	Up	0.000372402	psbF	4.4843
P0C433	Photosystem II protein D1	1.79738	Up	0.00478888	psbA	38.962
P0C511	Ribulose bisphosphate carboxylase large chain	2.33112	Up	0.000809376	rbcL	52.881
P83646	"Oxygen-evolving enhancer protein 3, chloroplastic"	1.71383	Up	0.031101	OsI_025465	22.981
Q25AG5	Elicitor-responsive protein 3	0.648925	Down	0.0112599	ERG3	15.868
Q40629	Anther-specific protein RTS	2.05473	Up	0.00504299	RTS	8.628
Q40642	Calmodulin-like protein 1	0.641611	Down	0.0028656	CML1	20.973
Q5UJF9	Cysteine synthase	1.60288	Up	0.000122429	CAS	40.153
Q8H219	Drought-inducible protein 1OS	2.02176	Up	0.0291785	OsI_04014	47.722
A2WNB4	"Similar to cDNA clone:001-200-C04, full insert sequence."	1.55113	Up	0.0324732	OsI_01339	5.51
A2XM53	UDP-glucuronosyl/UDP-glucosyltransferase family protein.	1.82532	Up	0.0106002	OsI_13598	51.039
A2XN79	Similar to Kinase associated protein phosphatase.	0.213532	Down	0.00348717	OsI_14010	60.548
A2ZGT9	Similar to Auxin-induced beta-glucosidase.	1.71987	Up	0.0359794	OsI_36995	93.507
